# Supplementary material for: Mir125b-2 imprinted in human but not mouse brain regulates hippocampal function and circuit in mice
Source: Commun Biol. 2023 Mar 14;6:267. doi: 10.1038/s42003-023-04655-y (PMC10014956; doi:10.1038/s42003-023-04655-y)
Supplement: Supplementary file 3 — Supplementary Data 1 [file 42003_2023_4655_MOESM3_ESM.xlsx]

## Sheet: Summary
mirRDB (n=781)	microT-CDS (n=819)	TargetScan (n=296)	RNA-Seq (n=2094)(WT FPKM_0.3; MKO/WT_2)
0610010F05Rik	0610010F05Rik	0610010F05Rik	0610010K14Rik
1700007K13Rik	0610040J01Rik	0610040J01Rik	1110032A03Rik
2610528J11Rik	1110002E22Rik	1810041L15Rik	1110065P20Rik
4930558K02Rik	1110051M20Rik	2310047M10Rik	1300002E11Rik
9830107B12Rik	1600002H07Rik	9930021J03Rik	1300002E11Rik
A530064D06Rik	2310035C23Rik	A830080D01Rik	1700021F05Rik
Aak1	2310047M10Rik	Abr	1700023H06Rik
Abcb11	2610028H24Rik	Acads	1700024G13Rik
Abcc5	4430402I18Rik	Adcy5	1700028P14Rik
Abhd3	4632428N05Rik	AI606181	1700048O20Rik
Abhd6	4930506M07Rik	Ajuba	1700123M08Rik
Abtb1	4932438A13Rik	Alg6	1700125H20Rik
Acads	6030458C11Rik	Ankrd13b	1810049J17Rik
Acer2	8430419L09Rik	Ankrd50	1810058I24Rik
Acp1	9830107B12Rik	Apex2	2010107E04Rik
Acvr2a	9930021J03Rik	Arf3	2210013O21Rik
Adgrf5	A330008L17Rik	Arid3a	2310015A10Rik
Ahrr	A530053G22Rik	Arsi	2310022A10Rik
Ajuba	A830080D01Rik	Ash2l	2410002F23Rik
Alg6	Abcc5	Asxl3	2410004B18Rik
Alpk3	Abhd3	AU040320	2510002D24Rik
Als2cl	Abhd6	Barhl1	2610044O15Rik8
Alx3	Abl2	Bhmt2	2610507B11Rik
Angel1	Abtb1	Brwd1	2700081O15Rik
Ankrd13b	Acer2	Btbd2	2810403A07Rik
Ankrd33b	Acox3	Btg2	2810403A07Rik
Ankrd44	Acsl6	Camkv	2810428I15Rik
Ankrd50	Acss2	Camsap3	2900042K21Rik
Anpep	Actn2	Car12	3010001F23Rik
Antxr2	Actr3	Cbfb	3110009E18Rik
Ap1g2	Adam22	Ccbe1	3110082I17Rik
Apc	Adam9	Ccdc85c	4930402H24Rik
Apoa5	Adipor1	Ccnj	4930402H24Rik
Arel1	Agbl5	Cd300lf	4930427A07Rik
Arfgef3	Ago2	Cdc42se1	4930447C04Rik
Arid3a	Agpat5	Cdh5	4930522L14Rik
Arid3b	Agtrap	Cdk19	4931406C07Rik
Arrb1	Ahrr	Celsr2	4931406P16Rik
Asb13	AI606181	Cep41	5031439G07Rik
Asic1	Aicda	Cgn	5430416N02Rik
Asph	Ajuba	Cgref1	5530601H04Rik
Atg4a	Akap17b	Chmp7	5730508B09Rik
Atg4d	Alg6	Chtf8	6330408A02Rik
Atl2	Alpk3	Clic4	9030624J02Rik
Atmin	Ammecr1l	Clmn	9530003O04Rik
Atp11a	Ank2	Cmklr1	9930014A18Rik
Atp1b4	Ankrd13b	Cnnm2	A230065H16Rik
Atp5g2	Ankrd33b	Coro2a	A4galt
Atxn1	Ankrd44	Coro2b	A830018L16Rik
Atxn3	Ankrd50	Cpeb4	A830018L16Rik
Atxn7	Anp32a	Cpsf6	A830018L16Rik
AU040320	Anpep	Cramp1l	A930035D04Rik
Avl9	Ap1g2	Creb1	Aamdc
B3galnt2	Apc	Csnk2a1	Abca2
B3gnt3	Apex2	CSNK2A1	Abca2
B430306N03Rik	Apmap	Cyth1	Abca2
B4galt6	Arap3	D10Bwg1379e	Abi1
Bag4	Arel1	D17H6S53E	Abi1
Bak1	Arhgef1	Dennd6a	Abi1
Bap1	Arhgef11	Dhx33	Ablim1
Baz2a	Arhgef40	Dicer1	AC119894.2
BC037034	Arid2	Diras1	AC125206.3
BC107364	Arid3a	Dis3l2	AC153529.1
Bcl2l15	Arid3b	Dnajc10	AC153729.2
Bcl2l2	Arid4b	Dock3	AC153911.1
Bdnf	Arrb1	Dpp9	AC154734.1
Bend3	Arsi	Dpysl4	AC155929.2
Bet1	Astn1	Dram2	AC155939.1
Bhlha15	Asxl3	Dtnb	AC158606.1
Bhlhe41	Atl2	Dusp15	AC159104.1
Bhmt2	Atmin	Edem1	AC159190.3
Blzf1	Atoh8	Elavl4	AC159815.1
Bmf	Atrip	Elovl6	AC160931.2
Bmpr2	Atxn1	Entpd4	AC164424.2
Bnip2	Atxn7	Epha7	Acaca
Borcs6	AU019823	Erbb4	Acad9
Brip1	AU040320	Esyt1	Acap3
Brpf3	Avl9	Ets1	Acbd5
Brwd1	Bag4	Fam118a	Acbd5
Bsn	Bak1	Fam129b	Accs
Btg2	Bap1	Fam131b	Acd
C1qtnf1	Barhl1	Fam132b	Acsl3
C77080	Baz2a	Fam134a	Acsl6
Cacfd1	Bbc3	Fam134c	Acss2
Cacna1b	BC037034	Fam43b	Actr3
Cacnb1	BC037034	Fam46a	Adam12
Cacng2	Bcl2l15	Fam65b	Adamtsl1
Camk2n1	Bcl2l2	Fam78b	Adamtsl2
Camsap3	Bet1	Fat4	Adarb1
Car12	Bhlhe41	Fbxl20	Adck5
Casp2	Bhmt2	Fbxo42	Adck5
Casz1	Blzf1	Fbxw4	Adcy3
Cbfb	Bmf	Fga	Adcy3
Cbll1	Brca1	Flot2	Adcyap1r1
Cbs	Brinp3	Fndc3b	Add1
Cbx7	Brip1	Foxf2	Add1
Ccdc30	Brms1	Gdf2	Adgra3
Ccnj	Brpf1	Gfra3	Adgrb2
Ccnjl	Brsk1	Gja1	Adgrl2
Cd247	Brwd1	Gjc1	Adgrl3
Cd300lf	Bsn	Gm16515	Adgrl3
Cd34	C130026L21Rik	Gm21685	Adh5
Cd59b	C77080	Gm9938	Adpgk
Cdc37l1	C920021L13Rik	Golga5	Adprm
Cdc42bpg	Cacna1b	Gosr2	Afg3l1
Cdc42se1	Cacnb1	Gpr153	Aftph
Cdh22	Camk2n1	Greb1l	Agbl4
Cdh5	Caps2	Grin2a	Ahcy
Cdk16	Capza2	Grsf1	Ahcyl1
Cdk19	Carm1	Hapln1	AI314180
Cdr2l	Casp2	Hif1an	AI314180
Cds2	Casz1	Hinfp	AI413582
Ceacam1	Cbfb	Hmg20a	Aifm1
Ceacam2	Cbll1	Hmgcr	Aifm2
Cecr2	Cbx7	Hnrnpr	Akap12
Cenpl	Ccdc126	Htr6	Akap13
Cep135	Ccdc157	Ier2	Akap7
Cep85	Ccdc92	Ier3ip1	Akirin1
Cfap44	Ccnj	Ikzf4	Akt1s1
Cgn	Ccnjl	Il15ra	Akt2
Cgref1	Cd247	Il1rapl1	Alas2
Chmp4c	Cd34	Il7r	Aldh16a1
Chrna4	Cd55	Ip6k1	Aldh2
Chtf8	Cdc37l1	Itga7	Alkbh1
Clasp2	Cdc42bpg	Jade2	Alkbh3
Clic5	Cdc42se1	Kcnc3	Amotl2
Clip2	Cdcp1	Kcnip3	Anapc10
Clmp	Cdh11	Kctd15	Anapc15
Cln6	Cdh5	Kctd21	Anapc15-ps
Cnnm1	Cdh9	Kdm4b	Anapc4
Cnnm4	Cdk16	Klc2	Anapc5
Cntd1	Cdk19	Klf13	Ank3
Col19a1	Cdr2l	Klf16	Ankfn1
Cops7b	Ceacam1	Kpna6	Ankhd1
Coro2a	Ceacam2	Lactb	Ankrd16
Coro2b	Celsr2	Lbh	Ankrd16
Cpne2	Cgn	Lhx8	Ankrd16
Cpsf6	Cgref1	Lif	Ankrd17
Crb2	Chd7	Lingo2	Ankrd17
Crem	Chd8	Lnpep	Ankrd24
Csnk2a1	Chd9	Lrrc71	Ankrd35
Ctnnal1	Chrna4	Lrrc8b	Ankrd44
Cxcl15	Chtf8	Lypla2	Anks1b
Cyb561d1	Clasp2	Maf	Ap1g1
Cyld	Clec3b	Mamdc2	Ap1g1
Cyp24a1	Clmn	Man1b1	Ap2m1
Cyp2c55	Cln6	Man1c1	Ap3b1
Cyth1	Cmtm2a	Map2k7	Ap4s1
Cyyr1	Cnot2	Map3k1	Apba3
D17H6S53E	Cnot3	Mapkapk2	Apbb1
Daam1	Cnot6l	Mat2a	Apbb1
Dad1	Col27a1	Mavs	Apbb1
Dagla	Cops7b	Mcl1	Apbb2
Dazap2	Coro2a	Megf8	Apc
Dcaf10	Cpne2	Mgat4a	Apmap
Dcp1a	Cpsf6	Mib1	Apod
Ddx42	Crb2	Mknk2	Apoe
Dennd6a	Crk	Mlst8	Arf4
Depdc5	Crxos	Mmp11	Arfgap1
Dhcr7	Csnk2a1	Nav1	Arfgef1
Dhx33	CSNK2A1	Nckap5l	Arfip2
Dicer1	Cspp1	Ncln	Arhgap21
Diras1	Cttnbp2	Ncor2	Arhgap26
Dis3l2	Cyp24a1	Nedd9	Arhgap32
Dnajb5	Cyth1	Nek10	Arhgdig
Dnajc14	Cyyr1	Neo1	Arhgef1
Dnajc16	D17H6S53E	Npl	Arhgef1
Dnal4	D1Ertd622e	Nrg3	Arhgef1
Dock3	Daam1	Nrm	Arhgef17
Dpp9	Dazap2	Nudt7	Arhgef2
Dpy19l1	Ddx19b	Nup210	Arhgef4
Dram2	Ddx42	Olfml2a	Arhgef40
Dtd2	Dennd3	Osbpl9	Arhgef40
Dtx4	Dennd6a	Parm1	Arhgef6
Dus1l	Dgkh	Peli2	Arhgef7
Dusp22	Dhrs13	Pepd	Arhgef9
Dusp7	Dhx33	Phc2	Arih2
Dvl1	Dicer1	Phyhip	Arl6ip1
Dynlt3	Diras1	Pih1d1	Arl6ip4
E130309D02Rik	Dmd	Pik3ca	Armc10
E2f2	Dnajc14	Pip4k2b	Armc8
E2f3	Dnal4	Plagl1	Armc9
Eaf1	Dock3	Plxna1	Armcx1
Ebf4	Dpf2	POU2F1	Armcx1
Ece1	Dram2	Pou2f1	Arnt
Edem1	Dtx4	Ppp1r16b	Arpc5l
Edn1	Dus1l	Ppp2ca	Arrdc1
Eef2k	Dusp15	Prdm1	Arrdc3
Efcab14	Dusp6	Prkaa2	Ascc3
Eif1ad	Dusp7	Prrc1	Asf1a
Eif4ebp1	Dynlt3	Prtg	Ash2l
Eif5a2	E2f2	Psmb5	Asl
Elavl4	E2f3	Ptpn1	Asph
Elmsan1	Eaf1	Rab3d	Asph
Elovl6	Ebf4	Rab8b	Atad3aos
Emid1	Ece1	Rabggta	Atf1
Enpep	Echdc2	Rabl6	Atg4a
Entpd4	Edem1	Rad54l2	Atp11a
Entpd7	Edn1	Rasal2	Atp1b2
Epha10	Edrf1	Rasgef1a	Atp5d
Epha4	Ehd2	Rassf10	Atp5s
Eppk1	Ehd4	Rbak	Atp6ap1
Eps15l1	Eif1ad	Rbm24	Atraid
Ercc6l2	Eif4e2	Rbm7	Atxn1
Esr1	Elavl4	Rc3h2	Atxn2
Esrra	Elfn2	Rffl	Atxn2l
Esrrg	Elmsan1	Rhobtb2	Atxn7l3
Esyt1	Elovl6	Rhot2	Aup1
Ets1	Eml6	Rimkla	Aup1
Eva1a	Entpd4	Rmnd5a	Aurkaip1
Fam114a2	Epb4.1l5	Rnf144b	AW551984
Fam118a	Erbb2ip	Rnf217	Azi2
Fam126b	Erbb4	Rorb	Azin1
Fam129b	Ercc6l2	Rreb1	B130024G19Rik
Fam131b	Esrra	Rrnad1	B230217C12Rik
Fam174b	Esrrg	Samd14	B230377A18Rik
Fam181a	Ets1	Scarf1	B4galt3
Fam187b	Etv3	Scube3	B4galt7
Fam20a	Etv6	Sebox	Bach2
Fam20b	Eva1a	Sec11c	Bach2it1
Fam210a	Ezh1	Sec22b	Bag2
Fam234a	Faah	Sel1l	Baiap2
Fam234b	Fam118a	Sfmbt1	Baiap2
Fam78b	Fam120c	Sgpl1	Baiap3
Fam83h	Fam129b	Sh3bp5l	Bak1
Fam92b	Fam131b	Sh3tc2	Banp
Fat4	Fam134a	Sim1	Banp
Fbxo10	Fam134c	Slc17a7	Banp
Fbxo27	Fam20b	Slc1a2	Bbs9
Fbxw4	Fam53c	Slc25a53	BC029214
Fgfr2	Fam78b	Slc27a4	BC029214
Flot2	Fam83h	Slc39a5	BC037034
Fmn1	Fat4	Slc6a17	Bcas2
Fndc3b	Fbxl19	Smad4	Bcas3
Foxk1	Fbxo10	Smcr8	Bcas3
Foxn1	Fbxo45	Smek1	Bcl2l1
Frmd5	Fbxw4	Socs4	Bcl2l13
Frmpd4	Fcgr4	Sox11	Bcl7b
Fut1	Fga	Sp1	Bcl9
Gab2	Fgfr2	Sptb	Bdh1
Gabrp	Fign	St3gal6	Begain
Gal3st2	Flot2	St6galnac6	Bend7
Gal3st2c	Fmr1	St8sia4	Bhlhb9
Galnt14	Fndc3b	Stat3	Bola2
Galnt5	Foxq1	Stc1	Borcs5
Galnt6	Foxs1	Strbp	Braf
Galnt7	Frmd5	Sun1	Brcc3
Gcnt1	Frmpd4	Syn2	Brd7
Gcnt2	Fut1	Syt7	Bre
Gdnf	Gab2	Szrd1	Brf1
Gga2	Gabrg3	Tacc2	Brox
Ggh	Gal3st2	Tbc1d1	Brwd1
Ggt7	Galnt14	Tbx4	Btf3
Gjc1	Galnt5	Tdg	Bzw2
Glb1l2	Galnt7	Tef	C1d
Gls	Galntl6	Tex19.2	C2cd4d
Golga5	Ganc	Them6	C2cd5
Gopc	Gcc1	Tie1	C2cd5
Gpatch8	Gcnt1	Tmed9	C430039J01Rik
Gpc1	Gcnt2	Tmem119	C530008M17Rik
Gpc6	Gga2	Tmem161b	C920021L13Rik
Gpd1	Ggt7	Tmem180	Cabin1
Gpr153	Gjc1	Tmem25	Cabp1
Grb10	Gla	Trappc6b	Cacfd1
Greb1l	Glb1l2	Trib2	Cacna2d1
Grhl1	Glyr1	Trim11	Cacna2d2
Grk1	Gm10662	Trim7	Cacna2d2
Grk4	Gm20517	Tspan14	Cacnb4
Grsf1	Gm21092	Tuba4a	Cadm2
Gtpbp2	Gm21685	Txlna	Calcoco1
Gxylt1	Gm21969	Ube2g1	Cald1
Gys1	Gm5891	Ubn1	Camta1
H13	Gm6086	Ubr7	Canx
Hapln1	Gm7120	Ubtd1	Cap1
Hdac3	Gm960	Uhrf1bp1	Capn7
Hddc3	Gm9799	Ulk3	Capns1
Hes2	Gm9881	Unc5c	Capns2
Hhla1	Gm9994	Vangl2	Caprin1
Hic2	Golga5	Vcpip1	Casc3
Hif1an	Gopc	Vmac	Cbs
Hinfp	Gpatch8	Vps36	Ccdc106
Hmg20a	Gpc1	Vps4b	Ccdc12
Hnf4g	Gpr116	Vtcn1	Ccdc137
Hnrnpul2	Gpr153	Wiz	Ccdc142
Homez	Gpsm2	Xirp1	Ccdc157
Hoxb3	Gramd1b	Yes1	Ccdc163
Hs3st3a1	Grb10	Zbtb38	Ccdc90b
Hsd17b7	Grhl1	Zbtb7a	Ccl27a
Iba57	Grin2b	Zdhhc9	Ccl27a
Ier2	Grk1	Zfp281	Ccl27a
Ier3ip1	Grk4	Zfp518a	Ccni
Ikzf3	Gtpbp2	Zfp523	Ccno
Ikzf4	Gxylt1	Zfyve1	Ccnt1
Il10ra	Gys1	Zfyve27	Ccnyl1
Il15ra	Hcn3	Zscan29	Ccser1
Il16	Hdgf	Zswim5	Cct4
Il20rb	Hes2		Cct7
Il6ra	Hhla1		Cct8
Il7r	Hic2		Ccz1
Inka2	Hif1an		Cd151
Ino80d	Hinfp		Cd164
Ints7	Hipk2		Cd2bp2
Ipo9	Hipk3		Cd34
Iqce	Hivep2		Cd99l2
Irf4	Hnf4g		Cdan1
Ist1	Hnrnpr		Cdc123
Itch	Hnrnpul2		Cdc16
Itga7	Homez		Cdc23
Itga8	Hoxb3		Cdc34
Itga9	HOXD3		Cdc7
Itgb3	Hs3st3a1		Cdh13
Jade2	Iba57		Cdk16
Jmy	Ier3ip1		Cdk19
Jup	Ifih1		Cdk4
Kbtbd13	Ifitm10		Cdk5rap3
Kcna1	Igf2bp3		Cdk5rap3
Kcna2	Iigp1		Cdkl2
Kcnab2	Ikbip		Cdpf1
Kcnc3	Ikzf4		Cebpzos
Kcnh1	Il15ra		Cenpo
Kcnip3	Il1rn		Cep250
Kcnk10	Il6ra		Cep295
Kcns3	Il7r		Cep41
Kctd15	Impad1		Cep44
Kctd21	Inhbe		Cers4
Kdm4b	Ino80d		Cers4
Kdm4c	Inpp4b		Cers6
Kdm7a	Ints7		Cfap126
Kdm8	Ip6k1		Cfap20
Khnyn	Iqce		Cfap36
Kif1b	Irf4		Cfap69
Kif24	Ist1		Cfap97
Kirrel	Itch		Cgn
Klc2	Itga8		Cgrrf1
Klc4	Itga9		Chaf1b
Klf13	Itgb3		Chchd3
Klf14	Itsn2		Chchd7
Klhdc7a	Jade2		Chchd7
Klhl24	Jade3		Chchd7
Klhl25	Jarid2		Chd3
Klk4	Jmjd1c		Chd3os
Kmt5c	Kbtbd13		Chd4
Knop1	Kcna1		Chd6
Lactb	Kcnab2		Chil1
Lamc2	Kcnc3		Chl1
Lancl3	Kcnh7		Chmp6
Lbh	Kcnip3		Chrna1os
Lce1a2	Kcnn2		Chst8
Lclat1	Kcnq2		Churc1
Lep	Kcnq3		Ciapin1
Lfng	Kcns3		Cinp
Lhx8	Kctd21		Cit
Lif	Kdm7a		Ciz1
Lifr	Khnyn		Ciz1
Lin28a	Kif1b		Clasp1
Lin28b	Kirrel		Clasp1
Lmod1	Klc2		Clasp1
Loxl1	Klf13		Clasrp
Loxl4	Klf16		Clcn4
Lpar4	Klhl21		Cldn12
Lpin3	Klhl24		Cldnd1
Lrfn2	Klk4		Clec16a
Lrp4	Klrc2		Clip1
Lrrc10b	Kmt2d		Clip3
Lrrc71	Knop1		Clk3
Lrrc8a	Kpna6		Clu
Lsm10	Krt222		Cluap1
Lurap1l	Krt28		Cluh
Ly86	L3mbtl2		Cnot1
M6pr	Lactb		Cnot3
Mab21l3	Lbh		Cnot4
Maf	Lclat1		Cntn6
Mamdc2	Ldlrad3		Cntnap4
Man1b1	Lfng		Cobl
Man1c1	Lifr		Cog4
Map2k2	Lin28a		Col16a1
Map2k7	Lin28b		Col4a1
Map3k10	Lmod1		Col9a3
Map3k11	Lnpep		Col9a3
Map3k9	Loxl1		Commd3
Mapk12	Lpar4		Cops7a
Mapk14	Lphn3		Coq10a
Mapre2	Lpin3		Coq6
Mark1	Lrfn2		Coq6
Mcl1	Lrp4		Coro1a
Med28	Lrrc10b		Coro1a
Megf8	Lrrc49		Coro1b
Memo1	Lrrc75b		Cox16
Mesd	Lss		Cox18
Mfhas1	Lurap1l		Cox18
Mfsd13a	Lyst		Cox18
Mfsd4b3	M6pr		Cox18
Mfsd9	Mab21l3		Cox4i1
Mid1	Macf1		Cox7a2
Miga1	Mamdc2		Cpeb3
Mitf	Man1b1		Cpne5
Mknk2	Man1c1		Crat
Mlf2	Manba		Crb3
Mlxip	Map2k7		Crebzf
Mlycd	Map3k1		Creld1
Mmp12	Map3k10		Creld1
Mmp15	Map3k11		Crlf3
Mobp	Map4k2		Crtc3
Morc2a	Mapk12		Cryz
Msrb3	Mapre2		Cryzl1
Mtf1	Mat2a		Csde1
Mtmr3	Mcl1		Csk
Mtus1	Med28		Csnk1d
Myo18a	Med9		Csnk1e
Myo9a	Mef2d		Csnk2a2
Myt1	Megf8		Csnk2b
Nars2	Megf9		Cspp1
Nbeal2	Meis2		CT009696.2
Ncan	Mettl16		Ctage5
Nckap5l	Mfhas1		Ctbp1
Ncln	Mfsd9		Ctbp2
Ndufs4	Mgat4a		Ctbs
Necab3	Mgme1		Ctdsp1
Nedd9	Mitf		Ctf1
Nemp1	Mknk2		Ctnna2
Neu1	Mlf2		Ctnnb1
Nfib	Mlst8		Ctnnb1
Nfkbib	Mmp15		Ctsa
Nim1k	Mnat1		Cuedc1
Nin	Mobp		Cul3
Ninl	Msi1		Cul5
Nipal4	Msrb1		Cx3cl1
Nkapd1	Msrb3		Cyfip2
Nlgn2	Mtmr12		D10Jhu81e
Npl	Mtus1		D430036J16Rik
Nr6a1	Muc20		D6Wsu163e
Nrbp2	Mxd4		Dalir
Nrcam	Mylk		Dars2
Nrg3	Myo18a		Dbi
Nrm	Myo6		Dbi
Nt5dc1	Myo9a		Dcaf7
Numbl	Myt1		Dcbld2
Nup210	Naif1		Dctn1
Oaz2	Nbeal2		Dctn5
Odf2	Ncan		Dctn6
Ogfr	Nckap5l		Dctn6
Olfm5	Ncln		Dcxr
Orc2	Ndst1		Ddr1
Osbpl9	Ndufs4		Ddx18
Osgep	Necab3		Ddx23
Ovol1	Nedd9		Ddx27
P2rx4	Neu1		Ddx3y
P2rx5	Nfasc		Ddx47
P2rx7	Nfib		Ddx54
Pacs2	Nfkbib		Ddx55
Pafah1b1	Nin		Ddx55
Pan2	Ninl		Ddx56
Pax9	Nipal4		Dek
Pbx1	Nlgn2		Dgki
Pcdh12	Nova2		Dguok
Pcdh7	Npl		Dhrs13
Pcgf6	Nr6a1		Dhx16
Pcsk7	Nrbp2		Dhx30
Pctp	Nrcam		Dhx38
Peak1	Nrg3		Dlat
Pepd	Nrm		Dld
Pfkfb3	Nt5dc1		Dlg2
Pgpep1	Nudt18		Dlg3
Phactr3	Numa1		Dlgap1
Phf20	Nup210		Dlgap2
Pi4k2b	Nup50		Dlgap3
Pik3c2b	Nwd2		Dlgap4
Pik3ca	Nxf1		Dlk2
Pin1	Oaz2		Dlx1
Pip4k2b	Ocel1		Dlx1as
Pkib	Odf2		Dlx6
Pla2g2f	Olfml2a		Dmpk
Plagl1	Orc2		Dmtf1
Plb1	Osbpl9		Dnaja1
Plekha8	Ost4		Dnajb12
Plekhh1	P2rx7		Dnajb4
Plekhm3	Pabpc4		Dnajb6
Plppr3	Pafah1b1		Dnajc10
Plxna1	Paip2b		Dnajc10
Poc1b	Palm2Akap2		Dnajc6
Podxl	Pank2		Dnase2a
Polr3f	Pank4		Dnm2
Ppat	Papolb		Dnm3
Ppil2	Parm1		Dnmt3b
Ppm1f	Parp14		Dnpep
Ppm1h	Parp8		Dnpep
Ppm1n	Pax9		Dock7
Ppme1	Pcdh12		Dock7
Ppp1r16a	Pcgf6		Dohh
Ppp1r16b	Pcsk7		Dok7
Ppp1r37	Pctp		Dolpp1
Ppp1r9b	Pde7b		Dolpp1
Ppp2ca	Pdia6		Dopey1
Ppp2r5c	Pdlim7		Dot1l
Ppp2r5e	Pdss2		Dpagt1
Ppp4r3a	Peak1		Dpf3
Ppp6r3	Peli2		Dph2
Prdm1	Pgpep1		Dpysl3
Prdm2	Phactr3		Drosha
Prkaa2	Phf20		Dscaml1
Prkra	Phox2b		Dubr
Prrc1	Pi4k2b		Dusp11
Prss33	Pkib		Dusp26
Prtg	Pkp4		Dusp3
Psd4	Plb1		Dync2h1
Psmc1	Plekha8		Dynll1
Psmg3	Plekhh1		E230016M11Rik
Ptpa	Plekhm3		E2f1
Ptpn1	Plk3		Echdc2
Ptpn7	Podxl		Edf1
Qrich1	Pou6f1		Edil3
Qsox2	Ppat		Eef1b2
Rab17	Ppif		Eef1b2
Rab3d	Ppil2		Eef1d
Rab6b	Ppm1f		Eef1d
Rabep2	Ppm1h		Eefsec
Rabl2	Ppm1n		Efcab7
Rabl6	Ppme1		Efemp2
Rad54l2	Ppp1r37		Egfem1
Rap1a	Ppp2ca		Egr1
Rapgefl1	Ppp2r5c		Ehmt2
Rasgef1a	Ppp6r3		Ehmt2
Rassf3	Pptc7		Ei24
Rbak	Ppwd1		Eif1
Rbm20	Prdm1		Eif1
Rbm38	Prdm15		Eif2ak1
Rbm7	Prkaa2		Eif3i
Recql5	Prkg1		Eif4a2
Reep3	Prph2		Eif4a2
Retreg2	Prrc1		Eif4e
Retreg3	Prtg		Eif4enif1
Rfx3	Ptplad2		Eif4g1
Rfx5	Ptpn1		Eif4g2
Rfxank	Ptpn18		Eif5
Rgs9bp	Ptpn3		Eif5
Rhcg	Ptpn7		Eif5b
Rhebl1	Qsox2		Elac2
Rhoq	R3hdm2		Elavl2
Rhot2	Rab17		Elmod2
Rhov	Rab6b		Eloc
Ripor2	Rab8b		Elof1
Rmnd5a	Rabl2		Elovl1
Rnf144a	Rabl6		Elovl1
Rnf44	Rad1		Elovl4
Rnmt	Rad17		Elp5
Rom1	Rad54l2		Emsy
Rora	Ralgapa2		Enah
Rorb	Ralgps2		Endov
Rps6ka1	Rap1a		Enkd1
Rsad2	Rasal2		Eno3
Rtn4rl1	Rasgef1a		Enpp4
Rufy3	Rasl10b		Epha4
Rusc2	Rassf10		Epha7
Rybp	Rassf3		Ephb6
Ryk	Rbm20		Epn1
Samd10	Rbm24		Epn2
Sarm1	Rbm38		Eprs
Sash1	Rbm41		Erc1
Sbk1	Rc3h2		Erc2
Sbno1	Recql5		Ercc1
Scara5	Reep3		Ercc2
Scarb1	Rest		Ercc6l2
Scgb1b30	Ret		Erh
Scly	Rfx3		Eri3
Scn2b	Rfx5		Esrra
Scn4a	Rfxank		Exoc1
Scn4b	Rgs7bp		Exoc1
Scnn1a	Rgs9bp		Exoc4
Scube1	Rhoq		Exosc10
Sdc3	Rhot2		Exosc3
Sec14l2	Rhox2c		Extl2
Sel1l	Rin2		Faap20
Sema4b	Rit1		Fam110b
Sema4c	Rmnd5a		Fam134a
Sema4d	Rnf217		Fam134a
Sema4f	Rnf38		Fam159a
Sephs2	Rnpepl1		Fam168a
Serinc2	Rom1		Fam168b
Serpina3b	Rora		Fam175a
Serpinb5	Rorb		Fam189b
Serpinb9d	Rpgrip1l		Fam192a
Sertad3	Rps6ka1		Fam20a
Sestd1	Rreb1		Fam214b
Sfmbt1	Rsad2		Fam217b
Sgpl1	Rsu1		Fam219b
Sh2d2a	Rtn4rl1		Fam221a
Sh3bp5l	Rybp		Fam229b
Sh3glb1	Samd10		Fam229b
Sh3tc2	Satb2		Fam60a
Shtn1	Sbno1		Fam63a
Sim1	Scara5		Fam63a
Sirt7	Scgb1b30		Fam65b
Slc16a6	Scn2b		Fam65b
Slc1a2	Scn4a		Fam98b
Slc25a15	Scn4b		Fam98c
Slc25a35	Scn5a		Fance
Slc25a53	Scrt2		Fancm
Slc35a4	Scube3		Farsb
Slc38a9	Sec14l2		Fastkd2
Slc39a9	Sec22b		Fbf1
Slc43a2	Secisbp2l		Fbxo18
Slc46a3	Sectm1b		Fbxo25
Slc4a10	Sel1l		Fbxo44
Slc4a4	Sema4b		Fbxw17
Slc6a17	Sema4c		Fbxw2
Slc6a18	Sema4d		Fbxw2
Slc6a19os	Sema4f		Fcho1
Slc7a1	Serpinb5		Fdxacb1
Slc8a2	Sertad3		Fen1
Slfn5	Setd2		Fgd2
Slitrk6	Sez6		Fgf13
Smg1	Sfmbt1		Fgfr1
Smim1	Sgpl1		Fgfr2
Smurf1	Sh3bp4		Fhl1
Snx18	Sh3bp5l		Fip1l1
Snx31	Sh3tc2		Fiz1
Sorbs1	Shcbp1l		Fkrp
Sorcs2	Shisa6		Flot1
Sox11	Sim1		Flot1
Speg	Sirt6		Fmr1
Spsb4	Sirt7		Fn1
Sptb	Slc16a6		Fn1
Src	Slc17a7		Fndc3a
Srf	Slc24a2		Fnip2
Srrm3	Slc25a15		Fnip2
Sstr3	Slc25a22		Fntb
St6gal1	Slc25a35		Fos
St6galnac6	Slc25a53		Frmd5
St8sia4	Slc35a4		Frmd5
Stard13	Slc35e1		Fry
Stat1	Slc38a9		Fryl
Stat3	Slc39a9		Fryl
Stc1	Slc46a3		Fuom
Stxbp5l	Slc4a10		Fuom
Sufu	Slc6a18		Fyn
Sult4a1	Slc7a1		Fzr1
Sun1	Slc8a2		G3bp1
Suv39h1	Slco3a1		G3bp2
Syde2	Slitrk6		Gabbr1
Syvn1	Smek1		Gabpb2
Szrd1	Smg1		Gabra1
Tacr2	Smim12		Gabrb2
Tada3	Smurf1		Galt
Taf9b	Sntg2		Gart
Taz	Snx27		Gas2l1
Tbc1d1	Snx31		Gas5
Tbc1d16	Sox1		Gas5
Tbc1d4	Sox11		Gas5
Tbc1d8b	Sox30		Gatad1
Tbl2	Spata6		Gcdh
Tbx4	Speg		Gcfc2
Tdg	Spink2		Gdpd2
Tead4	Sptb		Gfm2
Tent5a	Srl		Gfod2
Tet2	Srrm3		Gfra4
Tgfbr1	Srrm4		Ggnbp2
Tgoln1	Sstr3		Ggnbp2
Them6	St3gal6		Gigyf2
Thsd4	St6gal1		Glmn
Thy1	St6galnac4		Glmp
Tjap1	St6galnac5		Glul
Tle3	St6galnac6		Gm10145
Tlk2	Stard13		Gm10241
Tmed9	Stc1		Gm10705
Tmem120b	Strada		Gm10941
Tmem123	Strn		Gm11196
Tmem132e	Stxbp5l		Gm11235
Tmem135	Sufu		Gm11336
Tmem136	Sult4a1		Gm11688
Tmem161b	Sun1		Gm11969
Tmem168	Suz12		Gm12112
Tmem174	Svip		Gm12219
Tmem198	Syn2		Gm12421
Tmem217	Syt7		Gm12631
Tmem231	Sytl3		Gm12987
Tmem234	Syvn1		Gm13194
Tmem25	Szrd1		Gm13226
Tmem72	Tacr2		Gm13523
Tmprss13	Tada3		Gm13532
Tmtc2	Taf4b		Gm13803
Tnfaip3	Taf5l		Gm13889
Tnfrsf1b	Taf9b		Gm14044
Tnfsf14	Taz		Gm14288
Tnfsf4	Tbc1d1		Gm14322
Tor2a	Tbc1d16		Gm14399
Traf6	Tbc1d4		Gm14435
Triap1	Tbc1d8b		Gm15148
Trib2	Tdg		Gm15267
Tril	Tdp2		Gm15351
Trim71	Tead4		Gm15466
Trp53inp1	Tet3		Gm15578
Trp53rkb	Tex15		Gm15624
Trpc5	Tex35		Gm15644
Trpm2	Tex9		Gm15696
Trps1	Tfdp2		Gm15799
Trpv1	Tgoln1		Gm15808
Trub1	Them6		Gm15835
Tsen54	Themis2		Gm15952
Tspan12	Tle3		Gm16200
Tstd2	Tmed9		Gm16418
Ttc29	Tmem120b		Gm16546
Ttc7	Tmem132e		Gm17119
Tubg1	Tmem136		Gm17191
Txnrd1	Tmem161b		Gm1866
Ube2g1	Tmem168		Gm19029
Ube2l3	Tmem169		Gm1943
Ube2r2	Tmem170b		Gm2004
Ube2v2	Tmem201		Gm20594
Ube2w	Tmem25		Gm20662
Ubn1	Tmem72		Gm2077
Ubr7	Tmem74		Gm21887
Ubtd1	Tmem88b		Gm22519
Ucp3	Tmprss13		Gm23037
Uhrf1bp1	Tmtc2		Gm23119
Ulk3	Tnfaip3		Gm24105
Unc5c	Tnfrsf1b		Gm24371
Uqcc1	Tnfsf4		Gm24507
Usp2	Tnrc6a		Gm24812
Usp37	Tor1aip2		Gm24830
Usp38	Tor2a		Gm25175
Usp45	Tox		Gm25435
Uvrag	Tpm4		Gm25483
Vav2	Traf6		Gm25615
Vcpip1	Treml2		Gm25813
Vdr	Triap1		Gm25981
Vezf1	Tril		Gm26130
Vezt	Trim71		Gm26168
Vmac	Trp53inp1		Gm26202
Vps37b	Trp53rk		Gm26618
Vps4b	Trpm2		Gm27004
Vsir	Trps1		Gm27030
Vtcn1	Trub1		Gm27517
Vwc2	Tspan12		Gm27588
Wars	Tstd2		Gm28036
Was	Ttc29		Gm28285
Wdr1	Ttll11		Gm28756
Wdr18	Ttll4		Gm29019
Wipf2	Ttll9		Gm2904
Wipf3	Tuba4a		Gm29175
Wiz	Txnrd1		Gm29367
Wnt11	Uba7		Gm29397
Wnt7a	Ubap2l		Gm29514
Xirp1	Ube2g1		Gm29521
Xpo7	Ube2r2		Gm37005
Yod1	Ube2u		Gm37241
Zbtb24	Ube4b		Gm37517
Zbtb34	Ubl4		Gm37936
Zbtb37	Ubn1		Gm37979
Zbtb7a	Ubr7		Gm38223
Zbtb9	Ulk3		Gm38353
Zcchc8	Unc5c		Gm42636
Zdhhc7	Usp2		Gm43149
Zdhhc9	Usp37		Gm43514
Zfp113	Usp38		Gm43804
Zfp148	Usp7		Gm44261
Zfp276	Uvrag		Gm44524
Zfp281	Vash1		Gm44836
Zfp316	Vav2		Gm44946
Zfp385a	Vcpip1		Gm45246
Zfp395	Vdr		Gm45286
Zfp408	Vmac		Gm45695
Zfp41	Vps13b		Gm45738
Zfp488	Vps33b		Gm5093
Zfp518a	Vps36		Gm5577
Zfp523	Vps37c		Gm6058
Zfp575	Vps4b		Gm6155
Zfp62	Wars		Gm6157
Zfp687	Was		Gm6222
Zfp691	Wdr1		Gm6829
Zfp703	Wdr52		Gm7099
Zfp704	Wipf2		Gm8066
Zfp827	Wipf3		Gm8213
Zfp940	Wiz		Gm8515
Zfyve1	Wnt11		Gm8546
Zmynd19	Wnt7a		Gm8813
Znrf3	Xirp1		Gm996
Zscan26	Xlr4b		Gmeb2
Zscan29	Xpo4		Gmppa
Zswim4	Xpo7		Gmppa
Zswim5	Yars2		Gmppa
Zswim6	Yes1		Gna13
	Ypel2		Gnai2
	Ypel4		Gnas
	Zbtb34		Gnas
	Zbtb37		Gng13
	Zbtb7a		Gng2
	Zbtb9		Gnpat
	Zcchc8		Gnptab
	Zdhhc15		Golga2
	Zdhhc7		Golgb1
	Zdhhc9		Golgb1
	Zfp111		Gorasp2
	Zfp113		Gpatch2
	Zfp148		Gpc2
	Zfp281		Gpc3
	Zfp362		Gpd2
	Zfp385a		Gpm6b
	Zfp397		Gpr107
	Zfp473		Gpr137
	Zfp488		Gpr137b
	Zfp518a		Gpr155
	Zfp523		Gpr161
	Zfp575		Gpr68
	Zfp62		Gpr68
	Zfp691		Gpx4
	Zfp704		Gramd2
	Zfp820		Gramd4
	Zfp827		Grb10
	Zfp940		Grik2
	Zfyve1		Grin2a
	Zkscan3		Grk4
	Zkscan8		Grm8
	Zmym2		Grp
	Znrf1		Gspt1
	Znrf3		Gstm5
	Zscan26		Gsto1
	Zscan29		Gtf2h2
	Zswim5		Gtf2h2
	Zswim6		Gtf3a
			Gtf3c1
			Gtpbp10
			Gtpbp4
			Gucd1
			Gucd1
			H2-D1
			Hadhb
			Haus8
			Hcst
			Hdac11
			Hdac4
			Hdac5
			Hdac5
			Hdac9
			Hddc3
			Hdhd2
			Heatr6
			Hectd3
			Hecw1
			Heg1
			Herc3
			Hes6
			Hint2
			Hira
			Hist1h2be
			Hmces
			Hmox2
			Hnrnpa2b1
			Hnrnph1
			Hnrnph1
			Hnrnpl
			Hook2
			Hook3
			Hopx
			Hoxb2
			Hp1bp3
			Hpca
			Hps1
			Hps4
			Hs3st5
			Hsp90aa1
			Hsp90b1
			Hspa13
			Hspa4l
			Hspb3
			Htr1d
			Hyi
			Iah1
			Iba57
			Icmt
			Idh3a
			Idh3g
			Idh3g
			Idi1
			Iffo1
			Iffo1
			Ift172
			Ift172
			Ift46
			Igdcc4
			Igf1r
			Igfbp3
			Igsf8
			Igsf9
			Ikbkg
			Ikzf2
			Il11ra1
			Il18
			Ilf2
			Ilf3
			Ilf3
			Ilk
			Ilk
			Ilkap
			Imp4
			Impa1
			Impdh2
			Inpp1
			Inpp1
			Inpp4a
			Inpp4a
			Ints1
			Ints13
			Ip6k1
			Irf3
			Isca2
			Isca2
			Isca2
			Isy1
			Isyna1
			Isyna1
			Itgb5
			Itpa
			Jade2
			Jag2
			Jmjd6
			Jmjd8
			Josd2
			Kat6b
			Kazn
			Kazn
			Kbtbd11
			Kcna4
			Kcnc3
			Kcnh7
			Kcnk10
			Kcnk10
			Kcnmb4os2
			Kcnq1
			Kcnq2
			Kcnq2
			Kctd1
			Kctd10
			Kctd15
			Kctd17
			Kctd3
			Kctd3
			Kctd5
			Kdelr1
			Kdm2b
			Kdm2b
			Kdm3a
			Kidins220
			Kif1a
			Kif3a
			Kirrel3
			Klhdc1
			Klhl13
			Klhl14
			Klhl25
			Klhl26
			Kmt2a
			Kmt2d
			Kpna1
			Kpna2
			Kpna6
			Kpnb1
			Kptn
			Kri1
			Ktn1
			Ktn1
			L1cam
			Lama2
			Lamb2
			Lamc1
			Lamtor2
			Larp1b
			Larp4b
			Lcmt2
			Ldha
			Lef1
			Lefty2
			Leng8
			Letm1
			Lgals8
			Limch1
			Lims1
			Lin37
			Lin7b
			Lins1
			Lman1
			Lmbrd1
			Lmf1
			Lmna
			Lmo4
			Lnpk
			Lpcat2
			Lpgat1
			Lpin2
			Lrch2
			Lrif1
			Lrrc28
			Lrrc45
			Lrrc46
			Lrrc4c
			Lrrfip2
			Lrrtm1
			Lrrtm4
			Lrsam1
			Lsg1
			Lsm14a
			Lsm2
			Lsm6
			Lta4h
			Ltc4s
			Luc7l2
			Luc7l3
			Luzp1
			Ly6a
			Ly6e
			Lypla2
			Lyrm1
			Lysmd4
			Lztfl1
			Lztr1
			Madd
			Maged1
			Maged1
			Magi1
			Man2c1
			Map2k2
			Map4k1
			Map4k4
			Map4k4
			Map4k5
			Map6
			Map7d2
			Mapkbp1
			Mapre2
			Mapre3
			March11
			March7
			March8
			Marcksl1-ps4
			Mark2
			Mast2
			Mast2
			Matk
			Mau2
			Maz
			Mbd5
			Mbd5
			Mbd6
			Mbnl1
			Mbnl2
			Mbp
			Mcee
			Mcee
			Mcm3
			Mcm7
			Mcm7
			Mcoln1
			Mcph1
			Mdfi
			Mdga2
			Mdh2
			Mdm1
			Mdm2
			Mdm2
			Mecom
			Med1
			Med15
			Med24
			Med25
			Med7
			Megf6
			Mest
			Mettl15
			Mettl2
			Mettl23
			Mex3d
			Mfhas1
			Mfn2
			Mfsd10
			Mfsd10
			Mfsd11
			Mgat4a
			Mid1
			Mid1
			Mid2
			Mier2
			Miga1
			Mir99ahg
			Mknk1
			Mlf2
			Mmab
			Mmachc
			Mmgt2
			Mmgt2
			Mms22l
			Mn1
			Mocs1
			Mok
			Morn1
			Mospd2
			Mpc1
			Mpdu1
			Mpdz
			Mpp2
			Mprip
			Mpv17l
			Mpzl1
			Mras
			Mrpl15
			Mrpl17
			Mrpl23
			Mrpl24
			Mrpl38
			Mrpl4
			Mrpl55
			Mrpl55
			Mrpl58
			Mrpl9
			Mrps11
			Mrps18c
			Mrps36
			Ms4a6c
			Msantd1
			Msh3
			Mta2
			Mta3
			Mta3
			Mtag2
			Mtch1
			Mtf2
			Mtfr1l
			Mthfr
			Mtif2
			Mto1
			Mto1
			Mtss1l
			Mtx1
			Mtx1
			Mus81
			Mus81
			Mus81
			Mxd4
			Mycl
			Myl12b
			Myo1c
			Myo6
			Myt1
			Naa35
			Nabp2
			Nap1l1
			Nap1l4
			Narfl
			Nat14
			Nav2
			Nav2
			Nbl1
			Ncald
			Ncald
			Ncaph2
			Nck2
			Ncoa1
			Ncoa2
			Ncoa5
			Ncor2
			Ndfip2
			Ndufa4
			Ndufaf3
			Ndufaf5
			Ndufb8
			Ndufb8
			Ndufs5
			Ndufs6
			Ndufs7
			Necap2
			Nek1
			Nek7
			Nelfe
			Nemf
			Neu1
			Nfasc
			Nfe2l1
			Nfyb
			Nfyc
			Nhlh2
			Nin
			Nip7
			Nit1
			Nkain4
			Nkx2-4
			Nle1
			Nle1
			Nmb
			Nme5
			Nme6
			Nme6
			Nme7
			Nmnat2
			Noc4l
			Nol4
			Nol7
			Nop56
			Nop56
			Nosip
			Npcd
			Npepps
			Nptn
			Nr1h2
			Nr3c1
			Nr3c2
			Nr4a2
			n-R5s194
			Nras
			Nrbp1
			Nrbp1
			Nrip1
			Nrxn1
			Nrxn1
			Nrxn1
			Nrxn3
			Nsd2
			Nsd2
			Nsmce4a
			Nsmf
			Nt5c2
			Ntan1
			Ntpcr
			Nuak2
			Nubp1
			Nudt1
			Nudt9
			Numa1
			Nup37
			Nup93
			Oasl2
			Ocrl
			Odc1
			Ogdh
			Ogfod2
			Ogg1
			Olfm3
			Olfr1556-ps1
			Opa1
			Opcml
			Opcml
			Oprl1
			Orc4
			Orc5
			Osbpl5
			Oscp1
			Osgep
			Osgepl1
			Otud4
			Otud5
			Otud7b
			Otx2
			Oxnad1
			Oxr1
			Pabpn1
			Pacsin3
			Pag1
			Palm2
			Pan3
			Pank2
			Paox
			Papola
			Pard6a
			Park7
			Parp16
			Parp6
			Parp9
			Pask
			Pax6
			Pbx4
			Pbx4
			Pcbp3
			Pcbp4
			Pcif1
			Pcmtd2
			Pcyox1
			Pcyox1
			Pdap1
			Pdcd2l
			Pdcd6
			Pdcl3
			Pde10a
			Pde2a
			Pdha1
			Pdk1
			Pds5a
			Pdxdc1
			Peg10
			Peg3
			Per3
			Pex11b
			Pex11b
			Pex13
			Pex19
			Pex5l
			Pfdn4
			Pfdn6
			Pfkfb3
			Pfkfb3
			Pgap2
			Pgpep1
			Phc3
			Phf14
			Phf21a
			Phf23
			Phf24
			Phf8
			Phf8
			Phlda1
			Phldb1
			Phlpp1
			Phtf2
			Phyhd1
			Pias1
			Piga
			Pigk
			Pign
			Pign
			Pigp
			Pigt
			Pigx
			Pik3c2a
			Pikfyve
			Pitpnb
			Pitpnm2
			Pitx2
			Pkia
			Pla2g6
			Plaa
			Plbd2
			Plcb4
			Plch1
			Pld2
			Plec
			Plekha5
			Plekha6
			Plekhg2
			Plk5
			Plod2
			Plpp4
			Plpp5
			Plrg1
			Pmf1
			Pmpcb
			Pms2
			Pnisr
			Pnpla2
			Pnpla6
			Pofut1
			Pola1
			Pold3
			Poldip2
			Pole3
			Polr2a
			Polr2i
			Polr2m
			Pomgnt2
			Pomgnt2
			Pop4
			Por
			Postn
			Ppan
			Ppcdc
			Ppil6
			Ppip5k2
			Ppm1m
			Ppp1cc
			Ppp1r16a
			Ppp1r18
			Ppp1r1b
			Ppp1r21
			Ppp1r26
			Ppp1r35
			Ppp3r1
			Ppp4r1
			Ppp4r1
			Ppp4r3b
			Pqlc1
			Prdm16
			Preb
			Prelid2
			Prickle2
			Prkacb
			Prkce
			Prkcz
			Prkcz
			Prkrip1
			Prmt2
			Prmt5
			Prmt7
			Prom1
			Prpf40b
			Prpf4b
			Prpf8
			Prpsap1
			Prpsap1
			Prpsap2
			Prr36
			Prrc2c
			Psap
			Psap
			Psat1
			Psd3
			Psenen
			Psip1
			Psma7
			Psmb4
			Psmd13
			Psmd4
			Psmd6
			Psmd9
			Psme2
			Psmf1
			Pspc1
			Ptbp1
			Ptbp1
			Ptcd3
			Ptch1
			Ptges
			Ptpa
			Ptpdc1
			Ptpn18
			Ptpre
			Ptprg
			Ptprt
			Ptrh1
			Pts
			Pts
			Pts
			Pusl1
			Pvr
			Pvt1
			Pvt1
			Qars
			Qars
			Qrich1
			R3hdm2
			R3hdm4
			Rab11a
			Rab13
			Rab4a
			Rabac1
			Rabep2
			Rabl2
			Rabl6
			Rabl6
			Rad9b
			Radil
			Rai1
			Rai1
			Rala
			Ralgapa2
			Ralgapb
			Ralgapb
			Ralgds
			Ralgps2
			Ralgps2
			Ralyl
			Ran
			Rapgef4
			Rapgef6
			Raph1
			Rars2
			Rasa1
			Rasgef1b
			Rasgrf2
			Rassf1
			Raver1
			Rbbp5
			Rbck1
			Rbfox3
			Rbm17
			Rbm25
			Rbm39
			Rbm48
			Rbm5
			Rbm6
			Rbms3
			Rbpj
			Rbpj
			Rcan3
			Rcc1
			Reln
			Reps1
			Rest
			Rev1
			Rev3l
			Rfc5
			Rfx5
			Rfx7
			Rgl2
			Rgma
			Rgs11
			Rgs12
			Rhbdd2
			Rhbdd3
			Rhno1
			Rhoa
			Rhot1
			Rif1
			Rimbp2
			Rint1
			Rita1
			Rmnd1
			Rmnd5b
			RMST_1
			Rnaseh2a
			Rnaseh2a
			Rnf145
			Rnf170
			Rnf214
			Rnf214
			Rnf25
			Rnf38
			Rnf38
			Rnf44
			Rnf44
			Rnf7
			Rnft1
			Rnft2
			Rnmt
			Rnmt
			Rnpc3
			Rnpc3
			Rogdi
			Rpl13a
			Rpl14
			Rpl18
			Rpl18a
			Rpl21
			Rpl22
			Rpl23a
			Rpl27a
			Rpl27a
			Rpl28
			Rpl30
			Rpl30-ps10
			Rpl31
			Rpl31-ps11
			Rpl31-ps13
			Rpl39
			Rpl41
			Rpl5
			Rpl9
			Rpl9
			Rpn1
			Rpn2
			Rprd1b
			Rps12
			Rps17
			Rps19
			Rps19
			Rps25
			Rps6kl1
			Rrp7a
			Rsl1d1
			Rsrc2
			Rsrc2
			Rsrp1
			Rsu1
			Rsu1
			Rtca
			Rtca
			Rtel1
			Rtn1
			Rtn4rl2
			Rundc3a
			Rusc1
			Rxrb
			Rybp
			Ryr2
			S100a9
			Samd12
			Samd4
			Samd4b
			Samhd1
			Sarnp
			Sars2
			Sbf1
			Sbno1
			Sbno1
			Scamp3
			Scarf1
			Scarna3a
			Scg3
			Scg3
			Scn1b
			Scn8a
			Scn8a
			Scn8a
			Scn8a
			Scnm1
			Scoc
			Scrn1
			Sct
			Sdcbp
			Sdhc
			Sdsl
			Sec23a
			Sec24b
			Sel1l3
			Selenoi
			Selenos
			Sema4c
			Sema4d
			Sema6d
			Senp5
			Sept7
			Serpine2
			Serpinh1
			Setd3
			Setd4
			Setd5
			Setdb2
			Sf3a1
			Sf3b6
			Sfi1
			Sfrp5
			Sft2d1
			Sgk3
			Sgms1
			Sgta
			Sh2d3c
			Sh2d3c
			Sh3bp5
			Sh3glb2
			Shank2
			Shprh
			Sidt2
			Sigmar1
			Sipa1l1
			Sirt1
			Sirt2
			Sirt7
			Sirt7
			Six3
			Slc10a3
			Slc15a4
			Slc1a2
			Slc25a10
			Slc25a12
			Slc25a12
			Slc25a39
			Slc25a40
			Slc25a44
			Slc25a5
			Slc26a1
			Slc2a13
			Slc2a8
			Slc30a7
			Slc30a9
			Slc35a5
			Slc35c1
			Slc35f6
			Slc35f6
			Slc36a4
			Slc37a4
			Slc38a10
			Slc38a10
			Slc38a11
			Slc38a3
			Slc39a11
			Slc39a14
			Slc39a8
			Slc3a2
			Slc45a4
			Slc45a4
			Slc4a2
			Slc4a8
			Slc4a8
			Slc6a6
			Slc7a2
			Slc7a4
			Slx4ip
			Smap2
			Smarca2
			Smarcad1
			Smarcc2
			Smarcd2
			Smarcd3
			Smarce1
			Smc4
			Smc6
			Smco4
			Smdt1
			Smim14
			Smim7
			Smox
			Smox
			Smpd2
			Smpd4
			Smu1
			Smurf2
			Snapc3
			Snapc4
			Snhg1
			Snhg12
			Snhg17
			Snora52
			Snord110
			Snord33
			Snord49a
			Snord65
			Snord83b
			Snord89
			Snph
			Snrnp200
			Snrnp70
			Snrnp70
			Snrnp70
			Snx5
			Snx8
			Soga1
			Sos2
			Sox2ot
			Spata2
			Spats2l
			Speg
			Spns1
			Spns1
			Spock3
			Spopl
			Sppl2b
			Spry1
			Spryd3
			Spsb2
			Spsb3
			Sptbn4
			Sptlc2
			Sptlc2
			Sra1
			Srgap2
			Srp9
			Srpk1
			Srrd
			Srrd
			Srrd
			Srsf10
			Ssx2ip
			St13
			St18
			St5
			St5
			St7
			Stag1
			Stag3
			Stat2
			Stat5a
			Stau1
			Stau2
			Stk11ip
			Stk26
			Stk39
			Stmn1
			Stmn4
			Stoml2
			Stoml2
			Stx16
			Stx3
			Suclg2
			Sugp2
			Sulf2
			Sumo3
			Sun1
			Surf1
			Suv39h1
			Sv2b
			Sv2c
			Syf2
			Syt16
			Syt17
			Syt3
			Tab3
			Taf1
			Taf10
			Taf13
			Tamm41
			Taok2
			Tapt1
			Tardbp
			Tardbp
			Tars2
			Tars2
			Tatdn3
			Tbc1d10b
			Tbc1d10b
			Tbc1d13
			Tbc1d13
			Tbc1d17
			Tbc1d24
			Tbc1d24
			Tbc1d25
			Tbc1d7
			Tbk1
			Tbkbp1
			Tbl2
			Tbp
			Tbrg4
			Tbx15
			Tceal8
			Tcf12
			Tcf3
			Tcf4
			Tcf7l2
			Tcte2
			Tdg
			Tdp1
			Tead1
			Tekt2
			Telo2
			Tenm3
			Tet2
			Tex30
			Tfr2
			Tgfb1i1
			Thoc6
			Thra
			Thrap3
			Thsd7b
			Thumpd3
			Thy1
			Timm10b
			Tiprl
			Tjp1
			Tm2d1
			Tm2d3
			Tm9sf1
			Tm9sf4
			Tm9sf4
			Tmed1
			Tmed5
			Tmem101
			Tmem110
			Tmem120b
			Tmem145
			Tmem14a
			Tmem159
			Tmem167b
			Tmem175
			Tmem176a
			Tmem176b
			Tmem198
			Tmem2
			Tmem234
			Tmem234
			Tmem256
			Tmem29
			Tmem30a
			Tmem33
			Tmem39a
			Tmem39a
			Tmem41b
			Tmem41b
			Tmem43
			Tmem45a
			Tmem5
			Tmem70
			Tmem8b
			Tmem9b
			Tmtc1
			Tmx4
			Tnfaip8l2
			Tnik
			Tnks1bp1
			Tnpo2
			Tnr
			Tnrc6a
			Tomm40l
			Tpd52l2
			Tpi1
			Tpm3
			Tpt1
			Tpx2
			Tra2b
			Tradd
			Traf3
			Traf7
			Trappc11
			Trim28
			Trim37
			Trim37
			Triobp
			Trip12
			Trip4
			Trmt1
			Trmt1
			Trmt1
			Trmt112-ps2
			Trmu
			Trmu
			Trp53bp1
			Trp53bp1
			Trp53i11
			Trp73
			Trpc3
			Trpc4ap
			Trpm4
			Trrap
			Tsc1
			Tsen15
			Tsen34
			Tsfm
			Tsg101
			Tshz2
			Tspan7
			Tspan9
			Tspoap1
			Tsr2
			Ttc13
			Ttc14
			Ttc14
			Ttc21b
			Ttc7b
			Ttll5
			Ttpa
			Ttyh1
			Ttyh3
			Tubgcp4
			Tubgcp5
			Tubgcp6
			Tulp4
			Twistnb
			Txndc9
			Tyk2
			Tyms
			Tysnd1
			Tyw3
			U2af1l4
			U2surp
			Uba2
			Ubap1
			Ubap2l
			Ube2a
			Ube2d3
			Ube2d3
			Ube2j2
			Ube2j2
			Ube2k
			Ube2k
			Ube2k
			Ube2n
			Ube2s
			Ube3a
			Ube3c
			Ube4a
			Ube4a
			Ubl7
			Ubn2
			Ubqln4
			Ubr3
			Ubr3
			Ubr4
			Ubr4
			Ubxn4
			Ubxn6
			Uggt1
			Uimc1
			Ulk1
			Ulk3
			Umad1
			Uqcrc1
			Urb1
			Use1
			Usp19
			Usp29
			Usp3
			Usp3
			Usp30
			Usp35
			Usp48
			Usp48
			Uspl1
			Utp4
			Uty
			Uty
			Vamp4
			Vgf
			Vps16
			Vps39
			Vps52
			Vps53
			Vps54
			Vps9d1
			Vsig2
			Wac
			Wac
			Wars2
			Wbp2
			Wbscr17
			Wbscr22
			Wdr13
			Wdr17
			Wdr25
			Wdr31
			Wdr34
			Wdr37
			Wdr4
			Wdr4
			Wdr54
			Wdr60
			Wdr73
			Wdr78
[truncated: 95 more rows]

## Sheet: Venn results
Names	Total	Elements
RNA-Seq TargetScan microT-CDS mirRDB	10	Ulk3
		Cgn
		Cdk19
		Zfp523
		Tdg
		Jade2
		Rabl6
		Kcnc3
		Sun1
		Brwd1
RNA-Seq microT-CDS mirRDB	32	Rybp
		Mlf2
		Cdk16
		Sema4d
		Atxn1
		Rabl2
		Grk4
		Mapre2
		Cd34
		Nin
		Mfhas1
		Myt1
		Tmem120b
		BC037034
		Esrra
		Bak1
		Rfx5
		Speg
		Neu1
		Ankrd44
		Sema4c
		Zfp62
		Ercc6l2
		Sbno1
		Apc
		Sirt7
		Frmd5
		Fgfr2
		Iba57
		Wipf2
		Pgpep1
		Grb10
RNA-Seq TargetScan mirRDB	2	Kctd15
		Slc1a2
RNA-Seq TargetScan microT-CDS	4	Ip6k1
		Kpna6
		Fam134a
		Mgat4a
TargetScan microT-CDS mirRDB	112	Dram2
		Slc25a53
		Vps4b
		Nup210
		Cbfb
		Dock3
		Szrd1
		Ppp2ca
		Ccnj
		Prdm1
		Megf8
		Zfp518a
		Edem1
		Npl
		Rorb
		Gjc1
		Xirp1
		Ube2g1
		Mknk2
		Prrc1
		Rad54l2
		Sim1
		Sel1l
		Zswim5
		Zdhhc9
		Nrm
		Zbtb7a
		Rmnd5a
		Man1c1
		Cdh5
		Vcpip1
		Hinfp
		Lbh
		Diras1
		Zfp281
		Sgpl1
		Ubn1
		Dennd6a
		Fam118a
		Nedd9
		Dhx33
		Tmem161b
		Fbxw4
		Klf13
		Cgref1
		Dicer1
		Ets1
		Rhot2
		Ajuba
		Wiz
		Bhmt2
		Gpr153
		Ikzf4
		Fndc3b
		Nckap5l
		Ptpn1
		Sfmbt1
		Cpsf6
		Osbpl9
		Elovl6
		Il15ra
		Ncln
		Cyth1
		Sh3bp5l
		Nrg3
		Mamdc2
		Ier3ip1
		Zscan29
		Ubr7
		Cdc42se1
		Mcl1
		Kctd21
		Flot2
		AU040320
		Fat4
		Sox11
		Fam78b
		Il7r
		Klc2
		Tbc1d1
		Csnk2a1
		Prkaa2
		Hif1an
		Rasgef1a
		Elavl4
		Prtg
		St6galnac6
		Sptb
		Map2k7
		Zfyve1
		Alg6
		Chtf8
		Fam131b
		Tmem25
		Kcnip3
		Entpd4
		Tmed9
		Ankrd13b
		Coro2a
		Sh3tc2
		Ankrd50
		Golga5
		Man1b1
		Unc5c
		Fam129b
		D17H6S53E
		Stc1
		Them6
		0610010F05Rik
		Lactb
		Arid3a
		Vmac
RNA-Seq mirRDB	27	Qrich1
		Cacfd1
		Tet2
		Miga1
		Tbl2
		Asph
		Ppp1r16a
		Atp11a
		Tmem234
		Mid1
		Rnmt
		Hddc3
		Rnf44
		Rabep2
		Cbs
		Epha4
		Kcnk10
		Pfkfb3
		Map2k2
		Thy1
		Fam20a
		Osgep
		Atg4a
		Suv39h1
		Tmem198
		Klhl25
		Ptpa
RNA-Seq microT-CDS	30	Acss2
		Dhrs13
		Fmr1
		Echdc2
		Rnf38
		Arhgef1
		Kcnq2
		Rest
		Myo6
		Arhgef40
		Tnrc6a
		Ralgps2
		Acsl6
		Ptpn18
		Cspp1
		Mxd4
		Ccdc157
		Rsu1
		Ralgapa2
		R3hdm2
		Numa1
		Nfasc
		Pank2
		Actr3
		Apmap
		Cnot3
		Kmt2d
		Ubap2l
		Kcnh7
		C920021L13Rik
RNA-Seq TargetScan	10	Zbtb38
		Dnajc10
		Grin2a
		Epha7
		Ash2l
		Ncor2
		Cep41
		Lypla2
		Fam65b
		Scarf1
microT-CDS mirRDB	308	Wnt11
		Stxbp5l
		Rap1a
		Gxylt1
		Ino80d
		Kcns3
		Loxl1
		Edn1
		Slc25a15
		Lin28a
		Qsox2
		Usp2
		Nrcam
		Samd10
		Slc6a18
		Fam83h
		Zfp113
		Ppp1r37
		Sufu
		Snx31
		Trps1
		Scgb1b30
		Nt5dc1
		Ndufs4
		Scn4b
		Lpin3
		Ddx42
		Nr6a1
		Casp2
		Atmin
		Tmtc2
		Cbll1
		Gal3st2
		Cdr2l
		Ppm1h
		Reep3
		Pax9
		Tnfrsf1b
		Znrf3
		Abhd3
		Mab21l3
		Lmod1
		Rab17
		Rfx3
		Cacna1b
		Plekhh1
		Tmprss13
		Stard13
		Necab3
		Dusp7
		Camk2n1
		C77080
		Chrna4
		Vdr
		Mapk12
		Tbc1d4
		Lrp4
		Tmem72
		Slc8a2
		Abhd6
		Ece1
		Tspan12
		Lrrc10b
		Rassf3
		Galnt7
		Ggt7
		Cpne2
		Tmem132e
		Dus1l
		Abtb1
		Dtx4
		Frmpd4
		Klhl24
		Hes2
		Odf2
		Gcnt1
		Mfsd9
		Was
		Taf9b
		Bap1
		Smg1
		Ncan
		Scn2b
		Dazap2
		Kbtbd13
		Grk1
		Txnrd1
		Grhl1
		Zfp691
		Mobp
		Scn4a
		Hic2
		Pi4k2b
		Rab6b
		Phf20
		Atxn7
		Wipf3
		Sult4a1
		Lclat1
		Plb1
		Arid3b
		Xpo7
		Alpk3
		Myo9a
		Mtus1
		Khnyn
		Rtn4rl1
		Slitrk6
		Irf4
		Tbc1d8b
		Zfp385a
		Podxl
		Blzf1
		Hnf4g
		Rhoq
		Pkib
		Arrb1
		Itch
		Pcdh12
		Klk4
		Iqce
		Lfng
		Rbm38
		Ppp2r5c
		Eva1a
		Ttc29
		Rps6ka1
		Tbc1d16
		Galnt5
		Usp37
		Kdm7a
		Slc39a9
		Wnt7a
		Anpep
		Gtpbp2
		Slc25a35
		Zfp704
		Itga9
		Sstr3
		Lifr
		Glb1l2
		Zcchc8
		Srrm3
		Ppm1n
		Trub1
		Nfkbib
		Kif1b
		Zfp575
		Taz
		Pcgf6
		Ints7
		Nipal4
		Phactr3
		Plekha8
		Galnt14
		Zscan26
		Nlgn2
		Eaf1
		Cyp24a1
		Tmem168
		Zswim6
		Triap1
		Itgb3
		Gcnt2
		Fam20b
		Brip1
		Ahrr
		Ube2r2
		Zbtb34
		Hs3st3a1
		St6gal1
		Knop1
		Crb2
		Rora
		Traf6
		Zbtb9
		Hoxb3
		Cbx7
		Kirrel
		Tor2a
		Bet1
		Casz1
		Pctp
		Med28
		Zfp148
		Ist1
		Slc16a6
		E2f3
		Smurf1
		Homez
		Recql5
		Dnal4
		Trim71
		Ceacam2
		Zfp488
		Bsn
		Syvn1
		Dnajc14
		Hhla1
		Ninl
		Tril
		Tnfsf4
		Peak1
		Trp53inp1
		Tgoln1
		Bcl2l15
		Daam1
		Cd247
		Slc35a4
		Vav2
		Acer2
		Nrbp2
		Abcc5
		Ap1g2
		Lin28b
		P2rx7
		Wdr1
		Map3k11
		Sema4f
		Myo18a
		Bag4
		Sertad3
		Lrfn2
		Zdhhc7
		Tstd2
		Rsad2
		Cyyr1
		Eif1ad
		Mitf
		Trpm2
		Ppm1f
		Hnrnpul2
		Avl9
		Itga8
		M6pr
		Kcnab2
		Bhlhe41
		Pcsk7
		Lurap1l
		Cdc42bpg
		Slc38a9
		Tada3
		Tnfaip3
		Mmp15
		Serpinb5
		Slc7a1
		Bcl2l2
		Ppat
		Zfp940
		Baz2a
		Arel1
		Rom1
		Zbtb37
		Uvrag
		Rgs9bp
		Map3k10
		Ankrd33b
		Ccnjl
		Dynlt3
		Cdc37l1
		Ebf4
		Gopc
		Nfib
		Tead4
		Sec14l2
		Cacnb1
		Fbxo10
		Usp38
		Tacr2
		Gpatch8
		Tle3
		Clasp2
		Ceacam1
		Slc4a10
		Rbm20
		Gga2
		Elmsan1
		Tmem136
		Oaz2
		Gys1
		Cln6
		Sema4b
		Ptpn7
		Scara5
		9830107B12Rik
		Il6ra
		Ppil2
		Gpc1
		Cops7b
		Nbeal2
		Orc2
		Msrb3
		Fut1
		Zfp827
		Ppp6r3
		Wars
		Gab2
		Ppme1
		Kcna1
		Esrrg
		Plekhm3
		Slc46a3
		Atl2
		Pafah1b1
		E2f2
		Lpar4
		Bmf
		Rfxank
TargetScan mirRDB	37	Maf
		Ier2
		Pip4k2b
		Btg2
		Plxna1
		Coro2b
		Pik3ca
		Trib2
		Kdm4b
		Esyt1
		Acads
		Plagl1
		Ubtd1
		Hmg20a
		Slc6a17
		Lhx8
		Rbm7
		Vtcn1
		Cd300lf
		Dis3l2
		Uhrf1bp1
		Pepd
		Lrrc71
		Greb1l
		Tbx4
		Dpp9
		St8sia4
		Rbak
		Rab3d
		Lif
		Car12
		Ppp1r16b
		Hapln1
		Itga7
		Stat3
		Camsap3
		Grsf1
TargetScan microT-CDS	43	Smek1
		Yes1
		Rab8b
		A830080D01Rik
		Syn2
		Barhl1
		Mlst8
		Olfml2a
		Clmn
		Asxl3
		Peli2
		St3gal6
		Rnf217
		Erbb4
		Rc3h2
		CSNK2A1
		Arsi
		Mat2a
		Lnpep
		Tuba4a
		Klf16
		Sec22b
		Scube3
		Celsr2
		Gm21685
		Syt7
		9930021J03Rik
		0610040J01Rik
		Apex2
		2310047M10Rik
		Rasal2
		Vps36
		Dusp15
		AI606181
		Map3k1
		Rbm24
		Slc17a7
		Rassf10
		Parm1
		Rreb1
		Hnrnpr
		Fga
		Fam134c
RNA-Seq	1754	Rab4a
		Snhg17
		Plekhg2
		Egfem1
		Spata2
		Pik3c2a
		Sra1
		RMST_1
		Pex19
		Sptlc2
		Pkia
		6330408A02Rik
		Bbs9
		Rif1
		Tbc1d24
		Gpr137b
		Fam60a
		Mbnl1
		Olfm3
		Herc3
		Wnk4
		St5
		Stk11ip
		Cabp1
		Gdpd2
		Edf1
		Chrna1os
		Tspoap1
		Ubxn4
		Mcm3
		Kpna1
		Zfp932
		Lsg1
		Gm17119
		Gm37517
		Cfap36
		Aftph
		Dctn6
		Tsen15
		Odc1
		Setd3
		Impdh2
		Mycl
		Gm26618
		Tmem33
		Ralgapb
		3010001F23Rik
		Gm37241
		Setdb2
		Gm10145
		Pgap2
		Anapc10
		Cnot4
		Slc39a8
		2022-03-07
		Vps53
		Trmt112-ps2
		Pole3
		Pbx4
		Ccdc106
		Mpzl1
		Mbd5
		Psmf1
		Atp5d
		Dlgap3
		Rpl13a
		Idh3g
		Dusp26
		Cox4i1
		Snapc3
		Gm37936
		Snora52
		Chd6
		Rev3l
		Emsy
		Arpc5l
		Ly6e
		Gabra1
		Dubr
		Otud5
		Chd3
		Spsb2
		Pitx2
		Smox
		Polr2i
		Gm10941
		Idi1
		Mpp2
		Cinp
		2310015A10Rik
		Nmb
		Fam214b
		Pigt
		Clec16a
		Mrpl38
		Ubr3
		Sv2c
		Dcaf7
		Capns1
		Nup37
		Sppl2b
		Peg10
		Zfp783
		Ywhae
		Kat6b
		Gm16418
		Magi1
		Fam110b
		Sct
		Zfp862-ps
		Gatad1
		Ctbp2
		Ilkap
		Gigyf2
		Bcl2l1
		Tysnd1
		Trip4
		Lta4h
		Rusc1
		Zfp46
		Ptprg
		Drosha
		9530003O04Rik
		Syt16
		Mpv17l
		Lrrc46
		Icmt
		Eef1d
		Zeb2
		Lztfl1
		B130024G19Rik
		Ocrl
		Zbtb45
		Rtn4rl2
		Zfp738
		Trmt1
		Rbm48
		Scarna3a
		Tpm3
		Caprin1
		Cdkl2
		Rgs12
		Adprm
		Dot1l
		Olfr1556-ps1
		Uba2
		Gm27030
		Ctnna2
		Braf
		Tbc1d17
		Arl6ip1
		2810403A07Rik
		Hnrnph1
		Mdm1
		Mrpl4
		Tubgcp5
		Gm1866
		Taf1
		Tshz2
		Rnf170
		Tead1
		Rbm25
		Ran
		Rpl30
		Mdga2
		Tnks1bp1
		Asl
		Rundc3a
		Ttc7b
		Tars2
		Sec24b
		2010107E04Rik
		Slc3a2
		Pdcd2l
		Fam221a
		Gcdh
		Fos
		Mark2
		Ube4a
		Gm10705
		Smim14
		Prom1
		AC154734.1
		Nrxn3
		Csnk2b
		Nop56
		Begain
		Prickle2
		Dlgap4
		Isca2
		Ap4s1
		Matk
		Eif4g2
		Exosc10
		AC155929.2
		C430039J01Rik
		St7
		Kdm2b
		Wdr17
		Selenoi
		Irf3
		Rpn1
		Ccser1
		Zfp28
		Zfp688
		Tab3
		Msh3
		Gm23037
		Smc6
		Rpl31-ps11
		1110065P20Rik
		Arhgdig
		Kcnmb4os2
		Tmem101
		1700123M08Rik
		Ppp4r1
		Ndufs7
		Ralyl
		Snord89
		Pcmtd2
		Gpr137
		Coq6
		Uty
		Trpc4ap
		Smdt1
		Ms4a6c
		Prpf40b
		Fkrp
		Grm8
		Ilf3
		Wdr78
		Reln
		4930427A07Rik
		Pag1
		Dok7
		Cx3cl1
		Sgk3
		Cers6
		Morn1
		4931406C07Rik
		Usp30
		Rpl5
		Ctsa
		Gpc2
		Gas2l1
		Syt17
		Dopey1
		Pcbp4
		Xrcc6
		Zfp961
		Wrb
		Nav2
		Fastkd2
		Gm13523
		2022-03-11
		Tm9sf4
		Tsr2
		Prelid2
		Acad9
		Bach2it1
		Bend7
		Mapre3
		Sft2d1
		1700048O20Rik
		Rhno1
		Ahcy
		Col9a3
		Anapc15
		Gm15696
		Tmem110
		1700125H20Rik
		Elavl2
		A4galt
		Eloc
		Nme5
		Chaf1b
		Cuedc1
		Kcna4
		Adgrl2
		Camta1
		Kcnq1
		Opcml
		Igfbp3
		Edil3
		n-R5s194
		Pfdn4
		Taf13
		Sgta
		Uggt1
		Gpx4
		Vps39
		Sptbn4
		Snhg12
		Rps19
		Snord83b
		Gm28036
		Ubr4
		Mus81
		Coro1b
		Gpr161
		Atp6ap1
		Mest
		Hoxb2
		Calcoco1
		Rbpj
		Tsen34
		Ubxn6
		Ccno
		Zyg11b
		Pdcl3
		Tm2d3
		Spock3
		Smu1
		Map6
		Samhd1
		Nubp1
		Pold3
		Nfyc
		Ascc3
		Rars2
		Per3
		Anapc4
		Arhgef17
		Phc3
		Lamc1
		Hs3st5
		Cacnb4
		Gm43149
		Ints1
		Tcte2
		Gm11336
		5530601H04Rik
		Traf7
		Crb3
		Dmtf1
		Gm29397
		Abi1
		Ube2a
		Gm19029
		4931406P16Rik
		Farsb
		Acap3
		Gpatch2
		Csde1
		Ubn2
		Arhgap21
		Gm10241
		Shank2
		Dmpk
		Arhgef2
		Cyfip2
		Ube3c
		Ddx56
		Poldip2
		Ttpa
		Mpc1
		Urb1
		Tmem145
		Tsg101
		Cct7
		Fyn
		Kirrel3
		Sdsl
		Senp5
		Trim28
		Fgd2
		Dlg2
		Cacna2d1
		Gtf3c1
		Gm42636
		Fam63a
		Aifm1
		Msantd1
		Fnip2
		Tcf12
		Zfp426
		Golga2
		Cdpf1
		Glmp
		Crtc3
		Chst8
		Luzp1
		Adck5
		Smarcd3
		Snhg1
		Maged1
		Heg1
		Mcoln1
		Trp73
		Gm29019
		Fip1l1
		Slc38a10
		Gm12987
		Luc7l3
		Zic4
		Ypel1
		Slc2a13
		Scg3
		Palm2
		Rbfox3
		Lin37
		B4galt3
		Prkcz
		Med7
		Klhdc1
		Fryl
		Gm38223
		Zfp346
		Hira
		Arfgap1
		Rai1
		R3hdm4
		Zfp57
		Polr2m
		Med25
		Dalir
		Tbkbp1
		Zfp609
		Zc3h7a
		Nr4a2
		Fam98b
		Cdk5rap3
		AC159815.1
		Wdr73
		Surf1
		Prdm16
		AC164424.2
		Gm23119
		Mapkbp1
		Slc25a5
		Mettl2
		Kbtbd11
		Clcn4
		Rhoa
		Tyw3
		Asf1a
		Nsmf
		Iah1
		Gm2004
		Ryr2
		Htr1d
		Snapc4
		Arl6ip4
		Cdk4
		Klhl13
		Mmgt2
		Zscan2
		Slc38a11
		Mta2
		Dlgap2
		Tnpo2
		Vps54
		Bre
		Pts
		Ccdc90b
		Cdc123
		Gm29367
		Zfp451
		Slc25a10
		Rpl9
		Ctf1
		Ralgds
		Tardbp
		Rps17
		Paox
		Col16a1
		Gm16546
		Spsb3
		Slc25a39
		Pacsin3
		Adh5
		Chd4
		Efcab7
		Cryz
		Ggnbp2
		Rmnd1
		Nfyb
		Nip7
		Gm15799
		Sv2b
		Cluh
		Lrrc28
		Pdha1
		Postn
		Arfip2
		Galt
		Glul
		Eri3
		Cald1
		Sf3a1
		Nrbp1
		Zfp825
		Snord110
		Zfp74
		Banp
		Gm13889
		Cox7a2
		Oxnad1
		Rbms3
		Pomgnt2
		Tiprl
		Kidins220
		Setd4
		Ephb6
		Tbp
		Adamtsl2
		Smarca2
		Cenpo
		Naa35
		Fn1
		Wdr34
		Gm7099
		Ccnt1
		Clip1
		Fam168a
		Abca2
		Ccdc163
		1810049J17Rik
		Gm20594
		Ntan1
		Azi2
		Bcl2l13
		Pdap1
		2022-09-07
		Tmem2
		Nol4
		Tmtc1
		Arrdc3
		Bcl7b
		Enkd1
		Mcee
		Mettl23
		Syt3
		Mtag2
		2810428I15Rik
		Nek7
		Nr3c1
		Slc35f6
		Med1
		Acsl3
		Rnf214
		Yipf2
		Tmem176b
		Cdc23
		Gm12112
		Lman1
		AC159104.1
		Kpna2
		Gm2077
		Usp3
		Tubgcp4
		Cdan1
		Mfsd10
		Gtf2h2
		Tjp1
		Dhx30
		Gm5093
		Cebpzos
		Cct8
		Rps6kl1
		Rpn2
		Plekha5
		Acbd5
		Pnpla2
		Alas2
		Gm25813
		Rbck1
		Ddx27
		Gm6829
		Elof1
		Fgfr1
		Lyrm1
		Traf3
		Pcif1
		Thoc6
		Ttll5
		Armc8
		Rhbdd2
		Rogdi
		4930402H24Rik
		Crebzf
		Syf2
		Gm2904
		Taok2
		4930447C04Rik
		Slc36a4
		Gfm2
		Rsrc2
		Nkain4
		Stk26
		Hook2
		Ttyh3
		Tyms
		Rimbp2
		Hmces
		Mto1
		Lztr1
		Mrpl9
		Anapc15-ps
		Gm26130
		Ctbs
		Commd3
		Mbd6
		Sh3glb2
		Srgap2
		Eif4g1
		Ankhd1
		Pola1
		Suclg2
		Fam175a
		2610507B11Rik
		Epn2
		Umad1
		Ptprt
		Gm45246
		Zeb1
		Fntb
		Tbc1d13
		Ppp1r26
		Hectd3
		Gm24812
		Sema6d
		Rab11a
		Gnas
		Rpl41
		Rtn1
		Gm27517
		Trp53bp1
		Larp4b
		3110082I17Rik
		Tnfaip8l2
		Nek1
		Armcx1
		Zfp184
		Tmem256
		Akt2
		Rgl2
		Eno3
		Slc30a9
		Dlx1
		Rita1
		Pofut1
		Ctage5
		Gm15952
		Gm12219
		Zfp414
		Sarnp
		Rpl18a
		Mrpl17
		Fbf1
		Smpd2
		Aamdc
		Slc6a6
		Ndufaf3
		Thumpd3
		Hnrnpa2b1
		Myl12b
		Alkbh3
		Slc45a4
		Parp16
		Rcc1
		Il11ra1
		Josd2
		Mettl15
		Stoml2
		Tomm40l
		Nosip
		Pla2g6
		Xrcc4
		Zdhhc17
		Gm15644
		Rasa1
		Dnm3
		C2cd5
		Dph2
		Cog4
		Tpi1
		Zc3h18
		Atxn2l
		Snord33
		Pqlc1
		Kpnb1
		Lrrtm1
		Amotl2
		Fdxacb1
		Gtf3a
		Akt1s1
		Tmem41b
		Adcy3
		Tmem5
		1700023H06Rik
		Lrif1
		Gm25175
		Atxn2
		Tmem45a
		Gm14044
		Mocs1
		Gm29175
		Nck2
		Ift172
		Cox16
		3110009E18Rik
		Dock7
		Ift46
		Pask
		Gmppa
		Kdm3a
		Egr1
		Mknk1
		Zfp235
		Pvr
		Tgfb1i1
		Prmt7
		Psmd6
		Lysmd4
		Rtca
		Gm8213
		Chil1
		AW551984
		Rnft1
		Lsm6
		Psma7
		Cnot1
		Snrnp70
		Anapc5
		Tmem9b
		Rnpc3
		Dnajb4
		Nemf
		Erh
		Eif2ak1
		Tceal8
		Slc2a8
		Mrpl24
		Eefsec
		Gpd2
		Myo1c
		Lins1
		Ilf2
		Dctn1
		Mfn2
		Gm14399
		Igf1r
		Tenm3
		Mcm7
		Cdc34
		Lgals8
		Adarb1
		Wbp2
		Zfp169
		1110032A03Rik
		Tnr
		Isyna1
		Pex5l
		Mn1
		Gm24371
		Stag1
		Plbd2
		Cep295
		Akap12
		Zfr
		Gm16200
		Zcchc7
		Ablim1
		Ndfip2
		Cd2bp2
		Zcchc11
		Sec23a
		Kctd10
		Zc3h11a
		Wdr60
		Adamtsl1
		Klhl14
		Plaa
		Gm44946
		Nap1l1
		Mpdz
		2210013O21Rik
		Hp1bp3
		CT009696.2
		Mdm2
		Gm20662
		Dohh
		Ly6a
		Ankrd16
		Clasrp
		Lrch2
		Prrc2c
		Zfp654
		Tulp4
		Gramd2
		Txndc9
		Eif5b
		Pde2a
		Bola2
		Crat
		Fen1
		Trrap
		Gpm6b
		Smurf2
		Gm25483
		Atxn7l3
		Acaca
		Psmd13
		Gm13803
		Rfx7
		Slc15a4
		Phyhd1
		Dctn5
		Kctd3
		Eprs
		Gsto1
		Opa1
		Nle1
		Serpinh1
		Ctbp1
		Gm15578
		Ypel3
		Hsp90aa1
		Ncoa2
		Gm996
		Aldh16a1
		Arnt
		Ddx23
		Pigk
		Gtpbp10
		Pax6
		Gm38353
		Mcph1
		Kmt2a
		Pard6a
		Ogg1
		Mrps11
		Capns2
		Cops7a
		Cryzl1
		Ehmt2
		Btf3
		Rapgef4
		Dhx38
		1300002E11Rik
		Gm15351
		Hps4
		Rala
		Plch1
		Gucd1
		Ndufs6
		Lmna
		Dek
		Tmem30a
		Tpd52l2
		Psat1
		Casc3
		Pnpla6
		Ube2n
		Mtif2
		Ahcyl1
		Cit
		Dars2
		Ctnnb1
		Impa1
		Prpf4b
		Tdp1
		Dpf3
		Pitpnm2
		Csnk1e
		Dscaml1
		Zfp644
		Eif4e
		Madd
		Grp
		Cacna2d2
		Gpc3
		Ilk
		Rbm39
		Tpt1
		Hecw1
		Hint2
		A830018L16Rik
		Luc7l2
		Polr2a
		1700028P14Rik
		Tyk2
		Rprd1b
		Bcas3
		Dlat
		AC158606.1
		Dgki
		Arfgef1
		Chmp6
		Stat2
		Rpl23a
		Tpx2
		Mmab
		Wdr4
		Rps12
		Cfap69
		Pde10a
		Dnpep
		Dld
		Nit1
		AI314180
		Lefty2
		Mtx1
		Gm24507
		Sugp2
		Hdac9
		Iffo1
		Prpsap2
		Stau1
		Eif1
		Inpp4a
		Gm26168
		Ulk1
		Cfap126
		Gabrb2
		Stx16
		Gm43514
		Tcf4
		Pms2
		Smarce1
		Baiap2
		Coro1a
		Nt5c2
		Aup1
		Stau2
		Tbx15
		Dnajb12
		Snord49a
		Plekha6
		Taf10
		Ap2m1
		Sos2
		Ndufb8
		Chchd7
		Wdr54
		Mtfr1l
		Selenos
		Hpca
		Tmx4
		Maz
		Hspa13
		Npcd
		Rnf145
		Dlx6
		Exosc3
		Plpp5
		Trim37
		Plod2
		Heatr6
		Tbc1d7
		Brox
		Zbtb20
		Dynll1
		Mdh2
		Parp6
		Fhl1
		Afg3l1
		Sipa1l1
		Wbscr17
		Gm29521
		Ube2k
		Slc7a2
		Rpl14
		Pmpcb
		Fam192a
		Cgrrf1
		Gm24830
		Rasgrf2
		Epn1
		Kctd1
		Por
		Sirt1
		0610010K14Rik
		Hist1h2be
		Clasp1
		Raver1
		Triobp
		Clip3
		Prkrip1
		Tmem176a
		Vgf
		Rbm5
		Hsp90b1
		Gm6157
		Timm10b
		Accs
		Cap1
		Mospd2
		Nsmce4a
		Ptcd3
		Aurkaip1
		Dlk2
		Ppp3r1
		Ogdh
		Reps1
		Tbc1d10b
		Igsf8
		Arf4
		Pcyox1
		Sox2ot
		Usp29
		Thsd7b
		Rpl39
		Anks1b
		Dnase2a
		Nabp2
		Tsfm
		Rxrb
		Papola
		Mfsd11
		C1d
		Otx2
		Pvt1
		Limch1
		Atp5s
		Atad3aos
		Utp4
		Tamm41
		Nras
		Wdr31
		Elp5
		Slc38a3
		Nrip1
		Ercc2
		Orc4
		Brd7
		Nfe2l1
		Ctdsp1
		Dpagt1
		Mid2
		Zfp384
		Rhot1
		Gm15148
		Mrpl58
		Mta3
		Klhl26
		U2surp
		Cobl
		AC125206.3
		S100a9
		Rsrp1
		Otud7b
		Idh3a
		Lef1
		Arhgef7
		Hes6
		Psip1
		Rnft2
		Zbtb14
		Hcst
		Ppp1r35
		Srrd
		Coq10a
		Pikfyve
		Cabin1
		Cct4
		Gstm5
		Sulf2
		Fance
		Lsm2
		Tapt1
		Pigx
		Tatdn3
		Nr1h2
		Nup93
		Tmem14a
		Hdac11
		Samd4
		Smim7
		Ankfn1
		Gm15808
		Gm8546
		Ankrd35
		Ap3b1
		Mtch1
		Narfl
		Fam217b
		Imp4
		Tspan9
		Slc4a8
		Gm22519
		Smarcc2
		Rab13
		Slc35a5
		Dync2h1
		Cluap1
		Ccdc142
		Hopx
		E230016M11Rik
		Akap7
		Ktn1
		Xbp1
		Tmem167b
		Bdh1
		Npepps
		Ntpcr
		Noc4l
		2310022A10Rik
		Wdr37
		Armc9
		Ndufa4
		Rpl30-ps10
		Smco4
		Dhx16
		Gpr155
		Ccni
		Psmb4
		Ddr1
		Ap1g1
		Gm45286
		Arhgef6
		Ddx54
		Churc1
		Scnm1
		Wbscr22
		Gm13194
		Dnmt3b
		Xiap
		H2-D1
		Sfi1
		L1cam
		Cd151
		Slc4a2
		Phlda1
		Sh3bp5
		Snrnp200
		Csnk1d
		Usp19
		Zdhhc18
		Arhgef4
		Xrn1
		Bhlhb9
		Ubl7
		Arhgap32
		Slc35c1
		Igdcc4
		Tmem70
		Mrpl55
		Spats2l
		Gfod2
		Ube3a
		Thrap3
		Mast2
		Ldha
		Glmn
		Hyi
		Cep250
		Kif3a
		Gm11688
		Ptges
		Cldn12
		C530008M17Rik
		Adpgk
		Ercc1
		Fbxw17
		Cul3
		Hdac5
		Nr3c2
		Osbpl5
		Gm45738
		Vps52
		Sdcbp
		Rnf7
		1700021F05Rik
		Zfp583
		Akap13
		Cntn6
		Rpl31-ps13
		Gm11196
		E2f1
		Dcbld2
		Elmod2
		Rcan3
		Zfp977
		Enpp4
		Gnptab
		Sf3b6
		Eif5
		Pign
		Gm28285
		Lamb2
		Ttc14
		Tbc1d25
		C2cd4d
		Wars2
		Slc30a7
		Rabac1
		9030624J02Rik
		Preb
		Mras
		Slc39a11
		Mrps18c
		Wdr13
		Jmjd8
		Map7d2
		Exoc4
		Kri1
		Hdhd2
		Plec
		Baiap3
		Ndufs5
		Tmem175
		Gm1943
		Yme1l1
		2410002F23Rik
		Raph1
		Nol7
		Tradd
		Sigmar1
		Stmn1
		Six3
		Mrpl23
		Azin1
		Gm27004
		Ssx2ip
		Mecom
		Mthfr
		Dusp3
		Dnm2
		Ltc4s
		Pitpnb
		Ptch1
		Jag2
		Dlx1as
		Fgf13
		Ccdc12
		Ubap1
		Ei24
		Elac2
		Kif1a
		Mbp
		Gm15466
		Psap
		Elovl4
		Fam168b
		Cers4
		Thra
		Zmynd11
		4930522L14Rik
		Dbi
		Tra2b
		Nap1l4
		Tnik
		Fam189b
		Rassf1
		Gm27588
		Itpa
		Hook3
		Samd4b
		Use1
		Phlpp1
		Ciapin1
		Ddx18
		Cd99l2
		Gm29514
		Gm15835
		Capn7
		Mir99ahg
		Gorasp2
		Rpl22
		B230377A18Rik
		D6Wsu163e
		Gm12631
		Dpysl3
		Gm8066
		Tm2d1
		Tmem8b
		Csk
		Spryd3
		Trmu
		Erc1
		Zfp709
		Apoe
		Twistnb
		Samd12
		Vamp4
		Rev1
		Gm14435
		B230217C12Rik
		Mmachc
		Eif4enif1
		Col4a1
		Ppm1m
		Ncaph2
		Ythdf3
		Vps9d1
		Clk3
		Fndc3a
		Ikbkg
		Plrg1
		Telo2
		Armc10
		Gm11969
		Ptpre
		Vps16
		Mrps36
		Zbtb49
		Gm25435
		Fiz1
		Parp9
		Xylt1
		Prkce
		Nat14
		Pcbp3
		Rpl18
		Rfc5
		Lnpk
		Adgra3
		Lpgat1
		Piga
		Slc25a44
		Hnrnpl
		Map4k4
		Ppcdc
		Ppp4r3b
		Gfra4
		Rsl1d1
		Gpr107
		Prpf8
		Lrrc4c
		Gng2
		Hadhb
		Creld1
		Nhlh2
		Nmnat2
		Man2c1
		B4galt7
		Plk5
		Snx8
		Scn8a
		Grik2
		Cfap97
		Nuak2
		2022-03-08
		Mier2
		Oprl1
		Exoc1
		Zkscan17
		Mprip
		Atp1b2
		Rad9b
		Plpp4
		Xrcc2
		Scrn1
		Psme2
		Plcb4
		Prmt2
		Dguok
		Qars
		Gm11235
		Eif3i
		Zfp973
		Fancm
		Golgb1
		Gm6222
		Sdhc
		Ttc21b
		Fam229b
		Slc37a4
		Kdelr1
		Tspan7
		Map4k1
		Brf1
		Smarcad1
		Kctd17
		Znhit6
		Trappc11
		Cldnd1
		Phf21a
		Zfp280d
		Agbl4
		Megf6
		Lrrtm4
		2900042K21Rik
		Osgepl1
		Ttyh1
		Mrpl15
		BC029214
		Gm37979
		Fzr1
		Il18
		Sfrp5
		Rapgef6
[truncated: 980 more rows]

## Sheet: Metascape
Genelist
0610010F05Rik
1700007K13Rik
2610528J11Rik
4930558K02Rik
9830107B12Rik
A530064D06Rik
Aak1
Abcb11
Abcc5
Abhd3
Abhd6
Abtb1
Acads
Acer2
Acp1
Acvr2a
Adgrf5
Ahrr
Ajuba
Alg6
Alpk3
Als2cl
Alx3
Angel1
Ankrd13b
Ankrd33b
Ankrd44
Ankrd50
Anpep
Antxr2
Ap1g2
Apc
Apoa5
Arel1
Arfgef3
Arid3a
Arid3b
Arrb1
Asb13
Asic1
Asph
Atg4a
Atg4d
Atl2
Atmin
Atp11a
Atp1b4
Atp5g2
Atxn1
Atxn3
Atxn7
AU040320
Avl9
B3galnt2
B3gnt3
B430306N03Rik
B4galt6
Bag4
Bak1
Bap1
Baz2a
BC037034
BC107364
Bcl2l15
Bcl2l2
Bdnf
Bend3
Bet1
Bhlha15
Bhlhe41
Bhmt2
Blzf1
Bmf
Bmpr2
Bnip2
Borcs6
Brip1
Brpf3
Brwd1
Bsn
Btg2
C1qtnf1
C77080
Cacfd1
Cacna1b
Cacnb1
Cacng2
Camk2n1
Camsap3
Car12
Casp2
Casz1
Cbfb
Cbll1
Cbs
Cbx7
Ccdc30
Ccnj
Ccnjl
Cd247
Cd300lf
Cd34
Cd59b
Cdc37l1
Cdc42bpg
Cdc42se1
Cdh22
Cdh5
Cdk16
Cdk19
Cdr2l
Cds2
Ceacam1
Ceacam2
Cecr2
Cenpl
Cep135
Cep85
Cfap44
Cgn
Cgref1
Chmp4c
Chrna4
Chtf8
Clasp2
Clic5
Clip2
Clmp
Cln6
Cnnm1
Cnnm4
Cntd1
Col19a1
Cops7b
Coro2a
Coro2b
Cpne2
Cpsf6
Crb2
Crem
Csnk2a1
Ctnnal1
Cxcl15
Cyb561d1
Cyld
Cyp24a1
Cyp2c55
Cyth1
Cyyr1
D17H6S53E
Daam1
Dad1
Dagla
Dazap2
Dcaf10
Dcp1a
Ddx42
Dennd6a
Depdc5
Dhcr7
Dhx33
Dicer1
Diras1
Dis3l2
Dnajb5
Dnajc14
Dnajc16
Dnal4
Dock3
Dpp9
Dpy19l1
Dram2
Dtd2
Dtx4
Dus1l
Dusp22
Dusp7
Dvl1
Dynlt3
E130309D02Rik
E2f2
E2f3
Eaf1
Ebf4
Ece1
Edem1
Edn1
Eef2k
Efcab14
Eif1ad
Eif4ebp1
Eif5a2
Elavl4
Elmsan1
Elovl6
Emid1
Enpep
Entpd4
Entpd7
Epha10
Epha4
Eppk1
Eps15l1
Ercc6l2
Esr1
Esrra
Esrrg
Esyt1
Ets1
Eva1a
Fam114a2
Fam118a
Fam126b
Fam129b
Fam131b
Fam174b
Fam181a
Fam187b
Fam20a
Fam20b
Fam210a
Fam234a
Fam234b
Fam78b
Fam83h
Fam92b
Fat4
Fbxo10
Fbxo27
Fbxw4
Fgfr2
Flot2
Fmn1
Fndc3b
Foxk1
Foxn1
Frmd5
Frmpd4
Fut1
Gab2
Gabrp
Gal3st2
Gal3st2c
Galnt14
Galnt5
Galnt6
Galnt7
Gcnt1
Gcnt2
Gdnf
Gga2
Ggh
Ggt7
Gjc1
Glb1l2
Gls
Golga5
Gopc
Gpatch8
Gpc1
Gpc6
Gpd1
Gpr153
Grb10
Greb1l
Grhl1
Grk1
Grk4
Grsf1
Gtpbp2
Gxylt1
Gys1
H13
Hapln1
Hdac3
Hddc3
Hes2
Hhla1
Hic2
Hif1an
Hinfp
Hmg20a
Hnf4g
Hnrnpul2
Homez
Hoxb3
Hs3st3a1
Hsd17b7
Iba57
Ier2
Ier3ip1
Ikzf3
Ikzf4
Il10ra
Il15ra
Il16
Il20rb
Il6ra
Il7r
Inka2
Ino80d
Ints7
Ipo9
Iqce
Irf4
Ist1
Itch
Itga7
Itga8
Itga9
Itgb3
Jade2
Jmy
Jup
Kbtbd13
Kcna1
Kcna2
Kcnab2
Kcnc3
Kcnh1
Kcnip3
Kcnk10
Kcns3
Kctd15
Kctd21
Kdm4b
Kdm4c
Kdm7a
Kdm8
Khnyn
Kif1b
Kif24
Kirrel
Klc2
Klc4
Klf13
Klf14
Klhdc7a
Klhl24
Klhl25
Klk4
Kmt5c
Knop1
Lactb
Lamc2
Lancl3
Lbh
Lce1a2
Lclat1
Lep
Lfng
Lhx8
Lif
Lifr
Lin28a
Lin28b
Lmod1
Loxl1
Loxl4
Lpar4
Lpin3
Lrfn2
Lrp4
Lrrc10b
Lrrc71
Lrrc8a
Lsm10
Lurap1l
Ly86
M6pr
Mab21l3
Maf
Mamdc2
Man1b1
Man1c1
Map2k2
Map2k7
Map3k10
Map3k11
Map3k9
Mapk12
Mapk14
Mapre2
Mark1
Mcl1
Med28
Megf8
Memo1
Mesd
Mfhas1
Mfsd13a
Mfsd4b3
Mfsd9
Mid1
Miga1
Mitf
Mknk2
Mlf2
Mlxip
Mlycd
Mmp12
Mmp15
Mobp
Morc2a
Msrb3
Mtf1
Mtmr3
Mtus1
Myo18a
Myo9a
Myt1
Nars2
Nbeal2
Ncan
Nckap5l
Ncln
Ndufs4
Necab3
Nedd9
Nemp1
Neu1
Nfib
Nfkbib
Nim1k
Nin
Ninl
Nipal4
Nkapd1
Nlgn2
Npl
Nr6a1
Nrbp2
Nrcam
Nrg3
Nrm
Nt5dc1
Numbl
Nup210
Oaz2
Odf2
Ogfr
Olfm5
Orc2
Osbpl9
Osgep
Ovol1
P2rx4
P2rx5
P2rx7
Pacs2
Pafah1b1
Pan2
Pax9
Pbx1
Pcdh12
Pcdh7
Pcgf6
Pcsk7
Pctp
Peak1
Pepd
Pfkfb3
Pgpep1
Phactr3
Phf20
Pi4k2b
Pik3c2b
Pik3ca
Pin1
Pip4k2b
Pkib
Pla2g2f
Plagl1
Plb1
Plekha8
Plekhh1
Plekhm3
Plppr3
Plxna1
Poc1b
Podxl
Polr3f
Ppat
Ppil2
Ppm1f
Ppm1h
Ppm1n
Ppme1
Ppp1r16a
Ppp1r16b
Ppp1r37
Ppp1r9b
Ppp2ca
Ppp2r5c
Ppp2r5e
Ppp4r3a
Ppp6r3
Prdm1
Prdm2
Prkaa2
Prkra
Prrc1
Prss33
Prtg
Psd4
Psmc1
Psmg3
Ptpa
Ptpn1
Ptpn7
Qrich1
Qsox2
Rab17
Rab3d
Rab6b
Rabep2
Rabl2
Rabl6
Rad54l2
Rap1a
Rapgefl1
Rasgef1a
Rassf3
Rbak
Rbm20
Rbm38
Rbm7
Recql5
Reep3
Retreg2
Retreg3
Rfx3
Rfx5
Rfxank
Rgs9bp
Rhcg
Rhebl1
Rhoq
Rhot2
Rhov
Ripor2
Rmnd5a
Rnf144a
Rnf44
Rnmt
Rom1
Rora
Rorb
Rps6ka1
Rsad2
Rtn4rl1
Rufy3
Rusc2
Rybp
Ryk
Samd10
Sarm1
Sash1
Sbk1
Sbno1
Scara5
Scarb1
Scgb1b30
Scly
Scn2b
Scn4a
Scn4b
Scnn1a
Scube1
Sdc3
Sec14l2
Sel1l
Sema4b
Sema4c
Sema4d
Sema4f
Sephs2
Serinc2
Serpina3b
Serpinb5
Serpinb9d
Sertad3
Sestd1
Sfmbt1
Sgpl1
Sh2d2a
Sh3bp5l
Sh3glb1
Sh3tc2
Shtn1
Sim1
Sirt7
Slc16a6
Slc1a2
Slc25a15
Slc25a35
Slc25a53
Slc35a4
Slc38a9
Slc39a9
Slc43a2
Slc46a3
Slc4a10
Slc4a4
Slc6a17
Slc6a18
Slc6a19os
Slc7a1
Slc8a2
Slfn5
Slitrk6
Smg1
Smim1
Smurf1
Snx18
Snx31
Sorbs1
Sorcs2
Sox11
Speg
Spsb4
Sptb
Src
Srf
Srrm3
Sstr3
St6gal1
St6galnac6
St8sia4
Stard13
Stat1
Stat3
Stc1
Stxbp5l
Sufu
Sult4a1
Sun1
Suv39h1
Syde2
Syvn1
Szrd1
Tacr2
Tada3
Taf9b
Taz
Tbc1d1
Tbc1d16
Tbc1d4
Tbc1d8b
Tbl2
Tbx4
Tdg
Tead4
Tent5a
Tet2
Tgfbr1
Tgoln1
Them6
Thsd4
Thy1
Tjap1
Tle3
Tlk2
Tmed9
Tmem120b
Tmem123
Tmem132e
Tmem135
Tmem136
Tmem161b
Tmem168
Tmem174
Tmem198
Tmem217
Tmem231
Tmem234
Tmem25
Tmem72
Tmprss13
Tmtc2
Tnfaip3
Tnfrsf1b
Tnfsf14
Tnfsf4
Tor2a
Traf6
Triap1
Trib2
Tril
Trim71
Trp53inp1
Trp53rkb
Trpc5
Trpm2
Trps1
Trpv1
Trub1
Tsen54
Tspan12
Tstd2
Ttc29
Ttc7
Tubg1
Txnrd1
Ube2g1
Ube2l3
Ube2r2
Ube2v2
Ube2w
Ubn1
Ubr7
Ubtd1
Ucp3
Uhrf1bp1
Ulk3
Unc5c
Uqcc1
Usp2
Usp37
Usp38
Usp45
Uvrag
Vav2
Vcpip1
Vdr
Vezf1
Vezt
Vmac
Vps37b
Vps4b
Vsir
Vtcn1
Vwc2
Wars
Was
Wdr1
Wdr18
Wipf2
Wipf3
Wiz
Wnt11
Wnt7a
Xirp1
Xpo7
Yod1
Zbtb24
Zbtb34
Zbtb37
Zbtb7a
Zbtb9
Zcchc8
Zdhhc7
Zdhhc9
Zfp113
Zfp148
Zfp276
Zfp281
Zfp316
Zfp385a
Zfp395
Zfp408
Zfp41
Zfp488
Zfp518a
Zfp523
Zfp575
Zfp62
Zfp687
Zfp691
Zfp703
Zfp704
Zfp827
Zfp940
Zfyve1
Zmynd19
Znrf3
Zscan26
Zscan29
Zswim4
Zswim5
Zswim6
0610010F05Rik
0610040J01Rik
1110002E22Rik
1110051M20Rik
1600002H07Rik
2310035C23Rik
2310047M10Rik
2610028H24Rik
4430402I18Rik
4632428N05Rik
4930506M07Rik
4932438A13Rik
6030458C11Rik
8430419L09Rik
9830107B12Rik
9930021J03Rik
A330008L17Rik
A530053G22Rik
A830080D01Rik
Abcc5
Abhd3
Abhd6
Abl2
Abtb1
Acer2
Acox3
Acsl6
Acss2
Actn2
Actr3
Adam22
Adam9
Adipor1
Agbl5
Ago2
Agpat5
Agtrap
Ahrr
AI606181
Aicda
Ajuba
Akap17b
Alg6
Alpk3
Ammecr1l
Ank2
Ankrd13b
Ankrd33b
Ankrd44
Ankrd50
Anp32a
Anpep
Ap1g2
Apc
Apex2
Apmap
Arap3
Arel1
Arhgef1
Arhgef11
Arhgef40
Arid2
Arid3a
Arid3b
Arid4b
Arrb1
Arsi
Astn1
Asxl3
Atl2
Atmin
Atoh8
Atrip
Atxn1
Atxn7
AU019823
AU040320
Avl9
Bag4
Bak1
Bap1
Barhl1
Baz2a
Bbc3
BC037034
BC037034
Bcl2l15
Bcl2l2
Bet1
Bhlhe41
Bhmt2
Blzf1
Bmf
Brca1
Brinp3
Brip1
Brms1
Brpf1
Brsk1
Brwd1
Bsn
C130026L21Rik
C77080
C920021L13Rik
Cacna1b
Cacnb1
Camk2n1
Caps2
Capza2
Carm1
Casp2
Casz1
Cbfb
Cbll1
Cbx7
Ccdc126
Ccdc157
Ccdc92
Ccnj
Ccnjl
Cd247
Cd34
Cd55
Cdc37l1
Cdc42bpg
Cdc42se1
Cdcp1
Cdh11
Cdh5
Cdh9
Cdk16
Cdk19
Cdr2l
Ceacam1
Ceacam2
Celsr2
Cgn
Cgref1
Chd7
Chd8
Chd9
Chrna4
Chtf8
Clasp2
Clec3b
Clmn
Cln6
Cmtm2a
Cnot2
Cnot3
Cnot6l
Col27a1
Cops7b
Coro2a
Cpne2
Cpsf6
Crb2
Crk
Crxos
Csnk2a1
CSNK2A1
Cspp1
Cttnbp2
Cyp24a1
Cyth1
Cyyr1
D17H6S53E
D1Ertd622e
Daam1
Dazap2
Ddx19b
Ddx42
Dennd3
Dennd6a
Dgkh
Dhrs13
Dhx33
Dicer1
Diras1
Dmd
Dnajc14
Dnal4
Dock3
Dpf2
Dram2
Dtx4
Dus1l
Dusp15
Dusp6
Dusp7
Dynlt3
E2f2
E2f3
Eaf1
Ebf4
Ece1
Echdc2
Edem1
Edn1
Edrf1
Ehd2
Ehd4
Eif1ad
Eif4e2
Elavl4
Elfn2
Elmsan1
Elovl6
Eml6
Entpd4
Epb4.1l5
Erbb2ip
Erbb4
Ercc6l2
Esrra
Esrrg
Ets1
Etv3
Etv6
Eva1a
Ezh1
Faah
Fam118a
Fam120c
Fam129b
Fam131b
Fam134a
Fam134c
Fam20b
Fam53c
Fam78b
Fam83h
Fat4
Fbxl19
Fbxo10
Fbxo45
Fbxw4
Fcgr4
Fga
Fgfr2
Fign
Flot2
Fmr1
Fndc3b
Foxq1
Foxs1
Frmd5
Frmpd4
Fut1
Gab2
Gabrg3
Gal3st2
Galnt14
Galnt5
Galnt7
Galntl6
Ganc
Gcc1
Gcnt1
Gcnt2
Gga2
Ggt7
Gjc1
Gla
Glb1l2
Glyr1
Gm10662
Gm20517
Gm21092
Gm21685
Gm21969
Gm5891
Gm6086
Gm7120
Gm960
Gm9799
Gm9881
Gm9994
Golga5
Gopc
Gpatch8
Gpc1
Gpr116
Gpr153
Gpsm2
Gramd1b
Grb10
Grhl1
Grin2b
Grk1
Grk4
Gtpbp2
Gxylt1
Gys1
Hcn3
Hdgf
Hes2
Hhla1
Hic2
Hif1an
Hinfp
Hipk2
Hipk3
Hivep2
Hnf4g
Hnrnpr
Hnrnpul2
Homez
Hoxb3
HOXD3
Hs3st3a1
Iba57
Ier3ip1
Ifih1
Ifitm10
Igf2bp3
Iigp1
Ikbip
Ikzf4
Il15ra
Il1rn
Il6ra
Il7r
Impad1
Inhbe
Ino80d
Inpp4b
Ints7
Ip6k1
Iqce
Irf4
Ist1
Itch
Itga8
Itga9
Itgb3
Itsn2
Jade2
Jade3
Jarid2
Jmjd1c
Kbtbd13
Kcna1
Kcnab2
Kcnc3
Kcnh7
Kcnip3
Kcnn2
Kcnq2
Kcnq3
Kcns3
Kctd21
Kdm7a
Khnyn
Kif1b
Kirrel
Klc2
Klf13
Klf16
Klhl21
Klhl24
Klk4
Klrc2
Kmt2d
Knop1
Kpna6
Krt222
Krt28
L3mbtl2
Lactb
Lbh
Lclat1
Ldlrad3
Lfng
Lifr
Lin28a
Lin28b
Lmod1
Lnpep
Loxl1
Lpar4
Lphn3
Lpin3
Lrfn2
Lrp4
Lrrc10b
Lrrc49
Lrrc75b
Lss
Lurap1l
Lyst
M6pr
Mab21l3
Macf1
Mamdc2
Man1b1
Man1c1
Manba
Map2k7
Map3k1
Map3k10
Map3k11
Map4k2
Mapk12
Mapre2
Mat2a
Mcl1
Med28
Med9
Mef2d
Megf8
Megf9
Meis2
Mettl16
Mfhas1
Mfsd9
Mgat4a
Mgme1
Mitf
Mknk2
Mlf2
Mlst8
Mmp15
Mnat1
Mobp
Msi1
Msrb1
Msrb3
Mtmr12
Mtus1
Muc20
Mxd4
Mylk
Myo18a
Myo6
Myo9a
Myt1
Naif1
Nbeal2
Ncan
Nckap5l
Ncln
Ndst1
Ndufs4
Necab3
Nedd9
Neu1
Nfasc
Nfib
Nfkbib
Nin
Ninl
Nipal4
Nlgn2
Nova2
Npl
Nr6a1
Nrbp2
Nrcam
Nrg3
Nrm
Nt5dc1
Nudt18
Numa1
Nup210
Nup50
Nwd2
Nxf1
Oaz2
Ocel1
Odf2
Olfml2a
Orc2
Osbpl9
Ost4
P2rx7
Pabpc4
Pafah1b1
Paip2b
Palm2Akap2
Pank2
Pank4
Papolb
Parm1
Parp14
Parp8
Pax9
Pcdh12
Pcgf6
Pcsk7
Pctp
Pde7b
Pdia6
Pdlim7
Pdss2
Peak1
Peli2
Pgpep1
Phactr3
Phf20
Phox2b
Pi4k2b
Pkib
Pkp4
Plb1
Plekha8
Plekhh1
Plekhm3
Plk3
Podxl
Pou6f1
Ppat
Ppif
Ppil2
Ppm1f
Ppm1h
Ppm1n
Ppme1
Ppp1r37
Ppp2ca
Ppp2r5c
Ppp6r3
Pptc7
Ppwd1
Prdm1
Prdm15
Prkaa2
Prkg1
Prph2
Prrc1
Prtg
Ptplad2
Ptpn1
Ptpn18
Ptpn3
Ptpn7
Qsox2
R3hdm2
Rab17
Rab6b
Rab8b
Rabl2
Rabl6
Rad1
Rad17
Rad54l2
Ralgapa2
Ralgps2
Rap1a
Rasal2
Rasgef1a
Rasl10b
Rassf10
Rassf3
Rbm20
Rbm24
Rbm38
Rbm41
Rc3h2
Recql5
Reep3
Rest
Ret
Rfx3
Rfx5
Rfxank
Rgs7bp
Rgs9bp
Rhoq
Rhot2
Rhox2c
Rin2
Rit1
Rmnd5a
Rnf217
Rnf38
Rnpepl1
Rom1
Rora
Rorb
Rpgrip1l
Rps6ka1
Rreb1
Rsad2
Rsu1
Rtn4rl1
Rybp
Samd10
Satb2
Sbno1
Scara5
Scgb1b30
Scn2b
Scn4a
Scn4b
Scn5a
Scrt2
Scube3
Sec14l2
Sec22b
Secisbp2l
Sectm1b
Sel1l
Sema4b
Sema4c
Sema4d
Sema4f
Serpinb5
Sertad3
Setd2
Sez6
Sfmbt1
Sgpl1
Sh3bp4
Sh3bp5l
Sh3tc2
Shcbp1l
Shisa6
Sim1
Sirt6
Sirt7
Slc16a6
Slc17a7
Slc24a2
Slc25a15
Slc25a22
Slc25a35
Slc25a53
Slc35a4
Slc35e1
Slc38a9
Slc39a9
Slc46a3
Slc4a10
Slc6a18
Slc7a1
Slc8a2
Slco3a1
Slitrk6
Smek1
Smg1
Smim12
Smurf1
Sntg2
Snx27
Snx31
Sox1
Sox11
Sox30
Spata6
Speg
Spink2
Sptb
Srl
Srrm3
Srrm4
Sstr3
St3gal6
St6gal1
St6galnac4
St6galnac5
St6galnac6
Stard13
Stc1
Strada
Strn
Stxbp5l
Sufu
Sult4a1
Sun1
Suz12
Svip
Syn2
Syt7
Sytl3
Syvn1
Szrd1
Tacr2
Tada3
Taf4b
Taf5l
Taf9b
Taz
Tbc1d1
Tbc1d16
Tbc1d4
Tbc1d8b
Tdg
Tdp2
Tead4
Tet3
Tex15
Tex35
Tex9
Tfdp2
Tgoln1
Them6
Themis2
Tle3
Tmed9
Tmem120b
Tmem132e
Tmem136
Tmem161b
Tmem168
Tmem169
Tmem170b
Tmem201
Tmem25
Tmem72
Tmem74
Tmem88b
Tmprss13
Tmtc2
Tnfaip3
Tnfrsf1b
Tnfsf4
Tnrc6a
Tor1aip2
Tor2a
Tox
Tpm4
Traf6
Treml2
Triap1
Tril
Trim71
Trp53inp1
Trp53rk
Trpm2
Trps1
Trub1
Tspan12
Tstd2
Ttc29
Ttll11
Ttll4
Ttll9
Tuba4a
Txnrd1
Uba7
Ubap2l
Ube2g1
Ube2r2
Ube2u
Ube4b
Ubl4
Ubn1
Ubr7
Ulk3
Unc5c
Usp2
Usp37
Usp38
Usp7
Uvrag
Vash1
Vav2
Vcpip1
Vdr
Vmac
Vps13b
Vps33b
Vps36
Vps37c
Vps4b
Wars
Was
Wdr1
Wdr52
Wipf2
Wipf3
Wiz
Wnt11
Wnt7a
Xirp1
Xlr4b
Xpo4
Xpo7
Yars2
Yes1
Ypel2
Ypel4
Zbtb34
Zbtb37
Zbtb7a
Zbtb9
Zcchc8
Zdhhc15
Zdhhc7
Zdhhc9
Zfp111
Zfp113
Zfp148
Zfp281
Zfp362
Zfp385a
Zfp397
Zfp473
Zfp488
Zfp518a
Zfp523
Zfp575
Zfp62
Zfp691
Zfp704
Zfp820
Zfp827
Zfp940
Zfyve1
Zkscan3
Zkscan8
Zmym2
Znrf1
Znrf3
Zscan26
Zscan29
Zswim5
Zswim6
0610010F05Rik
0610040J01Rik
1810041L15Rik
2310047M10Rik
9930021J03Rik
A830080D01Rik
Abr
Acads
Adcy5
AI606181
Ajuba
Alg6
Ankrd13b
Ankrd50
Apex2
Arf3
Arid3a
Arsi
Ash2l
Asxl3
AU040320
Barhl1
Bhmt2
Brwd1
Btbd2
Btg2
Camkv
Camsap3
Car12
Cbfb
Ccbe1
Ccdc85c
Ccnj
Cd300lf
Cdc42se1
Cdh5
Cdk19
Celsr2
Cep41
Cgn
Cgref1
Chmp7
Chtf8
Clic4
Clmn
Cmklr1
Cnnm2
Coro2a
Coro2b
Cpeb4
Cpsf6
Cramp1l
Creb1
Csnk2a1
CSNK2A1
Cyth1
D10Bwg1379e
D17H6S53E
Dennd6a
Dhx33
Dicer1
Diras1
Dis3l2
Dnajc10
Dock3
Dpp9
Dpysl4
Dram2
Dtnb
Dusp15
Edem1
Elavl4
Elovl6
Entpd4
Epha7
Erbb4
Esyt1
Ets1
Fam118a
Fam129b
Fam131b
Fam132b
Fam134a
Fam134c
Fam43b
Fam46a
Fam65b
Fam78b
Fat4
Fbxl20
Fbxo42
Fbxw4
Fga
Flot2
Fndc3b
Foxf2
Gdf2
Gfra3
Gja1
Gjc1
Gm16515
Gm21685
Gm9938
Golga5
Gosr2
Gpr153
Greb1l
Grin2a
Grsf1
Hapln1
Hif1an
Hinfp
Hmg20a
Hmgcr
Hnrnpr
Htr6
Ier2
Ier3ip1
Ikzf4
Il15ra
Il1rapl1
Il7r
Ip6k1
Itga7
Jade2
Kcnc3
Kcnip3
Kctd15
Kctd21
Kdm4b
Klc2
Klf13
Klf16
Kpna6
Lactb
Lbh
Lhx8
Lif
Lingo2
Lnpep
Lrrc71
Lrrc8b
Lypla2
Maf
Mamdc2
Man1b1
Man1c1
Map2k7
Map3k1
Mapkapk2
Mat2a
Mavs
Mcl1
Megf8
Mgat4a
Mib1
Mknk2
Mlst8
Mmp11
Nav1
Nckap5l
Ncln
Ncor2
Nedd9
Nek10
Neo1
Npl
Nrg3
Nrm
Nudt7
Nup210
Olfml2a
Osbpl9
Parm1
Peli2
Pepd
Phc2
Phyhip
Pih1d1
Pik3ca
Pip4k2b
Plagl1
Plxna1
POU2F1
Pou2f1
Ppp1r16b
Ppp2ca
Prdm1
Prkaa2
Prrc1
Prtg
Psmb5
Ptpn1
Rab3d
Rab8b
Rabggta
Rabl6
Rad54l2
Rasal2
Rasgef1a
Rassf10
Rbak
Rbm24
Rbm7
Rc3h2
Rffl
Rhobtb2
Rhot2
Rimkla
Rmnd5a
Rnf144b
Rnf217
Rorb
Rreb1
Rrnad1
Samd14
Scarf1
Scube3
Sebox
Sec11c
Sec22b
Sel1l
Sfmbt1
Sgpl1
Sh3bp5l
Sh3tc2
Sim1
Slc17a7
Slc1a2
Slc25a53
Slc27a4
Slc39a5
Slc6a17
Smad4
Smcr8
Smek1
Socs4
Sox11
Sp1
Sptb
St3gal6
St6galnac6
St8sia4
Stat3
Stc1
Strbp
Sun1
Syn2
Syt7
Szrd1
Tacc2
Tbc1d1
Tbx4
Tdg
Tef
Tex19.2
Them6
Tie1
Tmed9
Tmem119
Tmem161b
Tmem180
Tmem25
Trappc6b
Trib2
Trim11
Trim7
Tspan14
Tuba4a
Txlna
Ube2g1
Ubn1
Ubr7
Ubtd1
Uhrf1bp1
Ulk3
Unc5c
Vangl2
Vcpip1
Vmac
Vps36
Vps4b
Vtcn1
Wiz
Xirp1
Yes1
Zbtb38
Zbtb7a
Zdhhc9
Zfp281
Zfp518a
Zfp523
Zfyve1
Zfyve27
Zscan29
Zswim5
0610010K14Rik
1110032A03Rik
1110065P20Rik
1300002E11Rik
1300002E11Rik
1700021F05Rik
1700023H06Rik
1700024G13Rik
1700028P14Rik
1700048O20Rik
1700123M08Rik
1700125H20Rik
1810049J17Rik
1810058I24Rik
2010107E04Rik
2210013O21Rik
2310015A10Rik
2310022A10Rik
2410002F23Rik
2410004B18Rik
2510002D24Rik
2610044O15Rik8
2610507B11Rik
2700081O15Rik
2810403A07Rik
2810403A07Rik
2810428I15Rik
2900042K21Rik
3010001F23Rik
3110009E18Rik
3110082I17Rik
4930402H24Rik
4930402H24Rik
4930427A07Rik
4930447C04Rik
4930522L14Rik
4931406C07Rik
4931406P16Rik
5031439G07Rik
5430416N02Rik
5530601H04Rik
5730508B09Rik
6330408A02Rik
9030624J02Rik
9530003O04Rik
9930014A18Rik
A230065H16Rik
A4galt
A830018L16Rik
A830018L16Rik
A830018L16Rik
A930035D04Rik
Aamdc
Abca2
Abca2
Abca2
Abi1
Abi1
Abi1
Ablim1
AC119894.2
AC125206.3
AC153529.1
AC153729.2
AC153911.1
AC154734.1
AC155929.2
AC155939.1
AC158606.1
AC159104.1
AC159190.3
AC159815.1
AC160931.2
AC164424.2
Acaca
Acad9
Acap3
Acbd5
Acbd5
Accs
Acd
Acsl3
Acsl6
Acss2
Actr3
Adam12
Adamtsl1
Adamtsl2
Adarb1
Adck5
Adck5
Adcy3
Adcy3
Adcyap1r1
Add1
Add1
Adgra3
Adgrb2
Adgrl2
Adgrl3
Adgrl3
Adh5
Adpgk
[truncated: 1,991 more rows]
