# Supplementary material for: Mir125b-2 imprinted in human but not mouse brain regulates hippocampal function and circuit in mice
Source: Commun Biol. 2023 Mar 14;6:267. doi: 10.1038/s42003-023-04655-y (PMC10014956; doi:10.1038/s42003-023-04655-y)
Supplement: Supplementary file 4 — Supplementary Data 2 [file 42003_2023_4655_MOESM4_ESM.xlsx]

## Sheet: Increase
tracking_id	gene_id	gene_short_name	locus	length	maKO_FPKM	maWT_FPKM	KO/WT (WT>0.3 FPKM, KO/WT>2)
ENSMUST00000134632	ENSMUSG00000029430	Ran	5:129020202-129020788(+)	229	30.7732	0.731793	42.0518
ENSMUST00000179418	ENSMUSG00000024309	Pfdn6	17:33938910-33940330(-)	514	27.082	1.48047	18.2928
ENSMUST00000109975	ENSMUSG00000055762	Eef1d	15:75894800-75909340(-)	2842	7.46258	0.429143	17.3895
ENSMUST00000051091	ENSMUSG00000047246	Hist1h2be	13:23583743-23621124(-)	2433	18.9486	1.23941	15.2884
ENSMUST00000113447	ENSMUSG00000030020	Prickle2	6:92370908-92567366(-)	7679	5.35139	0.366668	14.5946
ENSMUST00000045793	ENSMUSG00000035696	Rnf38	4:44126215-44168339(-)	5012	7.68866	0.533646	14.4078
ENSMUST00000021750	ENSMUSG00000021313	Ryr2	13:11553102-12106945(-)	16814	5.16291	0.366738	14.0779
ENSMUST00000176204	ENSMUSG00000092035	Peg10	6:4747306-4760517(+)	6667	15.6458	1.11916	13.9799
ENSMUST00000008893	ENSMUSG00000024835	Coro1b	19:4148619-4154035(+)	1888	4.53348	0.325857	13.9125
ENSMUST00000149143	ENSMUSG00000046364	Rpl27a	7:109519199-109520179(+)	350	5.21509	0.392389	13.2906
ENSMUST00000026743	ENSMUSG00000025651	Uqcrc1	9:108936633-108949623(+)	1653	20.1494	1.70433	11.8225
ENSMUST00000196304	ENSMUSG00000007415	Gatad1	5:3641290-3657185(-)	704	3.60757	0.355964	10.1346
ENSMUST00000155727	ENSMUSG00000021745	Ptprg	14:12091160-12122132(+)	408	3.51964	0.356604	9.86988
ENSMUST00000218828	ENSMUSG00000058799	Nap1l1	10:111480617-111498150(+)	3934	7.81641	0.798736	9.78597
ENSMUST00000171282	ENSMUSG00000021877	Arf4	14:26638253-26656808(+)	1345	10.3371	1.06248	9.72922
ENSMUST00000095944	ENSMUSG00000071477	Zfp777	6:48024205-48048911(-)	3184	6.31804	0.652597	9.68138
ENSMUST00000124947	ENSMUSG00000022679	Mpv17l	16:13940644-13947296(+)	768	3.21564	0.335061	9.59718
ENSMUST00000109895	ENSMUSG00000034201	Gas2l1	11:5060381-5065277(-)	2530	3.33485	0.354227	9.41444
ENSMUST00000111086	ENSMUSG00000027168	Pax6	2:105668900-105697364(+)	2601	2.93313	0.343	8.5514
ENSMUST00000148830	ENSMUSG00000037605	Adgrl3	5:81771658-81825133(+)	241	8.58083	1.03518	8.28922
ENSMUST00000066668	ENSMUSG00000026209	Dnpep	1:75307896-75317637(-)	2488	5.95675	0.726835	8.19546
ENSMUST00000132687	ENSMUSG00000017314	Mpp2	11:102080707-102088455(-)	350	2.87251	0.351098	8.1815
ENSMUST00000204825	ENSMUSG00000026755	Arpc5l	2:39008141-39013899(+)	361	3.42072	0.424288	8.06226
ENSMUST00000104719	ENSMUSG00000094830	n-R5s194	3:4338998-4339116(+)	119	458.207	57.2902	7.998
ENSMUST00000153658	ENSMUSG00000024012	Mtch1	17:29339832-29347172(-)	391	4.54558	0.572766	7.93619
ENSMUST00000218185	ENSMUSG00000061983	Rps12	10:23785626-23786512(-)	663	3.49441	0.449334	7.77687
ENSMUST00000136050	ENSMUSG00000007653	Gabrb2	11:42421279-42487545(+)	658	6.32337	0.825071	7.66403
ENSMUST00000186466	ENSMUSG00000021843	Ktn1	14:47649316-47664315(+)	634	3.67129	0.482181	7.61393
ENSMUST00000214176	ENSMUSG00000032181	Scg3	9:75682065-75684036(-)	563	7.66955	1.02558	7.47826
ENSMUST00000151143	ENSMUSG00000027333	Smox	2:131521899-131525141(+)	720	2.57882	0.345038	7.47402
ENSMUST00000201984	ENSMUSG00000029203	Ube2k	5:65537291-65595755(+)	1449	6.6336	0.887701	7.47279
ENSMUST00000163668	ENSMUSG00000026860	Sh3glb2	2:30344811-30359289(-)	1733	2.85568	0.398761	7.16138
ENSMUST00000128511	ENSMUSG00000029310	Nudt9	5:104046306-104058202(+)	829	2.13896	0.30102	7.10571
ENSMUST00000129032	ENSMUSG00000040606	Kazn	4:142139243-142210108(-)	3323	2.29853	0.32618	7.04681
ENSMUST00000113942	ENSMUSG00000034912	Mdga2	12:66470636-66471058(-)	423	2.33603	0.333457	7.00549
ENSMUST00000135547	ENSMUSG00000024501	Dpysl3	18:43322721-43324030(-)	773	26.6361	3.859	6.90233
ENSMUST00000137204	ENSMUSG00000035585	Tsen34	7:3694298-3695093(+)	480	2.88492	0.425014	6.78782
ENSMUST00000187214	ENSMUSG00000026207	Speg	1:75382126-75383382(+)	295	3.66179	0.540665	6.77275
ENSMUST00000139523	ENSMUSG00000028102	Pex11b	3:96635653-96636953(+)	367	2.49585	0.370461	6.73715
ENSMUST00000202915	ENSMUSG00000029101	Rgs12	5:34973817-34975281(+)	338	2.05428	0.306616	6.69985
ENSMUST00000117602	ENSMUSG00000082423	Gm15148	X:151493114-151493269(-)	156	43.5458	6.51435	6.6846
ENSMUST00000138515	ENSMUSG00000020333	Acsl6	11:54304022-54325660(+)	691	2.57795	0.387006	6.66127
ENSMUST00000213417	ENSMUSG00000032316	Clk3	9:57751793-57753461(-)	389	2.1203	0.318778	6.65134
ENSMUST00000187051	ENSMUSG00000037032	Apbb1	7:105566665-105569273(-)	490	4.93048	0.741389	6.65033
ENSMUST00000126463	ENSMUSG00000019797	1700021F05Rik	10:43533154-43540994(-)	357	2.33267	0.352436	6.61871
ENSMUST00000104546	ENSMUSG00000077734	Snord83b	15:80078498-80078591(-)	94	3273.18	495.212	6.60965
ENSMUST00000213053	ENSMUSG00000045128	Rpl18a	8:70895415-70897395(-)	576	3.19423	0.485641	6.57735
ENSMUST00000195155	ENSMUSG00000027531	Impa1	3:10315118-10316652(-)	734	2.16811	0.330767	6.5548
ENSMUST00000151799	ENSMUSG00000050896	Rtn4rl2	2:84871924-84886710(-)	1303	3.59282	0.554804	6.47584
ENSMUST00000141065	ENSMUSG00000026944	Abca2	2:25445843-25446476(+)	535	1.95816	0.303908	6.44327
ENSMUST00000134082	ENSMUSG00000028470	Hint2	4:43654229-43654727(-)	398	2.52234	0.391496	6.44282
ENSMUST00000126526	ENSMUSG00000027291	Vps39	2:120348467-120353125(-)	343	3.03787	0.481298	6.31183
ENSMUST00000173985	ENSMUSG00000024517	Grp	18:65872820-65886579(+)	952	2.12202	0.338005	6.27807
ENSMUST00000120859	ENSMUSG00000022433	Csnk1e	15:79419166-79442002(-)	1391	9.07411	1.46812	6.18077
ENSMUST00000087908	ENSMUSG00000027522	Stx16	2:174076922-174099771(+)	3865	9.50013	1.53985	6.16952
ENSMUST00000136492	ENSMUSG00000023286	Ube2j2	4:155943861-155949111(+)	395	7.55672	1.24199	6.08436
ENSMUST00000039021	ENSMUSG00000036825	Ssx2ip	3:146404664-146440133(+)	3410	1.83614	0.302078	6.07836
ENSMUST00000098320	ENSMUSG00000031967	Afg3l1	8:123477903-123503916(+)	4111	2.15155	0.358279	6.00524
ENSMUST00000191550	ENSMUSG00000014850	Msh3	13:92211882-92354999(-)	4254	2.01232	0.337587	5.96089
ENSMUST00000137500	ENSMUSG00000020532	Acaca	11:84179831-84214195(+)	431	9.66861	1.62234	5.95967
ENSMUST00000149068	ENSMUSG00000028063	Lmna	3:88502753-88509956(-)	785	2.00339	0.33682	5.94795
ENSMUST00000117243	ENSMUSG00000031516	Dctn6	8:34090563-34108536(-)	962	2.74584	0.463597	5.9229
ENSMUST00000162503	ENSMUSG00000022550	Adck5	15:76576358-76595816(+)	2040	1.78966	0.302244	5.92124
ENSMUST00000148980	ENSMUSG00000051703	Tmem198	1:75479576-75482612(+)	487	2.49306	0.423573	5.88579
ENSMUST00000106622	ENSMUSG00000068732	Tmem167b	3:108556425-108562170(-)	2752	3.82706	0.650902	5.87963
ENSMUST00000123546	ENSMUSG00000029283	Cdc7	5:106975238-106979323(+)	641	1.97771	0.33641	5.87887
ENSMUST00000218541	ENSMUSG00000112162	AC155929.2	10:9587602-9588114(-)	307	4.3834	0.757365	5.7877
ENSMUST00000145670	ENSMUSG00000006728	Cdk4	10:127066076-127067235(+)	468	3.06311	0.52926	5.78753
ENSMUST00000187513	ENSMUSG00000099703	Gm28285	18:35553404-35572285(+)	653	3.9476	0.693043	5.69604
ENSMUST00000214434	ENSMUSG00000110960	AC153729.2	10:31413815-31414165(-)	351	1.92753	0.338898	5.68764
ENSMUST00000114005	ENSMUSG00000015488	Cacfd1	2:27009926-27016849(+)	1286	2.31958	0.407992	5.68536
ENSMUST00000208002	ENSMUSG00000004565	Pnpla6	8:3515425-3544267(+)	4444	1.93835	0.342051	5.66685
ENSMUST00000119858	ENSMUSG00000083670	Gm6829	X:9327749-9328108(-)	360	1.74837	0.309696	5.64544
ENSMUST00000214285	ENSMUSG00000032180	Tmed1	9:21507557-21510187(-)	1213	4.58397	0.816458	5.61446
ENSMUST00000142128	ENSMUSG00000027309	4930402H24Rik	2:130803746-130814292(-)	573	2.82442	0.503886	5.60528
ENSMUST00000017384	ENSMUSG00000078676	Casc3	11:98804905-98833814(+)	3963	2.26892	0.407331	5.57021
ENSMUST00000212272	ENSMUSG00000041438	Utp4	8:106893636-106894626(+)	373	1.76692	0.318157	5.55361
ENSMUST00000132715	ENSMUSG00000007850	Hnrnph1	11:50383087-50384033(+)	582	4.46333	0.803777	5.55295
ENSMUST00000165129	ENSMUSG00000021555	Naa35	13:59624444-59628947(+)	506	1.7108	0.311037	5.50031
ENSMUST00000151606	ENSMUSG00000027868	Tbx15	3:99240381-99313065(+)	333	1.80616	0.328845	5.49244
ENSMUST00000200766	ENSMUSG00000029202	Pds5a	5:65622870-65650416(-)	1974	3.33044	0.608265	5.47531
ENSMUST00000148956	ENSMUSG00000001036	Epn2	11:61523167-61546373(-)	821	2.44353	0.446521	5.47237
ENSMUST00000127658	ENSMUSG00000030443	Zfp583	7:6323650-6331278(-)	408	1.78779	0.327549	5.45808
ENSMUST00000221073	ENSMUSG00000044912	Syt16	12:73997799-74155261(+)	330	7.06664	1.29648	5.45064
ENSMUST00000213461	ENSMUSG00000032123	Dpagt1	9:44326564-44332017(+)	997	1.64879	0.303059	5.44049
ENSMUST00000085242	ENSMUSG00000036972	Zic4	9:91382410-91388044(+)	1900	2.2401	0.415303	5.39389
ENSMUST00000122113	ENSMUSG00000005514	Por	5:135689158-135735326(+)	2606	4.31455	0.801236	5.38487
ENSMUST00000207883	ENSMUSG00000055407	Map6	7:99267447-99337137(+)	3431	4.08363	0.765851	5.33215
ENSMUST00000127726	ENSMUSG00000019841	Rev3l	10:39867109-39874488(+)	799	5.13631	0.96491	5.3231
ENSMUST00000201372	ENSMUSG00000037373	Ctbp1	5:33250858-33274979(-)	768	3.3586	0.633824	5.29895
ENSMUST00000155798	ENSMUSG00000058076	Sdhc	1:171138726-171150588(-)	298	4.45789	0.846669	5.26521
ENSMUST00000151975	ENSMUSG00000031860	Pbx4	8:69832624-69859398(+)	547	1.82858	0.34806	5.25363
ENSMUST00000205461	ENSMUSG00000030678	Maz	7:127022890-127026572(-)	796	1.98955	0.379573	5.24155
ENSMUST00000148051	ENSMUSG00000042581	Thsd7b	1:129273302-129431058(+)	561	3.90275	0.744849	5.23965
ENSMUST00000183248	ENSMUSG00000032580	Rbm5	9:107760384-107770945(-)	781	2.68165	0.512473	5.23276
ENSMUST00000132443	ENSMUSG00000061718	Ppp1r1b	11:98350855-98357788(+)	1191	1.88963	0.361815	5.22264
ENSMUST00000084912	ENSMUSG00000028207	Asph	4:9610843-9669162(-)	742	2.22303	0.428207	5.19148
ENSMUST00000040980	ENSMUSG00000039737	Prkrip1	5:136181084-136198910(-)	626	1.89862	0.368762	5.14863
ENSMUST00000139916	ENSMUSG00000052997	Uba2	7:34154047-34157357(-)	813	2.413	0.469094	5.14396
ENSMUST00000183028	ENSMUSG00000097039	Pvt1	15:62099029-62107672(+)	745	1.67782	0.327408	5.12455
ENSMUST00000108754	ENSMUSG00000027589	Pcmtd2	2:181837913-181857446(+)	3499	1.5741	0.308637	5.10017
ENSMUST00000127697	ENSMUSG00000086464	Gm15835	16:4777743-4779454(-)	356	3.48802	0.684405	5.09643
ENSMUST00000124941	ENSMUSG00000051736	Fam229b	10:39118819-39133900(-)	721	2.15148	0.422623	5.09078
ENSMUST00000127666	ENSMUSG00000053768	Chchd3	6:32803988-33060237(-)	734	13.5543	2.66553	5.08503
ENSMUST00000167569	ENSMUSG00000004771	Rab11a	9:64716503-64737742(-)	726	2.44776	0.486126	5.03524
ENSMUST00000210820	ENSMUSG00000109645	Gm45246	8:97876154-97876520(+)	367	2.70792	0.538656	5.02718
ENSMUST00000151969	ENSMUSG00000028797	Tmem234	4:129600687-129607737(+)	875	2.33933	0.466148	5.01843
ENSMUST00000162994	ENSMUSG00000029207	Apbb2	5:66452228-66618774(-)	447	4.30814	0.859117	5.01461
ENSMUST00000156015	ENSMUSG00000028102	Pex11b	3:96635500-96644033(+)	1017	1.56656	0.312508	5.01286
ENSMUST00000110893	ENSMUSG00000026632	Tatdn3	1:191045826-191062932(-)	1242	2.77013	0.553227	5.00722
ENSMUST00000206259	ENSMUSG00000048920	Fkrp	7:16811612-16815521(-)	721	1.66235	0.332905	4.99347
ENSMUST00000118191	ENSMUSG00000082474	Gm8213	6:116195418-116195858(-)	441	1.89758	0.381151	4.97855
ENSMUST00000163745	ENSMUSG00000044600	Smim7	8:72570588-72571062(-)	387	2.64641	0.532774	4.96723
ENSMUST00000056046	ENSMUSG00000050737	Ptges	2:30892282-30901788(-)	703	1.9815	0.40146	4.93573
ENSMUST00000155436	ENSMUSG00000035203	Epn1	7:5089838-5092965(+)	456	4.33741	0.879796	4.93002
ENSMUST00000128539	ENSMUSG00000022037	Clu	14:65971058-65975777(+)	756	2.11769	0.430538	4.91871
ENSMUST00000135124	ENSMUSG00000020456	Ogdh	11:6292172-6313818(+)	621	1.73146	0.352708	4.90905
ENSMUST00000077967	ENSMUSG00000053091	Lins1	7:66689958-66714744(+)	2647	2.32331	0.475069	4.89047
ENSMUST00000045029	ENSMUSG00000039047	Pigk	3:152714113-152785922(+)	1761	1.96831	0.406476	4.84238
ENSMUST00000174715	ENSMUSG00000007038	Neu1	17:34931863-34932765(+)	446	2.13653	0.443331	4.81927
ENSMUST00000151852	ENSMUSG00000025145	Lrrc45	11:120713978-120715554(+)	704	2.45259	0.509077	4.81772
ENSMUST00000145259	ENSMUSG00000008690	Ncaph2	15:89355763-89372826(+)	3255	4.45928	0.925665	4.81738
ENSMUST00000170176	ENSMUSG00000024037	Wdr4	17:31494325-31512268(-)	3511	1.99186	0.413999	4.81127
ENSMUST00000080936	ENSMUSG00000012114	Med15	16:17651221-17722930(-)	3263	3.41176	0.718236	4.75019
ENSMUST00000175906	ENSMUSG00000064125	Prr36	8:4215972-4217152(-)	759	2.17349	0.457868	4.74698
ENSMUST00000165594	ENSMUSG00000001833	Sept7	9:25252451-25308566(+)	2516	15.5092	3.26949	4.74361
ENSMUST00000112227	ENSMUSG00000031342	Gpm6b	X:166344692-166388988(+)	3294	5.58797	1.17877	4.74051
ENSMUST00000030087	ENSMUSG00000028391	Wdr31	4:62453634-62470887(-)	1440	1.49929	0.316297	4.74013
ENSMUST00000156704	ENSMUSG00000026856	Dolpp1	2:30392430-30395911(+)	336	2.26361	0.477716	4.7384
ENSMUST00000111212	ENSMUSG00000005089	Slc1a2	2:102706438-102781743(+)	1957	1.68612	0.356321	4.73203
ENSMUST00000213919	ENSMUSG00000032087	Dscaml1	9:45426643-45672949(+)	1739	1.84694	0.390681	4.72749
ENSMUST00000152519	ENSMUSG00000039128	Cdc123	2:5810718-5844941(-)	600	2.67992	0.569523	4.70555
ENSMUST00000105675	ENSMUSG00000028964	Park7	4:150897133-150914437(-)	882	1.46414	0.311293	4.70341
ENSMUST00000104269	ENSMUSG00000077457	Snord65	11:62604515-62604586(+)	72	22044	4723.44	4.66694
ENSMUST00000110592	ENSMUSG00000027238	Frmd5	2:121548307-121806992(-)	2222	1.6327	0.351545	4.64436
ENSMUST00000202679	ENSMUSG00000029203	Ube2k	5:65537291-65598929(+)	4682	3.89486	0.839159	4.64139
ENSMUST00000211140	ENSMUSG00000041836	Ptpre	7:135537481-135686293(+)	5753	2.04905	0.442963	4.62578
ENSMUST00000065263	ENSMUSG00000038095	Sbno1	5:124368702-124425914(-)	10071	3.02494	0.659054	4.58982
ENSMUST00000190016	ENSMUSG00000025997	Ikzf2	1:69577890-69685300(-)	361	2.03627	0.445285	4.57296
ENSMUST00000205869	ENSMUSG00000108486	Gm44836	7:35051398-35052537(-)	336	2.91836	0.638779	4.56865
ENSMUST00000176451	ENSMUSG00000025940	Tmem70	1:16665236-16665811(+)	374	2.27209	0.500106	4.54322
ENSMUST00000139365	ENSMUSG00000068457	Uty	Y:1097671-1245724(-)	4684	1.52476	0.335983	4.53821
ENSMUST00000160598	ENSMUSG00000034908	Sidt2	9:45942346-45944631(-)	628	2.01571	0.444405	4.53575
ENSMUST00000138015	ENSMUSG00000026792	Lrsam1	2:32961074-32961606(-)	377	1.73226	0.383045	4.52234
ENSMUST00000203813	ENSMUSG00000030062	Rpn1	6:88093817-88101105(+)	855	7.78646	1.72232	4.52091
ENSMUST00000205143	ENSMUSG00000030007	Cct7	6:85461771-85465937(+)	630	2.35914	0.522451	4.51552
ENSMUST00000080035	ENSMUSG00000035776	Cd99l2	X:71420060-71492645(-)	3327	3.36459	0.745306	4.51437
ENSMUST00000150284	ENSMUSG00000046311	Zfp62	11:49203485-49215111(+)	366	2.91414	0.646928	4.50458
ENSMUST00000133546	ENSMUSG00000003464	Pex19	1:172126773-172128922(+)	368	3.39241	0.753473	4.50236
ENSMUST00000125717	ENSMUSG00000031644	Nek1	8:60993200-61044543(+)	2068	1.47001	0.326624	4.50062
ENSMUST00000217359	ENSMUSG00000111497	Raver1	9:21067514-21091997(-)	2988	3.6573	0.813697	4.49467
ENSMUST00000137760	ENSMUSG00000033902	Mapkbp1	2:120011687-120013094(+)	738	2.49509	0.55592	4.48822
ENSMUST00000204116	ENSMUSG00000029998	Pcyox1	6:86388671-86397141(-)	546	5.47762	1.22345	4.47719
ENSMUST00000106780	ENSMUSG00000089847	Timm10b	7:105640571-105643632(+)	671	2.54431	0.569129	4.47053
ENSMUST00000127000	ENSMUSG00000022094	Slc39a14	14:70316561-70351415(-)	479	2.3762	0.533247	4.4561
ENSMUST00000133388	ENSMUSG00000037286	Stag1	9:100643770-100776795(+)	583	1.82804	0.410949	4.44834
ENSMUST00000150815	ENSMUSG00000047215	Rpl9	5:65388364-65390833(-)	387	3.14747	0.707722	4.44733
ENSMUST00000211465	ENSMUSG00000003421	Nosip	7:45062473-45076733(+)	777	2.06668	0.465178	4.44277
ENSMUST00000140527	ENSMUSG00000058600	Rpl30	15:34442521-34443259(-)	388	4.47045	1.00702	4.43929
ENSMUST00000146533	ENSMUSG00000020283	Pex13	11:23656086-23665673(-)	345	2.00532	0.451805	4.43846
ENSMUST00000138592	ENSMUSG00000085385	Snhg17	2:158360867-158361542(-)	342	1.87169	0.423106	4.42369
ENSMUST00000217042	ENSMUSG00000031938	4931406C07Rik	9:15296401-15301514(-)	691	1.64067	0.370948	4.42291
ENSMUST00000124917	ENSMUSG00000024008	Cpne5	17:29169437-29176683(-)	338	1.69266	0.384046	4.40744
ENSMUST00000120373	ENSMUSG00000081642	Gm13532	2:57628989-57629228(-)	240	10.2992	2.34129	4.39894
ENSMUST00000118543	ENSMUSG00000047215	Rpl9	5:65388364-65391005(-)	1193	5.54962	1.26935	4.37202
ENSMUST00000151944	ENSMUSG00000020818	Mfsd11	11:116853829-116854716(+)	419	1.95768	0.449304	4.35714
ENSMUST00000165153	ENSMUSG00000006498	Ptbp1	10:79854633-79863818(+)	2369	2.17999	0.502547	4.33788
ENSMUST00000134745	ENSMUSG00000020849	Ywhae	11:75732913-75764623(+)	599	20.2648	4.67675	4.33309
ENSMUST00000142003	ENSMUSG00000045038	Prkce	17:86167819-86177505(+)	1594	1.38163	0.319696	4.3217
ENSMUST00000125931	ENSMUSG00000028785	Hpca	4:129112449-129121925(-)	759	2.90683	0.673416	4.31654
ENSMUST00000161811	ENSMUSG00000060780	Lrrtm1	6:77242922-77244112(+)	776	2.25319	0.522102	4.31561
ENSMUST00000165224	ENSMUSG00000027570	Col9a3	2:180616266-180621602(+)	749	1.71365	0.397549	4.31054
ENSMUST00000170624	ENSMUSG00000029869	Ephb6	6:41613298-41614611(+)	714	2.76574	0.642274	4.30617
ENSMUST00000153800	ENSMUSG00000070000	Fcho1	8:71715767-71725704(-)	746	2.36174	0.548711	4.30416
ENSMUST00000130600	ENSMUSG00000036040	Adamtsl2	2:27103786-27107406(+)	442	1.42183	0.330757	4.29871
ENSMUST00000169437	ENSMUSG00000070436	Serpinh1	7:99345376-99353114(-)	2274	1.83403	0.426686	4.29831
ENSMUST00000165323	ENSMUSG00000041923	Nol4	18:22912686-23038939(-)	477	3.13432	0.730432	4.29105
ENSMUST00000079282	ENSMUSG00000031024	St5	7:109523911-109617147(-)	4255	2.70273	0.630723	4.28513
ENSMUST00000211627	ENSMUSG00000040640	Erc2	14:27724636-28011767(+)	1216	6.67967	1.55921	4.28401
ENSMUST00000106930	ENSMUSG00000028528	Dnajc6	4:101496648-101642799(+)	5127	6.46398	1.51209	4.27486
ENSMUST00000152789	ENSMUSG00000064068	Mtx1	3:89210395-89213389(-)	740	1.49354	0.349389	4.27472
ENSMUST00000155030	ENSMUSG00000024220	Zfp523	17:28202291-28205162(+)	568	1.88308	0.440928	4.27072
ENSMUST00000025651	ENSMUSG00000024742	Fen1	19:10199138-10204068(-)	2341	2.5269	0.592121	4.26754
ENSMUST00000112693	ENSMUSG00000036202	Rif1	2:52072837-52122381(+)	8502	5.77271	1.35635	4.25606
ENSMUST00000211416	ENSMUSG00000003872	Lin7b	7:45367893-45368602(-)	405	5.98725	1.40762	4.25346
ENSMUST00000209449	ENSMUSG00000097290	1300002E11Rik	16:21794342-21809026(+)	580	3.04309	0.715688	4.25198
ENSMUST00000117373	ENSMUSG00000027750	Postn	3:54361109-54391034(+)	3121	1.57733	0.371269	4.24848
ENSMUST00000173739	ENSMUSG00000002985	Apoe	7:19696272-19698407(-)	1221	4.81337	1.13336	4.24699
ENSMUST00000217405	ENSMUSG00000023495	Pcbp4	9:106461045-106462554(+)	625	1.37452	0.324325	4.23809
ENSMUST00000176193	ENSMUSG00000030868	Dctn5	7:122133072-122135134(+)	416	3.97592	0.941015	4.22514
ENSMUST00000110189	ENSMUSG00000027333	Smox	2:131491943-131525172(+)	1919	2.0054	0.475778	4.21499
ENSMUST00000214511	ENSMUSG00000066235	Pomgnt2	9:121983251-121997110(-)	681	1.50086	0.356647	4.20825
ENSMUST00000220588	ENSMUSG00000021466	Ptch1	13:63544859-63545316(-)	349	1.3432	0.319447	4.20477
ENSMUST00000041614	ENSMUSG00000037300	Ttc13	8:124671335-124721972(-)	3038	3.28998	0.783185	4.20077
ENSMUST00000222136	ENSMUSG00000021241	Isca2	12:84773278-84773693(+)	416	2.6097	0.621261	4.20065
ENSMUST00000135260	ENSMUSG00000027281	Slx4ip	2:136891608-137071950(+)	4906	1.48182	0.352841	4.19968
ENSMUST00000123078	ENSMUSG00000027384	Ndufaf5	2:140170713-140172314(+)	509	1.64314	0.392645	4.1848
ENSMUST00000130559	ENSMUSG00000023861	Mpc1	17:8296370-8297449(+)	603	6.10897	1.45988	4.18457
ENSMUST00000151864	ENSMUSG00000033373	Fntb	12:76837433-76844689(+)	370	1.34381	0.32251	4.16672
ENSMUST00000218970	ENSMUSG00000035781	R3hdm4	10:79912396-79916928(-)	435	1.81568	0.435794	4.16637
ENSMUST00000140637	ENSMUSG00000030428	Ttyh1	7:4133030-4133972(+)	417	5.87059	1.41119	4.16003
ENSMUST00000128477	ENSMUSG00000027184	Caprin1	2:103773471-103775654(-)	479	1.68616	0.405371	4.15955
ENSMUST00000124817	ENSMUSG00000066877	Nck2	1:43457273-43462222(+)	1421	1.69477	0.408096	4.15287
ENSMUST00000193113	ENSMUSG00000026082	Rev1	1:38056522-38057705(-)	393	1.98544	0.47818	4.15208
ENSMUST00000161030	ENSMUSG00000003360	Ddx23	15:98652219-98662884(-)	793	1.35084	0.325926	4.14462
ENSMUST00000155759	ENSMUSG00000048497	Mmgt2	11:62648835-62665236(+)	589	1.55347	0.375585	4.13613
ENSMUST00000123106	ENSMUSG00000029127	Zbtb49	5:38203805-38220431(-)	420	2.36461	0.57241	4.13097
ENSMUST00000162605	ENSMUSG00000033287	Kctd17	15:78433982-78437579(+)	671	2.40005	0.582571	4.11976
ENSMUST00000142479	ENSMUSG00000006678	Pola1	X:93480490-93490946(-)	610	1.57534	0.382879	4.11446
ENSMUST00000169354	ENSMUSG00000010066	Cacna2d2	9:107505604-107513534(+)	671	2.12648	0.517962	4.10547
ENSMUST00000109442	ENSMUSG00000053141	Ptprt	2:161526357-162661094(-)	7719	2.36429	0.576001	4.10466
ENSMUST00000196130	ENSMUSG00000029560	Snx8	5:140340301-140360415(-)	2547	1.75758	0.428267	4.10394
ENSMUST00000084915	ENSMUSG00000028207	Asph	4:9575267-9669162(-)	2884	2.1017	0.513411	4.0936
ENSMUST00000122384	ENSMUSG00000032470	Mras	9:99387928-99436881(-)	1122	3.75003	0.916364	4.09229
ENSMUST00000070330	ENSMUSG00000040265	Dnm3	1:161990212-162478034(-)	4601	2.23849	0.547294	4.09011
ENSMUST00000133991	ENSMUSG00000026856	Dolpp1	2:30392454-30397813(+)	919	1.55517	0.380285	4.08949
ENSMUST00000191896	ENSMUSG00000102976	Zc3h11a	1:133619862-133661318(-)	4396	3.96781	0.972807	4.07872
ENSMUST00000135836	ENSMUSG00000038615	Nfe2l1	11:96827733-96829501(-)	582	2.22877	0.546714	4.07667
ENSMUST00000136705	ENSMUSG00000028437	Ubap1	4:41349048-41371285(+)	314	4.21673	1.03752	4.06424
ENSMUST00000119784	ENSMUSG00000063406	Tmed5	5:108129722-108132530(-)	689	2.51989	0.620659	4.06002
ENSMUST00000194381	ENSMUSG00000070283	Ndufaf3	9:108565861-108566717(-)	478	3.30202	0.815263	4.05025
ENSMUST00000206088	ENSMUSG00000002635	Pdcd2l	7:34189115-34192781(-)	388	1.9162	0.473186	4.04957
ENSMUST00000175678	ENSMUSG00000048280	Zfp738	13:67672724-67683514(-)	609	1.26837	0.313758	4.04251
ENSMUST00000145624	ENSMUSG00000013787	Ehmt2	17:34905910-34906625(+)	624	1.23546	0.306425	4.03185
ENSMUST00000113906	ENSMUSG00000022940	Pigp	16:94364447-94370712(-)	745	3.54267	0.880799	4.02211
ENSMUST00000172324	ENSMUSG00000001052	Sec24b	3:129988757-129990497(-)	585	1.58574	0.39478	4.01677
ENSMUST00000205815	ENSMUSG00000060860	Ube2s	7:4794546-4812351(-)	1126	1.88327	0.468875	4.01657
ENSMUST00000136827	ENSMUSG00000028289	Epha7	4:28815429-28821199(+)	648	1.43471	0.357571	4.01238
ENSMUST00000147477	ENSMUSG00000022044	Stmn4	14:66344381-66358102(+)	685	1.78383	0.445017	4.00845
ENSMUST00000042161	ENSMUSG00000026110	Mgat4a	1:37439340-37536235(-)	7030	1.9989	0.498725	4.00802
ENSMUST00000131719	ENSMUSG00000030204	Ddx47	6:135011626-135016628(+)	978	1.88521	0.470689	4.00521
ENSMUST00000154533	ENSMUSG00000060126	Tpt1	14:75845355-75847088(+)	762	2.90638	0.725978	4.0034
ENSMUST00000099484	ENSMUSG00000066613	Zfp932	5:109996522-110007467(+)	451	1.7446	0.43653	3.99652
ENSMUST00000113198	ENSMUSG00000033460	Armcx1	X:134718013-134721908(+)	2085	1.67437	0.419128	3.99489
ENSMUST00000141513	ENSMUSG00000054162	Spock3	8:62951925-62967287(+)	343	2.50104	0.627563	3.98532
ENSMUST00000106382	ENSMUSG00000028023	Pitx2	3:129199926-129219591(+)	1757	1.90278	0.479093	3.97163
ENSMUST00000132059	ENSMUSG00000058656	Samd12	15:53462194-53902381(-)	356	1.47919	0.37254	3.97055
ENSMUST00000143612	ENSMUSG00000027349	Fam98b	2:117258782-117260241(+)	641	1.39439	0.351513	3.96682
ENSMUST00000165200	ENSMUSG00000091587	Gm17191	12:81532035-81533358(-)	417	1.91228	0.482193	3.9658
ENSMUST00000131814	ENSMUSG00000048100	Taf13	3:108571698-108581370(+)	596	1.36771	0.345122	3.96298
ENSMUST00000175920	ENSMUSG00000055817	Mta3	17:83795422-83804597(+)	499	1.26704	0.319749	3.96261
ENSMUST00000197941	ENSMUSG00000028035	Dnajb4	3:152193563-152210057(-)	325	2.63638	0.666123	3.9578
ENSMUST00000134327	ENSMUSG00000026127	Imp4	1:34439937-34444027(+)	726	1.78464	0.450944	3.95756
ENSMUST00000108346	ENSMUSG00000047213	Ythdf3	3:16183236-16216855(+)	4929	1.46168	0.370558	3.94454
ENSMUST00000174846	ENSMUSG00000048000	Gigyf2	1:87326998-87355722(+)	995	2.10975	0.534871	3.94441
ENSMUST00000182289	ENSMUSG00000051111	Sv2c	13:95975858-96088866(-)	2197	2.6217	0.665662	3.93849
ENSMUST00000127511	ENSMUSG00000039375	Wdr17	8:54629233-54724388(-)	4668	1.77599	0.451622	3.93247
ENSMUST00000120119	ENSMUSG00000030990	Pgap2	7:102229999-102238560(+)	1979	1.3631	0.346852	3.92992
ENSMUST00000205164	ENSMUSG00000072872	Rybp	6:100233094-100286748(-)	412	1.22252	0.312006	3.91826
ENSMUST00000146520	ENSMUSG00000025747	Tyms	5:30063236-30073552(-)	618	1.18127	0.302425	3.90599
ENSMUST00000128707	ENSMUSG00000037935	Smarce1	11:99219709-99230413(-)	456	2.16264	0.553803	3.90507
ENSMUST00000218534	ENSMUSG00000112237	AC153911.1	10:122985406-122986555(-)	1034	1.31045	0.335609	3.90469
ENSMUST00000133625	ENSMUSG00000025138	Sirt7	11:120618374-120624999(-)	1925	2.12624	0.544591	3.90429
ENSMUST00000134002	ENSMUSG00000062257	Opcml	9:27790775-27791518(+)	351	2.43839	0.625671	3.89724
ENSMUST00000160894	ENSMUSG00000063063	Ctnna2	6:76881637-77979699(-)	4162	8.47164	2.17684	3.89171
ENSMUST00000143665	ENSMUSG00000070733	Fryl	5:73053894-73054824(-)	520	1.64832	0.423712	3.89019
ENSMUST00000130466	ENSMUSG00000006932	Ctnnb1	9:120929216-120950635(+)	364	2.31271	0.594532	3.88997
ENSMUST00000210945	ENSMUSG00000031691	Tnpo2	8:85037614-85044497(+)	451	5.52382	1.42023	3.88938
ENSMUST00000082748	ENSMUSG00000064682	Gm25813	8:52336915-52337105(-)	191	17.2868	4.45067	3.88409
ENSMUST00000191855	ENSMUSG00000073702	Rpl31	1:39369850-39371366(+)	468	3.97462	1.02456	3.87934
ENSMUST00000060994	ENSMUSG00000051723	Rpl31-ps13	13:100415565-100415942(+)	378	1.77155	0.456933	3.87705
ENSMUST00000082121	ENSMUSG00000029276	Glmn	5:107549023-107597888(-)	1945	2.05363	0.530055	3.87437
ENSMUST00000131804	ENSMUSG00000031441	Atp11a	8:12857962-12862202(+)	567	1.74107	0.449467	3.87363
ENSMUST00000107949	ENSMUSG00000045411	2410002F23Rik	7:44246787-44252312(+)	3610	1.71969	0.444059	3.87266
ENSMUST00000037967	ENSMUSG00000032806	Slc10a3	X:74369217-74373349(-)	2023	1.38963	0.359249	3.86815
ENSMUST00000125916	ENSMUSG00000056770	Setd3	12:108157984-108179213(-)	636	1.70652	0.441336	3.86671
ENSMUST00000133995	ENSMUSG00000020850	Prpf8	11:75492246-75493935(+)	721	2.09203	0.541906	3.8605
ENSMUST00000127457	ENSMUSG00000029049	Morn1	4:155086603-155093376(+)	646	1.53441	0.397792	3.85732
ENSMUST00000137394	ENSMUSG00000037736	Limch1	5:66997092-66999346(+)	680	2.34236	0.608415	3.84994
ENSMUST00000135905	ENSMUSG00000025722	Wdr73	7:80891261-80901234(-)	3080	2.32141	0.603866	3.84425
ENSMUST00000152899	ENSMUSG00000031154	Otud5	X:7841364-7842008(+)	347	1.40777	0.367677	3.82882
ENSMUST00000139781	ENSMUSG00000052446	Zfp961	8:71951077-71968169(+)	416	2.01967	0.528192	3.82374
ENSMUST00000205740	ENSMUSG00000047603	Zfp235	7:24134207-24135470(+)	494	1.83797	0.480937	3.82164
ENSMUST00000211956	ENSMUSG00000031778	Cx3cl1	8:94772204-94778366(+)	470	1.35516	0.355043	3.81689
ENSMUST00000114786	ENSMUSG00000059447	Hadhb	5:30155272-30184589(+)	2048	1.78984	0.469118	3.81533
ENSMUST00000201057	ENSMUSG00000038564	Ift172	5:31260479-31261244(-)	473	3.50937	0.921981	3.80634
ENSMUST00000174548	ENSMUSG00000015165	Hnrnpl	7:28808541-28822266(+)	2679	1.28786	0.338393	3.80581
ENSMUST00000120701	ENSMUSG00000082070	Gm1866	X:114592048-114592524(-)	477	1.72495	0.453737	3.80165
ENSMUST00000136533	ENSMUSG00000051579	Tceal8	X:136170989-136172201(-)	417	1.80217	0.4746	3.79724
ENSMUST00000170849	ENSMUSG00000090386	Mir99ahg	16:77329259-77598444(+)	2176	2.61633	0.689182	3.79628
ENSMUST00000155682	ENSMUSG00000022548	Apod	16:31297513-31303678(-)	422	2.19758	0.579018	3.79536
ENSMUST00000052145	ENSMUSG00000047721	Bola2	7:126695966-126696693(+)	333	2.00236	0.529094	3.78451
ENSMUST00000217231	ENSMUSG00000009927	Rps25	9:44407698-44408381(+)	454	3.62244	0.957858	3.78181
ENSMUST00000108861	ENSMUSG00000027575	Arfgap1	2:180967245-180981700(+)	1885	1.21341	0.320907	3.78119
ENSMUST00000199368	ENSMUSG00000039917	Rhbdd2	5:135635102-135640301(+)	735	4.74684	1.2555	3.78084
ENSMUST00000160904	ENSMUSG00000071350	Setdb2	14:59431146-59440873(-)	410	1.35122	0.357606	3.77852
ENSMUST00000159404	ENSMUSG00000053332	Gas5	1:161035167-161038246(+)	539	1.99988	0.529558	3.77651
ENSMUST00000123863	ENSMUSG00000078889	Gm14288	2:175791243-175800961(-)	267	2.95547	0.78294	3.77484
ENSMUST00000209191	ENSMUSG00000002968	Med25	7:44880634-44884710(-)	726	2.86536	0.759258	3.7739
ENSMUST00000128168	ENSMUSG00000064115	Cadm2	16:66663093-66953334(-)	1308	2.16567	0.574002	3.77293
ENSMUST00000143483	ENSMUSG00000063600	Egfem1	3:29457764-29648246(+)	331	2.9544	0.7831	3.7727
ENSMUST00000206462	ENSMUSG00000108414	Snhg1	19:8724663-8726443(+)	855	1.6197	0.429657	3.76975
ENSMUST00000188972	ENSMUSG00000026126	Ptpn18	1:34472720-34475733(+)	414	1.87763	0.49841	3.76724
ENSMUST00000108768	ENSMUSG00000027584	Oprl1	2:181715348-181720972(+)	2914	1.64526	0.436744	3.7671
ENSMUST00000216139	ENSMUSG00000038587	Akap12	10:4346841-4359470(+)	5917	2.94469	0.781884	3.76615
ENSMUST00000215438	ENSMUSG00000032178	Ilf3	9:21399635-21400605(+)	415	1.98601	0.527657	3.76383
ENSMUST00000107272	ENSMUSG00000068876	Cgn	3:94760069-94786463(-)	4963	1.70525	0.45319	3.76277
ENSMUST00000137791	ENSMUSG00000052926	Rnaseh2a	8:84966229-84969581(-)	749	2.02822	0.539297	3.76086
ENSMUST00000159538	ENSMUSG00000004567	Mcoln1	8:3511596-3512807(+)	373	2.83814	0.754703	3.76061
ENSMUST00000205311	ENSMUSG00000033790	Tubgcp5	7:55821643-55830935(+)	931	1.22411	0.325981	3.75516
ENSMUST00000133635	ENSMUSG00000020397	Med7	11:46439652-46440978(+)	740	1.18849	0.316528	3.75477
ENSMUST00000151494	ENSMUSG00000027574	Nkain4	2:180934772-180943077(-)	367	1.19198	0.317739	3.75144
ENSMUST00000179349	ENSMUSG00000095648	Gm2004	2:176144300-176149825(-)	195	11.1339	2.97012	3.74864
ENSMUST00000206127	ENSMUSG00000032777	Gtf3c1	7:125693229-125706536(-)	712	1.61545	0.431087	3.74739
ENSMUST00000220079	ENSMUSG00000112918	AC153529.1	10:50758184-50758694(+)	511	1.75189	0.467504	3.74733
ENSMUST00000164326	ENSMUSG00000021111	Papola	12:105784745-105806589(+)	529	3.26813	0.875085	3.73464
ENSMUST00000196648	ENSMUSG00000027710	Acad9	3:36066067-36076020(+)	552	4.41692	1.18373	3.73136
ENSMUST00000127363	ENSMUSG00000030400	Ercc2	7:19382208-19385893(+)	607	2.2306	0.59819	3.72892
ENSMUST00000118885	ENSMUSG00000004070	Hmox2	16:4756903-4766245(+)	1392	1.47657	0.396213	3.72671
ENSMUST00000198252	ENSMUSG00000028156	Eif4e	3:138550855-138553721(+)	292	3.2842	0.882278	3.72241
ENSMUST00000114200	ENSMUSG00000032305	Fam219b	9:57537563-57543184(+)	3017	4.12607	1.10886	3.721
ENSMUST00000177836	ENSMUSG00000095641	Gm25615	7:59864240-59864333(-)	94	1764.47	474.393	3.71943
ENSMUST00000131149	ENSMUSG00000079641	Rpl39	X:37084537-37085156(-)	512	1.69789	0.45738	3.71221
ENSMUST00000062860	ENSMUSG00000048497	Mmgt2	11:62648664-62664859(+)	343	2.96546	0.799341	3.70988
ENSMUST00000137741	ENSMUSG00000039515	Ptpa	2:30443219-30446899(+)	702	3.8103	1.02781	3.7072
ENSMUST00000134917	ENSMUSG00000040521	Tsfm	10:127029222-127030803(-)	695	1.64461	0.443995	3.70412
ENSMUST00000215224	ENSMUSG00000015889	Lta4h	10:93453451-93460227(+)	629	1.39319	0.376168	3.70364
ENSMUST00000220133	ENSMUSG00000020307	Cdc34	10:79682303-79688031(+)	914	1.99529	0.53887	3.70273
ENSMUST00000203337	ENSMUSG00000107721	Gm44261	6:66733969-66734177(-)	209	5.54882	1.4986	3.70267
ENSMUST00000106516	ENSMUSG00000030922	Lyrm1	7:119900108-119916756(+)	1069	1.42674	0.385454	3.70145
ENSMUST00000220622	ENSMUSG00000036333	Kidins220	12:25018519-25051187(+)	736	1.35289	0.366127	3.69514
ENSMUST00000105852	ENSMUSG00000028670	Lypla2	4:135968224-135971929(-)	1588	1.28947	0.349503	3.68944
ENSMUST00000125320	ENSMUSG00000029053	Prkcz	4:155294278-155301171(-)	363	1.39744	0.379404	3.68325
ENSMUST00000147377	ENSMUSG00000068735	Trp53i11	2:93187561-93199449(+)	990	1.2614	0.342894	3.67869
ENSMUST00000134133	ENSMUSG00000005779	Psmb4	3:94884322-94884843(-)	292	9.77881	2.65906	3.67754
ENSMUST00000178700	ENSMUSG00000040836	Gpr161	1:165295789-165321797(+)	1827	1.69411	0.460894	3.6757
ENSMUST00000140476	ENSMUSG00000023147	Wrb	16:96145407-96154775(+)	1101	2.17539	0.591992	3.67469
ENSMUST00000156675	ENSMUSG00000062590	Armc9	1:86202496-86252489(+)	531	2.45039	0.66691	3.67424
ENSMUST00000203645	ENSMUSG00000108101	Gm45738	6:48045548-48045955(-)	233	4.43092	1.20636	3.67297
ENSMUST00000129307	ENSMUSG00000033416	Gucd1	10:75508832-75511264(-)	814	1.56173	0.426619	3.66071
ENSMUST00000220550	ENSMUSG00000042700	Sipa1l1	12:82169320-82240674(+)	363	1.43059	0.391393	3.65512
ENSMUST00000108595	ENSMUSG00000018565	Elp5	11:69970730-69981639(-)	803	1.28778	0.353202	3.64602
ENSMUST00000166682	ENSMUSG00000032637	Atxn2l	7:126492963-126502318(-)	2745	1.20748	0.332477	3.63177
ENSMUST00000126713	ENSMUSG00000073684	Faap20	4:155249861-155250952(+)	445	1.21069	0.333664	3.62847
ENSMUST00000139780	ENSMUSG00000070509	Rgma	7:73391227-73419899(+)	3371	2.7835	0.767204	3.62811
ENSMUST00000163476	ENSMUSG00000005899	Smpd4	16:17619357-17644827(+)	4532	2.84341	0.783803	3.62771
ENSMUST00000105366	ENSMUSG00000003072	Atp5d	10:80142370-80145812(+)	781	2.92034	0.805286	3.62646
ENSMUST00000020562	ENSMUSG00000007739	Cct4	11:22990650-23003151(+)	1634	6.09155	1.68279	3.61991
ENSMUST00000150395	ENSMUSG00000035919	Bbs9	9:22475722-22888274(+)	3425	2.57893	0.713409	3.61494
ENSMUST00000160909	ENSMUSG00000003549	Ercc1	7:19345107-19350539(+)	797	1.3656	0.378184	3.61094
ENSMUST00000115417	ENSMUSG00000029534	St7	6:17749216-17943020(+)	2168	1.12509	0.311672	3.60985
ENSMUST00000195664	ENSMUSG00000026083	Eif5b	1:38044634-38048803(+)	690	3.88736	1.07857	3.60418
ENSMUST00000217314	ENSMUSG00000032312	Csk	9:57626647-57634067(-)	2162	5.00928	1.39206	3.59847
ENSMUST00000160910	ENSMUSG00000024238	Zeb1	18:5593602-5759057(+)	774	3.58964	0.997827	3.59746
ENSMUST00000141715	ENSMUSG00000041229	Phf8	X:151554260-151556483(+)	572	1.82607	0.507984	3.59474
ENSMUST00000138197	ENSMUSG00000025466	Fuom	7:140101279-140102330(-)	443	1.16131	0.323181	3.59337
ENSMUST00000151568	ENSMUSG00000063015	Ccni	5:93187762-93203364(-)	658	1.50425	0.420157	3.58021
ENSMUST00000197678	ENSMUSG00000027852	Nras	3:103058743-103062533(+)	629	1.78101	0.497555	3.57952
ENSMUST00000198194	ENSMUSG00000028107	Tars2	3:95750674-95754472(-)	714	1.35942	0.379937	3.57801
ENSMUST00000214659	ENSMUSG00000038481	Cdk19	10:40349526-40482101(+)	3814	1.12762	0.31537	3.57555
ENSMUST00000128043	ENSMUSG00000031021	Tmem9b	7:109745354-109752246(-)	353	1.88743	0.527907	3.57531
ENSMUST00000159021	ENSMUSG00000037509	Arhgef4	1:34750881-34807144(+)	906	2.14698	0.60051	3.57526
ENSMUST00000138904	ENSMUSG00000052423	B4galt3	1:171270408-171271360(+)	440	2.20562	0.617418	3.57233
ENSMUST00000107608	ENSMUSG00000001441	Npepps	11:97206908-97212462(-)	544	3.52302	0.986246	3.57215
ENSMUST00000018522	ENSMUSG00000018378	Cuedc1	11:88099146-88194140(+)	3180	1.78224	0.499132	3.57068
ENSMUST00000210061	ENSMUSG00000000605	Clcn4	7:7284055-7298806(-)	2445	1.37027	0.385021	3.55895
ENSMUST00000195658	ENSMUSG00000026608	Kctd3	1:188972476-188978598(-)	725	1.20688	0.339832	3.5514
ENSMUST00000200550	ENSMUSG00000019659	Ccdc12	9:110710011-110711593(+)	571	2.53756	0.716194	3.54312
ENSMUST00000116445	ENSMUSG00000051359	Ncald	15:37368624-37458541(-)	858	1.60068	0.452219	3.53961
ENSMUST00000188575	ENSMUSG00000026439	Rbbp5	1:132477491-132490501(+)	339	1.23961	0.351176	3.52988
ENSMUST00000223474	ENSMUSG00000020547	Bzw2	12:36113993-36157092(-)	738	5.74528	1.62837	3.52824
ENSMUST00000188049	ENSMUSG00000021843	Ktn1	14:47714677-47724884(+)	450	1.09127	0.3095	3.52591
ENSMUST00000153928	ENSMUSG00000038712	Fam63a	3:95286199-95287960(+)	402	1.36733	0.388276	3.52154
ENSMUST00000190762	ENSMUSG00000026594	Ralgps2	1:156887093-156939134(-)	671	1.73341	0.492613	3.51881
ENSMUST00000154576	ENSMUSG00000026473	Glul	1:153906043-153907116(+)	550	3.98737	1.13497	3.51319
ENSMUST00000124587	ENSMUSG00000020176	Grb10	11:11936718-11938616(-)	479	1.79907	0.512808	3.50827
ENSMUST00000206081	ENSMUSG00000042502	Cd2bp2	7:127195092-127196050(-)	432	2.93187	0.835947	3.50724
ENSMUST00000171265	ENSMUSG00000025915	Sgk3	1:9848272-9900843(+)	3680	1.36245	0.389182	3.5008
ENSMUST00000150409	ENSMUSG00000079020	Slc45a4	15:73605948-73645345(-)	581	1.31989	0.377547	3.49596
ENSMUST00000154626	ENSMUSG00000030890	Ilk	7:105737123-105741475(+)	886	1.11413	0.319282	3.48949
ENSMUST00000177279	ENSMUSG00000026102	Inpp1	1:52789668-52799488(-)	1130	2.57329	0.737684	3.48834
ENSMUST00000069345	ENSMUSG00000022817	Itgb5	16:33829677-33949153(+)	3056	1.64996	0.473101	3.48754
ENSMUST00000148388	ENSMUSG00000078864	Gm14322	2:177759288-177769962(+)	744	1.33185	0.382263	3.48412
ENSMUST00000167866	ENSMUSG00000032279	Idh3a	9:54586511-54604661(+)	2403	8.28336	2.37833	3.48285
ENSMUST00000129012	ENSMUSG00000020691	Mettl2	11:105132460-105135656(+)	440	1.34639	0.386923	3.47974
ENSMUST00000134848	ENSMUSG00000050812	AI314180	4:58869539-58911902(-)	739	1.90416	0.547429	3.47837
ENSMUST00000130688	ENSMUSG00000018363	Smurf2	11:106824718-106829006(-)	596	2.22193	0.640008	3.47172
ENSMUST00000036462	ENSMUSG00000036002	Fam214b	4:43032414-43046220(-)	3074	1.74041	0.502121	3.46612
ENSMUST00000128774	ENSMUSG00000047909	Ankrd16	2:11784293-11790296(+)	893	3.96054	1.14347	3.46362
ENSMUST00000123706	ENSMUSG00000030611	Mrps11	7:78783313-78791236(+)	924	1.36581	0.394337	3.46356
ENSMUST00000124158	ENSMUSG00000039652	Cpeb3	19:37021297-37174095(-)	4811	1.60882	0.464627	3.46261
ENSMUST00000061496	ENSMUSG00000024985	Tcf7l2	19:55741810-55933654(+)	4053	5.9151	1.70849	3.46218
ENSMUST00000151911	ENSMUSG00000031381	Piga	X:164419787-164433916(+)	3903	1.05218	0.303909	3.46215
ENSMUST00000151409	ENSMUSG00000024370	Cdc23	18:34646852-34651718(-)	517	3.4677	1.00282	3.45795
ENSMUST00000215005	ENSMUSG00000042790	Rnf214	9:45899773-45906391(-)	674	1.32179	0.382836	3.45263
ENSMUST00000148553	ENSMUSG00000025967	Eef1b2	1:63177131-63178509(+)	386	1.86305	0.540171	3.449
ENSMUST00000221990	ENSMUSG00000114179	AC159190.3	13:64913972-64914310(+)	339	1.16263	0.337198	3.44791
ENSMUST00000087133	ENSMUSG00000036435	Exoc1	5:76529311-76570294(+)	3371	2.46055	0.714258	3.4449
ENSMUST00000154311	ENSMUSG00000032604	Qars	9:108513544-108514130(+)	417	3.07954	0.89456	3.44252
ENSMUST00000110040	ENSMUSG00000021451	Sema4d	13:51701246-51793673(-)	4472	1.81694	0.528212	3.43979
ENSMUST00000213637	ENSMUSG00000032181	Scg3	9:75682001-75683587(-)	574	1.43271	0.416578	3.43924
ENSMUST00000069960	ENSMUSG00000056071	S100a9	3:90692632-90695711(-)	512	2.01166	0.585027	3.43858
ENSMUST00000161783	ENSMUSG00000022550	Adck5	15:76576379-76595816(+)	2262	1.88494	0.548225	3.43826
ENSMUST00000182202	ENSMUSG00000058589	Anks1b	10:90829428-90941438(+)	587	3.49595	1.01692	3.43778
ENSMUST00000201202	ENSMUSG00000052139	Bre	5:31698014-31831216(+)	715	1.39941	0.407192	3.43673
ENSMUST00000196471	ENSMUSG00000029716	Tfr2	5:137570720-137587465(+)	2839	1.03333	0.300957	3.43348
ENSMUST00000130338	ENSMUSG00000033740	St18	1:6857341-6859604(+)	720	1.21369	0.354124	3.4273
ENSMUST00000134875	ENSMUSG00000035984	Nme5	18:34562634-34579100(-)	729	1.08318	0.316254	3.42503
ENSMUST00000122933	ENSMUSG00000028923	Necap2	4:141070152-141071773(-)	275	2.46667	0.720244	3.42477
ENSMUST00000194437	ENSMUSG00000026566	Mpzl1	1:165593413-165634513(-)	643	1.26984	0.370794	3.42465
ENSMUST00000195843	ENSMUSG00000010064	Slc38a3	9:107658636-107665461(-)	638	1.61822	0.472768	3.42286
ENSMUST00000140016	ENSMUSG00000043843	Tmem145	7:25306106-25308826(+)	931	1.25994	0.368097	3.42285
ENSMUST00000198303	ENSMUSG00000046798	Cldn12	5:5489537-5514912(-)	349	3.24347	0.947935	3.42162
ENSMUST00000202372	ENSMUSG00000030352	Tspan9	6:127965762-128035005(-)	748	1.35581	0.396363	3.42063
ENSMUST00000173166	ENSMUSG00000037470	Uggt1	1:36162226-36182634(-)	1501	1.4513	0.424773	3.41665
ENSMUST00000135453	ENSMUSG00000033021	Gmppa	1:75442166-75443173(+)	554	3.75036	1.0977	3.41656
ENSMUST00000183992	ENSMUSG00000032228	Tcf12	9:71858587-72111202(-)	1780	1.15522	0.338131	3.41649
ENSMUST00000039537	ENSMUSG00000038712	Fam63a	3:95282944-95296166(+)	2800	1.4883	0.435927	3.4141
ENSMUST00000128228	ENSMUSG00000027963	Extl2	3:116007485-116008496(+)	534	1.33708	0.391771	3.41291
ENSMUST00000126126	ENSMUSG00000029725	Ppp1r35	5:137778849-137779762(+)	430	2.7254	0.798734	3.41215
ENSMUST00000141311	ENSMUSG00000011096	Akt1s1	7:44850007-44854036(+)	835	3.34958	0.982624	3.40881
ENSMUST00000135915	ENSMUSG00000047617	BC029214	2:25459484-25461072(-)	896	1.44871	0.425203	3.4071
ENSMUST00000135652	ENSMUSG00000034674	Tdg	10:82644024-82644661(+)	412	1.24779	0.366309	3.40639
ENSMUST00000147780	ENSMUSG00000004100	Ppan	9:20888285-20892178(+)	1834	1.51293	0.444218	3.40583
ENSMUST00000135810	ENSMUSG00000044340	Phlpp1	1:106281425-106287422(+)	567	1.1528	0.33901	3.40049
ENSMUST00000151361	ENSMUSG00000029598	Plbd2	5:120487299-120503612(-)	1453	1.95195	0.574427	3.39808
ENSMUST00000206617	ENSMUSG00000030432	Rpl28	7:4793397-4793824(+)	335	1.41173	0.415663	3.39633
ENSMUST00000207745	ENSMUSG00000031024	St5	7:109553013-109703605(-)	362	1.21152	0.356772	3.39578
ENSMUST00000199582	ENSMUSG00000078578	Ube2d3	3:135438747-135455249(+)	343	1.65024	0.486279	3.39361
ENSMUST00000141606	ENSMUSG00000002279	Lmf1	17:25655415-25656450(+)	604	1.13065	0.333663	3.3886
ENSMUST00000140619	ENSMUSG00000022948	Setd4	16:93583458-93588441(-)	946	1.22696	0.362106	3.3884
ENSMUST00000223386	ENSMUSG00000021576	Pdcd6	13:74315931-74317216(-)	571	1.09854	0.324353	3.38687
ENSMUST00000218255	ENSMUSG00000112117	RMST_1	10:92071043-92071710(-)	309	8.80591	2.60136	3.38512
ENSMUST00000171403	ENSMUSG00000049119	Fam110b	4:5772879-5799946(+)	1754	4.97815	1.4716	3.38281
ENSMUST00000213388	ENSMUSG00000032114	Slc37a4	9:44397099-44402968(+)	2344	1.14543	0.338635	3.38249
ENSMUST00000199963	ENSMUSG00000054942	Miga1	3:152290855-152297630(-)	569	1.32865	0.393004	3.38075
ENSMUST00000209506	ENSMUSG00000038260	Trpm4	7:45303350-45305375(-)	609	3.87983	1.14767	3.38061
ENSMUST00000114523	ENSMUSG00000026781	Acbd5	2:23068201-23114510(+)	3594	3.29523	0.975759	3.37709
ENSMUST00000151513	ENSMUSG00000035530	Eif1	11:100320209-100320989(+)	503	2.34688	0.696161	3.37117
ENSMUST00000187382	ENSMUSG00000037428	Vgf	5:137030701-137031407(+)	581	2.99055	0.88843	3.36611
ENSMUST00000147553	ENSMUSG00000027010	Slc25a12	2:71275077-71294645(-)	994	3.5604	1.05863	3.36321
ENSMUST00000197156	ENSMUSG00000029547	Ints1	5:139769374-139771731(-)	694	1.15105	0.342551	3.36023
ENSMUST00000151250	ENSMUSG00000023791	Pigx	16:32084420-32088155(-)	630	4.84673	1.44305	3.35867
ENSMUST00000141641	ENSMUSG00000029176	Anapc4	5:52847557-52848694(+)	600	1.65071	0.491551	3.35817
ENSMUST00000149908	ENSMUSG00000024906	Mus81	19:5482853-5483963(-)	536	1.30814	0.389795	3.35597
ENSMUST00000211076	ENSMUSG00000014402	Tsg101	7:46892497-46919944(-)	712	4.43816	1.32346	3.35345
ENSMUST00000175769	ENSMUSG00000028249	Sdcbp	4:6365709-6393111(+)	975	1.25794	0.375122	3.35342
ENSMUST00000208949	ENSMUSG00000062861	Zfp28	7:6383589-6394129(+)	1071	1.18574	0.354364	3.34611
ENSMUST00000163609	ENSMUSG00000030782	Tgfb1i1	7:128248895-128253365(+)	1053	1.11324	0.333099	3.34207
ENSMUST00000131319	ENSMUSG00000031137	Fgf13	X:59250808-59568071(-)	456	10.6128	3.18023	3.33712
ENSMUST00000194004	ENSMUSG00000104374	Gm37517	1:83331298-83332586(-)	1289	1.27286	0.381656	3.3351
ENSMUST00000169772	ENSMUSG00000038305	Spats2l	1:57845571-57946965(+)	2311	2.2148	0.664281	3.33413
ENSMUST00000134600	ENSMUSG00000084950	Gm5577	6:87980883-87984180(+)	1434	1.52932	0.458858	3.33288
ENSMUST00000128809	ENSMUSG00000000266	Mid2	X:140664599-140678708(+)	757	2.66744	0.800517	3.33215
ENSMUST00000049105	ENSMUSG00000042514	Klhl14	18:21550377-21652368(-)	4018	1.10209	0.330786	3.33173
ENSMUST00000199203	ENSMUSG00000032478	Nme6	9:109832771-109833589(+)	431	1.42599	0.428097	3.331
ENSMUST00000160122	ENSMUSG00000032295	Man2c1	9:57130777-57131253(+)	342	1.26979	0.382181	3.32248
ENSMUST00000215710	ENSMUSG00000001943	Vsig2	9:37541998-37542693(+)	582	1.35982	0.409298	3.32232
ENSMUST00000117664	ENSMUSG00000084838	Gm10241	16:20176727-20177012(-)	286	25.6382	7.72277	3.31982
ENSMUST00000135436	ENSMUSG00000048537	Phldb1	9:44686310-44701733(-)	2844	2.31762	0.698702	3.31704
ENSMUST00000159374	ENSMUSG00000036834	Plch1	3:63696237-63702354(-)	3835	1.11287	0.33552	3.31685
ENSMUST00000151932	ENSMUSG00000024906	Mus81	19:5483690-5484885(-)	480	1.62243	0.489175	3.31667
ENSMUST00000045466	ENSMUSG00000049606	Zfp644	5:106616741-106695975(-)	5569	7.02068	2.11682	3.31662
ENSMUST00000149328	ENSMUSG00000022884	Eif4a2	16:23107777-23109173(+)	545	1.89203	0.571449	3.31093
ENSMUST00000130186	ENSMUSG00000047909	Ankrd16	2:11777876-11778859(+)	627	1.36082	0.411207	3.30933
ENSMUST00000141497	ENSMUSG00000027652	Ralgapb	2:158436554-158499253(+)	7131	1.4808	0.44765	3.30794
ENSMUST00000167435	ENSMUSG00000004056	Akt2	7:27591746-27639450(+)	2865	1.31874	0.398752	3.30717
ENSMUST00000132900	ENSMUSG00000041120	Nbl1	4:139092076-139092968(-)	350	1.59087	0.481602	3.30329
ENSMUST00000149719	ENSMUSG00000058835	Abi1	2:22940086-23040241(-)	3303	3.17204	0.962529	3.29553
ENSMUST00000129548	ENSMUSG00000031841	Cdh13	8:118283796-118757658(+)	715	6.15925	1.87039	3.29303
ENSMUST00000156352	ENSMUSG00000020459	Mtif2	11:29526447-29530228(+)	697	4.16032	1.2635	3.29269
ENSMUST00000152359	ENSMUSG00000020253	Ppm1m	9:106197945-106199746(-)	444	1.38367	0.421668	3.28142
ENSMUST00000139915	ENSMUSG00000033955	Tnks1bp1	2:85048022-85052134(+)	433	2.32059	0.707318	3.28083
ENSMUST00000120187	ENSMUSG00000030849	Fgfr2	7:130162451-130266263(-)	4311	1.43648	0.438876	3.27309
ENSMUST00000134732	ENSMUSG00000018669	Cdk5rap3	11:96907426-96916496(-)	2201	1.62726	0.49727	3.27239
ENSMUST00000150098	ENSMUSG00000062257	Opcml	9:28404169-28650288(+)	632	1.71109	0.523085	3.27115
ENSMUST00000211715	ENSMUSG00000056204	Pgpep1	8:70650178-70659651(-)	676	1.67659	0.512863	3.26908
ENSMUST00000147042	ENSMUSG00000005687	Bcas2	3:103171785-103174547(+)	535	1.60251	0.491534	3.26022
ENSMUST00000162408	ENSMUSG00000061950	Ppp4r1	17:65802745-65810594(+)	715	2.90591	0.893566	3.25204
ENSMUST00000152440	ENSMUSG00000029017	Pmpcb	5:21756519-21757146(+)	400	2.02224	0.622248	3.24989
ENSMUST00000134616	ENSMUSG00000034243	Golgb1	16:36875202-36889401(+)	505	2.13798	0.658553	3.24648
ENSMUST00000129849	ENSMUSG00000009535	Rnmt	18:68304997-68306194(+)	537	1.85396	0.571189	3.24579
ENSMUST00000139111	ENSMUSG00000009535	Rnmt	18:68300422-68311682(+)	965	1.40219	0.432014	3.24571
ENSMUST00000163972	ENSMUSG00000032199	Polr2m	9:71478471-71484958(-)	2138	1.72321	0.530952	3.24551
ENSMUST00000154112	ENSMUSG00000078716	Tmem8b	4:43689690-43690496(+)	584	2.48597	0.766093	3.245
ENSMUST00000175803	ENSMUSG00000021000	Ctage5	12:59131481-59144975(+)	644	1.56975	0.484025	3.24312
ENSMUST00000128955	ENSMUSG00000051234	Rnf7	9:96473862-96478588(-)	325	2.47581	0.76409	3.24021
ENSMUST00000174308	ENSMUSG00000024422	Dhx16	17:35890733-35892553(+)	491	2.57961	0.796177	3.24
ENSMUST00000137745	ENSMUSG00000014232	Cluap1	16:3909039-3913572(+)	515	1.33544	0.41229	3.23908
ENSMUST00000180521	ENSMUSG00000097221	1810049J17Rik	15:12321438-12321899(-)	462	1.09503	0.338307	3.23679
ENSMUST00000194303	ENSMUSG00000008604	Ubqln4	3:88553764-88563560(+)	1379	2.5689	0.794319	3.23409
ENSMUST00000153274	ENSMUSG00000028962	Slc4a2	5:24423837-24427612(+)	405	2.0375	0.630086	3.23369
ENSMUST00000065709	ENSMUSG00000053332	Gas5	1:161035172-161036629(+)	530	1.56005	0.482807	3.23121
ENSMUST00000129003	ENSMUSG00000070476	Fam217b	2:178414582-178420290(+)	363	1.24058	0.384217	3.22885
ENSMUST00000098244	ENSMUSG00000073988	Ttpa	4:20008428-20030785(+)	3053	1.31571	0.408198	3.22322
ENSMUST00000193065	ENSMUSG00000103135	Gm37979	3:19143188-19143899(-)	712	2.0304	0.63042	3.22071
ENSMUST00000137824	ENSMUSG00000057715	A830018L16Rik	1:11414509-11975397(+)	1880	1.39136	0.43229	3.21858
ENSMUST00000108751	ENSMUSG00000005417	Mprip	11:59662507-59776223(+)	4021	3.01836	0.939419	3.21301
ENSMUST00000178078	ENSMUSG00000035642	Aamdc	7:97550331-97575653(-)	723	1.81606	0.565828	3.20956
ENSMUST00000152216	ENSMUSG00000035696	Rnf38	4:44138466-44139666(-)	561	3.84995	1.19959	3.20939
ENSMUST00000139126	ENSMUSG00000029131	Dnajb6	5:29765190-29766687(+)	821	1.19669	0.373253	3.20611
ENSMUST00000165620	ENSMUSG00000020863	Luc7l3	11:94297056-94300231(-)	550	2.32707	0.726027	3.20521
ENSMUST00000137137	ENSMUSG00000002395	Use1	8:71368792-71369671(+)	657	2.88978	0.902939	3.20042
ENSMUST00000125637	ENSMUSG00000020454	Eif4enif1	11:3202734-3220530(+)	869	1.18379	0.369898	3.20031
ENSMUST00000220674	ENSMUSG00000020982	Nemf	12:69324491-69357142(-)	2370	1.42301	0.445141	3.19676
ENSMUST00000093195	ENSMUSG00000005699	Pard6a	8:105701647-105703492(+)	1265	5.13557	1.6066	3.19655
ENSMUST00000123271	ENSMUSG00000026761	Orc4	2:48936844-48950277(-)	324	2.54542	0.796461	3.19591
ENSMUST00000140660	ENSMUSG00000019763	Rmnd1	10:4403171-4408105(-)	749	3.31875	1.03948	3.1927
ENSMUST00000220667	ENSMUSG00000040877	Wdr25	12:108894272-108898201(+)	352	1.54744	0.485342	3.18835
ENSMUST00000177022	ENSMUSG00000037971	1110032A03Rik	9:50764811-50768169(-)	564	1.25912	0.395125	3.18664
ENSMUST00000097967	ENSMUSG00000025464	Paox	7:140125708-140134334(+)	1024	1.75069	0.549393	3.18659
ENSMUST00000209287	ENSMUSG00000059070	Rpl18	7:45718157-45720828(+)	1027	4.40316	1.38377	3.182
ENSMUST00000183614	ENSMUSG00000032262	Elovl4	9:83780663-83806277(-)	782	1.63803	0.514791	3.18193
ENSMUST00000133826	ENSMUSG00000021660	Btf3	13:98313039-98316996(-)	569	6.79224	2.13466	3.18188
ENSMUST00000109650	ENSMUSG00000020173	Cobl	11:12236676-12464859(-)	5271	2.69363	0.846648	3.18152
ENSMUST00000213666	ENSMUSG00000059890	Ube4a	9:44953082-44965549(-)	368	1.14953	0.361636	3.17869
ENSMUST00000175870	ENSMUSG00000001909	Trmt1	8:84689286-84690808(+)	421	4.88645	1.53758	3.17801
ENSMUST00000211716	ENSMUSG00000002778	Kdelr1	7:45872825-45883729(+)	1350	1.71442	0.540192	3.17372
ENSMUST00000123914	ENSMUSG00000074259	Gramd2	9:59680144-59713923(+)	805	1.13094	0.356945	3.16839
ENSMUST00000176580	ENSMUSG00000006720	Zfp184	13:21945112-21960603(+)	2834	1.00222	0.316394	3.16763
ENSMUST00000198641	ENSMUSG00000001016	Ilf2	3:90480679-90486388(+)	677	2.49724	0.788582	3.16675
ENSMUST00000138283	ENSMUSG00000053253	Ndfip2	14:105258753-105308871(+)	1695	2.85326	0.902313	3.16216
ENSMUST00000162491	ENSMUSG00000022386	Trmu	15:85879312-85892598(+)	468	3.26909	1.03437	3.16046
ENSMUST00000223336	ENSMUSG00000048483	Zdhhc22	12:86980764-86983835(-)	682	0.982355	0.311133	3.15735
ENSMUST00000145904	ENSMUSG00000037514	Pank2	2:131262796-131296331(+)	558	1.44792	0.458609	3.1572
ENSMUST00000175684	ENSMUSG00000027035	Cers6	2:68861450-69071541(+)	1134	1.39098	0.440667	3.15653
ENSMUST00000205014	ENSMUSG00000033216	Eefsec	6:88298106-88446484(-)	672	2.15445	0.682818	3.15523
ENSMUST00000144961	ENSMUSG00000030516	Tjp1	7:65340223-65342797(-)	385	1.7174	0.544318	3.15514
ENSMUST00000137690	ENSMUSG00000045983	Eif4g1	16:20681039-20681733(+)	589	2.64603	0.838976	3.15388
ENSMUST00000119929	ENSMUSG00000047554	Tmem41b	7:109973304-109986259(-)	2346	2.41953	0.768255	3.14938
ENSMUST00000102856	ENSMUSG00000020463	Ppp4r3b	11:29172890-29209641(+)	2410	3.62942	1.15267	3.14871
ENSMUST00000108061	ENSMUSG00000059439	Bcas3	11:85353167-85826058(+)	3810	1.00102	0.318728	3.14067
ENSMUST00000199059	ENSMUSG00000028184	Adgrl2	3:148817093-148954787(-)	4637	2.35723	0.750711	3.14
ENSMUST00000188977	ENSMUSG00000049339	Fam134a	1:75143378-75144109(+)	285	5.20223	1.65688	3.13977
ENSMUST00000206480	ENSMUSG00000030532	Hddc3	7:80343116-80343979(+)	454	3.07026	0.97814	3.13888
ENSMUST00000107510	ENSMUSG00000028059	Arhgef2	3:88621292-88648050(+)	4390	2.41951	0.770959	3.13831
ENSMUST00000151615	ENSMUSG00000032870	Smap2	4:120971890-120975708(-)	927	1.13209	0.360971	3.13624
ENSMUST00000000844	ENSMUSG00000000827	Tpd52l2	2:181497181-181517371(+)	2950	2.23189	0.712202	3.13379
ENSMUST00000168575	ENSMUSG00000021938	Pspc1	14:56748858-56777927(-)	601	0.99816	0.318784	3.13115
ENSMUST00000176949	ENSMUSG00000050954	Zfp169	13:48491330-48513426(-)	417	1.17443	0.375174	3.13036
ENSMUST00000123643	ENSMUSG00000026791	Slc2a8	2:32981486-32982083(-)	343	1.57154	0.50312	3.12359
ENSMUST00000132496	ENSMUSG00000018395	Kif3a	11:53567861-53579755(+)	720	1.47251	0.471555	3.12267
ENSMUST00000125024	ENSMUSG00000047909	Ankrd16	2:11778527-11790303(+)	3688	1.37752	0.441184	3.12233
ENSMUST00000194171	ENSMUSG00000006676	Usp19	9:108494630-108501699(+)	3252	1.28581	0.412022	3.12073
ENSMUST00000062369	ENSMUSG00000049672	Zbtb14	17:69383319-69390750(+)	3625	3.75127	1.20246	3.11966
ENSMUST00000167518	ENSMUSG00000037503	Fam168b	1:34813219-34843050(-)	5058	3.74094	1.20019	3.11696
ENSMUST00000082732	ENSMUSG00000064666	Snora52	7:141448803-141448939(+)	137	229.248	73.5552	3.11668
ENSMUST00000129962	ENSMUSG00000005846	Rsl1d1	16:11193505-11194995(-)	769	1.03722	0.332883	3.11587
ENSMUST00000132561	ENSMUSG00000047617	BC029214	2:25459450-25460317(-)	610	6.13586	1.97047	3.11391
ENSMUST00000126262	ENSMUSG00000029363	Rfc5	5:117381716-117386831(-)	1256	1.1873	0.381786	3.10986
ENSMUST00000150598	ENSMUSG00000038034	Igsf8	1:172318781-172319553(+)	448	1.15381	0.371172	3.10856
ENSMUST00000203133	ENSMUSG00000030120	Mlf2	6:124931910-124934371(+)	565	0.996293	0.32104	3.10333
ENSMUST00000024797	ENSMUSG00000064120	Mocs1	17:49428364-49455432(+)	2646	1.40069	0.451735	3.10069
ENSMUST00000140308	ENSMUSG00000049957	Ccdc137	11:120458138-120458845(+)	375	1.91204	0.617142	3.09822
ENSMUST00000197104	ENSMUSG00000024109	Nrxn1	17:90037324-90208422(-)	560	8.59981	2.77577	3.09817
ENSMUST00000214213	ENSMUSG00000032067	Pts	9:50522259-50528640(-)	589	2.2332	0.722147	3.09245
ENSMUST00000115130	ENSMUSG00000029790	Cep41	6:30679088-30693700(-)	485	1.0473	0.338791	3.09129
ENSMUST00000130658	ENSMUSG00000051351	Zfp46	4:136286104-136290248(+)	791	1.72605	0.55846	3.09073
ENSMUST00000141010	ENSMUSG00000022191	Drosha	15:12878708-12885230(+)	588	1.36469	0.441774	3.08911
ENSMUST00000052999	ENSMUSG00000028601	Echdc2	4:108165437-108179308(+)	1307	1.98749	0.643443	3.08884
ENSMUST00000217195	ENSMUSG00000025237	Parp6	9:59617362-59625855(+)	1340	1.54048	0.498821	3.08824
ENSMUST00000119422	ENSMUSG00000027309	4930402H24Rik	2:130709130-130839687(-)	3815	1.71127	0.55488	3.08404
ENSMUST00000149003	ENSMUSG00000037266	Rsrp1	4:134925446-134926953(+)	812	3.47191	1.12784	3.07837
ENSMUST00000131349	ENSMUSG00000073888	Ccl27a	4:41769903-41773937(-)	489	2.43265	0.790346	3.07796
ENSMUST00000184347	ENSMUSG00000098265	Gm27517	11:3645286-3645521(-)	236	4.86681	1.58137	3.07759
ENSMUST00000108909	ENSMUSG00000023033	Scn8a	15:100870904-101045938(+)	11436	1.57121	0.510699	3.07659
ENSMUST00000179797	ENSMUSG00000096887	Gm20594	6:79817916-79818364(+)	449	1.21163	0.39416	3.07395
ENSMUST00000222405	ENSMUSG00000021290	2010107E04Rik	12:111962961-111966967(-)	437	1.45568	0.474005	3.07102
ENSMUST00000124856	ENSMUSG00000028483	Snapc3	4:83417744-83467219(+)	2617	1.25705	0.409984	3.0661
ENSMUST00000182978	ENSMUSG00000047507	Baiap3	17:25251018-25256274(-)	608	1.93765	0.632039	3.06571
ENSMUST00000149628	ENSMUSG00000026385	Dbi	1:120119752-120121014(-)	331	6.67241	2.17713	3.06477
ENSMUST00000137343	ENSMUSG00000086290	Snhg12	4:132308678-132309971(+)	364	4.45243	1.4541	3.06198
ENSMUST00000159497	ENSMUSG00000027508	Pag1	3:9827436-9833630(-)	1158	1.48806	0.486724	3.0573
ENSMUST00000204400	ENSMUSG00000023367	Tmem176a	6:48840919-48842330(+)	308	2.99692	0.981497	3.05342
ENSMUST00000144369	ENSMUSG00000005034	Prkacb	3:146732328-146745627(-)	919	1.64045	0.537362	3.05278
ENSMUST00000201410	ENSMUSG00000053477	Tcf4	18:69519766-69683198(+)	1915	3.95506	1.29559	3.05271
ENSMUST00000164636	ENSMUSG00000073423	Zfp414	17:33631089-33631690(+)	524	5.49411	1.80147	3.04979
ENSMUST00000103021	ENSMUSG00000025372	Baiap2	11:119942763-120002621(+)	3398	1.37867	0.452204	3.04878
ENSMUST00000120888	ENSMUSG00000083474	Gm15267	X:152043049-152043512(-)	464	1.75932	0.577166	3.0482
ENSMUST00000126174	ENSMUSG00000031683	Lsm6	8:78808037-78810210(-)	473	3.68507	1.20972	3.04622
ENSMUST00000174888	ENSMUSG00000024369	Nelfe	17:34853936-34854526(+)	425	1.13411	0.372513	3.04448
ENSMUST00000178712	ENSMUSG00000095009	Gm25175	7:59470034-59470112(-)	79	10295.4	3389.76	3.03721
ENSMUST00000192229	ENSMUSG00000104195	B230377A18Rik	5:134176358-134176956(+)	599	1.46483	0.482989	3.03284
ENSMUST00000218814	ENSMUSG00000020196	Cabin1	10:75657287-75667832(-)	718	0.982218	0.324206	3.02961
ENSMUST00000138219	ENSMUSG00000042492	Tbc1d10b	7:127200253-127203694(-)	575	2.94147	0.970963	3.02944
ENSMUST00000189303	ENSMUSG00000026313	Hdac4	1:91932958-92006855(-)	3287	0.986776	0.326062	3.02634
ENSMUST00000038404	ENSMUSG00000042417	Ccno	13:112987802-112990778(+)	1876	1.20701	0.398993	3.02514
ENSMUST00000112112	ENSMUSG00000029544	Cabp1	5:115168946-115186121(-)	746	1.01286	0.334865	3.02468
ENSMUST00000133002	ENSMUSG00000032342	Mto1	9:78464992-78475348(+)	840	1.81342	0.600253	3.02109
ENSMUST00000071891	ENSMUSG00000020549	Elac2	11:64979038-65002069(+)	2771	1.04325	0.34541	3.02032
ENSMUST00000147235	ENSMUSG00000086382	Chrna1os	2:73584860-73589208(+)	493	1.16341	0.385661	3.01666
ENSMUST00000190694	ENSMUSG00000041757	Plekha6	1:133269456-133272334(+)	452	1.11664	0.37042	3.01452
ENSMUST00000153776	ENSMUSG00000030613	Ccdc90b	7:92561149-92564720(+)	692	3.31051	1.09878	3.0129
ENSMUST00000168083	ENSMUSG00000025204	Ndufb8	19:44550253-44555419(-)	603	3.40036	1.12876	3.01247
ENSMUST00000165140	ENSMUSG00000002845	Tmem39a	16:38588039-38591306(+)	660	1.1566	0.384019	3.01183
ENSMUST00000172864	ENSMUSG00000040606	Kazn	4:142140808-142210206(-)	1858	1.69578	0.563086	3.01158
ENSMUST00000136000	ENSMUSG00000047495	Dlgap2	8:14381948-14531061(+)	400	3.37976	1.12345	3.00838
ENSMUST00000138876	ENSMUSG00000036873	2410004B18Rik	3:145938644-145943853(+)	545	1.2898	0.42907	3.00604
ENSMUST00000106486	ENSMUSG00000003810	Mast2	4:116306763-116464183(-)	5723	2.36953	0.788469	3.00523
ENSMUST00000106843	ENSMUSG00000078619	Smarcd2	11:106263179-106267799(-)	2548	1.29661	0.431643	3.00389
ENSMUST00000206248	ENSMUSG00000030660	Pik3c2a	7:116341906-116342646(-)	741	1.44082	0.479856	3.00261
ENSMUST00000023060	ENSMUSG00000089837	Npcd	15:79789675-79834237(-)	1162	4.67287	1.55831	2.99868
ENSMUST00000135780	ENSMUSG00000014592	Camta1	4:151792230-151861738(-)	506	1.17374	0.391421	2.99866
ENSMUST00000157051	ENSMUSG00000032342	Mto1	9:78464699-78470741(+)	415	1.844	0.615358	2.99663
ENSMUST00000209751	ENSMUSG00000019139	Isyna1	8:70595055-70595854(+)	561	2.71291	0.906185	2.99377
ENSMUST00000131068	ENSMUSG00000035505	Cox18	5:90217534-90219791(-)	645	1.6798	0.561413	2.99209
ENSMUST00000133220	ENSMUSG00000066036	Ubr4	4:139380669-139397698(+)	1626	1.62684	0.543835	2.99142
ENSMUST00000136485	ENSMUSG00000014959	Gorasp2	2:70687813-70691721(+)	1844	2.38317	0.79752	2.98823
ENSMUST00000126202	ENSMUSG00000020692	Nle1	11:82904792-82907687(-)	696	1.02807	0.344293	2.98603
ENSMUST00000200119	ENSMUSG00000029592	Usp30	5:114100360-114121096(+)	1303	1.81594	0.608842	2.98261
ENSMUST00000128206	ENSMUSG00000027651	Rprd1b	2:158043423-158075067(+)	764	1.34667	0.451714	2.98124
ENSMUST00000117531	ENSMUSG00000083483	Gm14044	2:130384883-130385329(-)	447	1.7456	0.585537	2.9812
ENSMUST00000206014	ENSMUSG00000052707	Tnrc6a	7:123174215-123180621(+)	463	1.2637	0.424079	2.97987
ENSMUST00000178999	ENSMUSG00000058173	Smco4	9:15520859-15545260(+)	820	1.53347	0.515519	2.97461
ENSMUST00000192509	ENSMUSG00000026074	Map4k4	1:39901230-40024925(+)	3918	3.52966	1.18752	2.9723
ENSMUST00000128321	ENSMUSG00000022702	Hira	16:18877412-18916586(+)	1016	1.9303	0.649514	2.97191
ENSMUST00000132971	ENSMUSG00000010803	Gabra1	11:42175984-42182930(-)	398	2.29802	0.773313	2.97166
ENSMUST00000207691	ENSMUSG00000061374	Fiz1	7:5012251-5014653(-)	889	1.43813	0.484147	2.97044
ENSMUST00000194250	ENSMUSG00000032582	Rbm6	9:107812097-107847326(-)	404	2.15718	0.726235	2.97036
ENSMUST00000167136	ENSMUSG00000005871	Apc	18:34301261-34310737(+)	435	1.7544	0.590761	2.96973
ENSMUST00000161907	ENSMUSG00000053080	2700081O15Rik	19:7420090-7423338(+)	1168	4.13482	1.39269	2.96894
ENSMUST00000110066	ENSMUSG00000047415	Gpr68	12:100876682-100908198(-)	3223	1.02648	0.345781	2.96858
ENSMUST00000184015	ENSMUSG00000037674	Rfx7	9:72532735-72612486(+)	1554	1.81049	0.610449	2.96583
ENSMUST00000174933	ENSMUSG00000092674	Gm24105	5:149247952-149248244(-)	293	4.55379	1.53555	2.96558
ENSMUST00000027959	ENSMUSG00000026649	Cfap126	1:171121661-171126967(+)	1034	1.50165	0.507266	2.96028
ENSMUST00000044565	ENSMUSG00000040690	Col16a1	4:130047840-130099277(+)	5206	0.93166	0.314965	2.95798
ENSMUST00000156475	ENSMUSG00000036966	Spryd3	15:102130212-102130902(-)	439	1.92378	0.650679	2.95657
ENSMUST00000164120	ENSMUSG00000027469	Tpx2	2:152847964-152895321(+)	4365	0.888151	0.300537	2.95521
ENSMUST00000126041	ENSMUSG00000051451	Crebzf	7:90443670-90444701(+)	792	3.12574	1.05801	2.95436
ENSMUST00000129710	ENSMUSG00000061306	Slc38a10	11:120105805-120110458(-)	928	2.92526	0.990215	2.95417
ENSMUST00000177193	ENSMUSG00000052752	Traf7	17:24513337-24527548(-)	644	0.956918	0.324134	2.95223
ENSMUST00000153742	ENSMUSG00000079418	Atg4a	X:140956950-140992837(+)	340	1.80777	0.612563	2.95116
ENSMUST00000208373	ENSMUSG00000086316	2210013O21Rik	X:153723593-153741262(+)	1061	1.29497	0.439092	2.9492
ENSMUST00000155417	ENSMUSG00000000168	Dlat	9:50644033-50649895(-)	526	1.18249	0.40123	2.94716
ENSMUST00000159144	ENSMUSG00000033487	Fndc3a	14:72561447-72564718(-)	452	2.86775	0.973465	2.94592
ENSMUST00000108575	ENSMUSG00000020831	0610010K14Rik	11:70235206-70237853(-)	643	1.92623	0.653874	2.94587
ENSMUST00000027108	ENSMUSG00000025967	Eef1b2	1:63177145-63179622(+)	802	0.935222	0.317775	2.94303
ENSMUST00000144181	ENSMUSG00000021087	Rtn1	12:72223233-72236686(-)	465	4.30733	1.46371	2.94275
ENSMUST00000098132	ENSMUSG00000073889	Il11ra1	4:41760196-41769474(+)	2009	4.5061	1.53131	2.94264
ENSMUST00000146031	ENSMUSG00000041654	Slc39a11	11:113523587-113650079(-)	485	1.51921	0.516281	2.9426
ENSMUST00000102772	ENSMUSG00000020377	Ltc4s	11:50236472-50238532(-)	649	2.0327	0.691699	2.93871
ENSMUST00000162425	ENSMUSG00000043004	Gng2	14:19875739-19977184(-)	393	1.80078	0.612932	2.93798
ENSMUST00000139532	ENSMUSG00000018548	Trim37	11:87127305-87149317(+)	766	3.54252	1.20607	2.93724
ENSMUST00000159829	ENSMUSG00000022744	Cldnd1	16:58728039-58732908(+)	581	1.98132	0.674571	2.93716
ENSMUST00000076037	ENSMUSG00000061474	Mrps36	13:100736152-100744588(-)	469	2.18585	0.744717	2.93514
ENSMUST00000127674	ENSMUSG00000033819	Ppp1r16a	15:76690407-76694919(+)	2382	1.45859	0.496975	2.93494
ENSMUST00000069057	ENSMUSG00000017774	Myo1c	11:75651510-75673910(+)	4547	2.21088	0.753468	2.93427
ENSMUST00000208054	ENSMUSG00000061787	Rps17	7:81342735-81345227(-)	383	8.40875	2.86729	2.93265
ENSMUST00000218771	ENSMUSG00000074780	Anapc15-ps	10:95672991-95673389(-)	399	1.92251	0.655565	2.9326
ENSMUST00000144542	ENSMUSG00000085655	Gm15952	3:35933057-35938048(+)	556	1.23342	0.420674	2.93201
ENSMUST00000156713	ENSMUSG00000022962	Gart	16:91621393-91643146(-)	3246	1.09231	0.372794	2.93006
ENSMUST00000163943	ENSMUSG00000090300	Gm17119	3:14564402-14564681(+)	280	6.65971	2.27322	2.92964
ENSMUST00000206073	ENSMUSG00000042340	Ctf1	7:127713300-127717026(+)	450	0.937871	0.320161	2.92937
ENSMUST00000215751	ENSMUSG00000055720	Ubl7	9:57919166-57920663(+)	471	1.11877	0.382205	2.92715
ENSMUST00000153395	ENSMUSG00000018677	Slc25a39	11:102403145-102407506(-)	1564	2.33613	0.799446	2.92219
ENSMUST00000124831	ENSMUSG00000056962	Jmjd6	11:116837435-116841251(-)	838	1.51146	0.517479	2.92081
ENSMUST00000114878	ENSMUSG00000022906	Parp9	16:35938470-35972605(+)	3548	0.925389	0.316857	2.92053
ENSMUST00000109566	ENSMUSG00000061689	Dlgap4	2:156721045-156763124(+)	1595	1.00299	0.343836	2.91706
ENSMUST00000167459	ENSMUSG00000022139	Mbnl2	14:120275669-120431697(+)	4498	5.60491	1.92199	2.9162
ENSMUST00000114689	ENSMUSG00000002028	Kmt2a	9:44803355-44881296(-)	16470	2.02688	0.695436	2.91455
ENSMUST00000162351	ENSMUSG00000026102	Inpp1	1:52796979-52817451(-)	425	1.01286	0.347621	2.91369
ENSMUST00000203009	ENSMUSG00000064302	Clasp1	1:118459588-118497763(+)	860	1.73749	0.596422	2.91319
ENSMUST00000118577	ENSMUSG00000084093	Gm16418	1:166431705-166431875(-)	171	55.0967	18.9208	2.91196
ENSMUST00000129976	ENSMUSG00000030127	Cops7a	6:124959907-124965290(-)	795	2.86734	0.984967	2.9111
ENSMUST00000199032	ENSMUSG00000039000	Ube3c	5:29569446-29632484(+)	3171	1.67116	0.574204	2.91039
ENSMUST00000196139	ENSMUSG00000027677	Ttc14	3:33800191-33802934(+)	740	1.03475	0.355728	2.90882
ENSMUST00000133571	ENSMUSG00000055485	Soga1	2:157037050-157040239(-)	674	1.8259	0.627768	2.90856
ENSMUST00000212788	ENSMUSG00000031774	Fam192a	8:94587423-94601701(-)	424	1.56106	0.537505	2.90427
ENSMUST00000165241	ENSMUSG00000050605	Zfp61	7:24291057-24295981(-)	1668	2.69837	0.929659	2.90254
ENSMUST00000153179	ENSMUSG00000030095	Tmem43	6:91473727-91477633(+)	561	2.87938	0.992081	2.90236
ENSMUST00000099689	ENSMUSG00000087006	Gm13889	2:93955816-93957201(-)	1386	9.33529	3.21666	2.90217
ENSMUST00000192324	ENSMUSG00000026615	Eprs	1:185367597-185374450(+)	749	1.78571	0.615361	2.90189
ENSMUST00000114133	ENSMUSG00000004221	Ikbkg	X:74424612-74453854(+)	6994	1.98793	0.685148	2.90146
ENSMUST00000209993	ENSMUSG00000063511	Snrnp70	7:45377146-45392321(-)	707	1.32313	0.456184	2.90043
ENSMUST00000203991	ENSMUSG00000030306	Tmtc1	6:148411074-148441635(-)	703	2.91689	1.00616	2.89903
ENSMUST00000204383	ENSMUSG00000068328	Aup1	6:83054731-83055169(+)	361	2.15388	0.743032	2.89877
ENSMUST00000151708	ENSMUSG00000026385	Dbi	1:120113400-120120937(-)	491	3.34999	1.15617	2.89749
ENSMUST00000118562	ENSMUSG00000082711	Gm12987	4:136584172-136584660(-)	489	2.67827	0.92439	2.89734
ENSMUST00000187462	ENSMUSG00000079419	Ms4a6c	19:11469425-11472736(+)	639	1.52367	0.525909	2.89721
ENSMUST00000202472	ENSMUSG00000045302	Preb	5:30955493-30956183(-)	499	3.20069	1.10539	2.89553
ENSMUST00000141175	ENSMUSG00000026176	Ctdsp1	1:74391795-74397282(+)	2957	1.08661	0.375274	2.89551
ENSMUST00000150550	ENSMUSG00000026944	Abca2	2:25441308-25442917(+)	759	1.61131	0.556884	2.89344
ENSMUST00000149390	ENSMUSG00000068040	Tm9sf4	2:153202134-153210466(+)	2338	2.59731	0.897781	2.89303
ENSMUST00000138052	ENSMUSG00000028957	Per3	4:151003786-151016145(-)	3663	0.870246	0.30096	2.89157
ENSMUST00000127832	ENSMUSG00000020248	Nfyb	10:82752416-82763663(-)	569	1.90943	0.660457	2.89107
ENSMUST00000191370	ENSMUSG00000032468	Armc8	9:99551342-99568663(-)	340	2.9146	1.00898	2.88866
ENSMUST00000158277	ENSMUSG00000088902	Gm25435	4:116915227-116915493(+)	267	3.49253	1.20928	2.88811
ENSMUST00000213733	ENSMUSG00000032011	Thy1	9:44047922-44048574(+)	449	6.26143	2.16818	2.88787
ENSMUST00000153931	ENSMUSG00000058835	Abi1	2:22940364-23040104(-)	2729	0.939802	0.325519	2.88709
ENSMUST00000083694	ENSMUSG00000065628	Snord33	7:45126864-45126947(-)	84	7599.61	2633.72	2.8855
ENSMUST00000115316	ENSMUSG00000036782	Klhl13	X:23219286-23266802(-)	3064	1.60474	0.556205	2.88516
ENSMUST00000138494	ENSMUSG00000026623	Lpgat1	1:191718027-191719786(+)	608	2.82835	0.980944	2.88329
ENSMUST00000174227	ENSMUSG00000059714	Flot1	17:35823426-35824398(+)	405	1.77398	0.615286	2.88318
ENSMUST00000185096	ENSMUSG00000098664	Gm27588	10:92101665-92101927(-)	263	10.3686	3.59864	2.88126
ENSMUST00000220480	ENSMUSG00000033530	Ttc7b	12:100301662-100338296(-)	808	1.08112	0.375466	2.87941
ENSMUST00000126264	ENSMUSG00000030409	Dmpk	7:19092218-19093771(+)	851	1.09607	0.380706	2.87905
ENSMUST00000143137	ENSMUSG00000023961	Enpp4	17:44096316-44105764(-)	4445	1.015	0.352581	2.87877
ENSMUST00000176459	ENSMUSG00000093456	Gm20662	9:107998027-108032138(+)	428	0.894953	0.310896	2.87863
ENSMUST00000213144	ENSMUSG00000032067	Pts	9:50522570-50528658(-)	379	3.6039	1.25239	2.87762
ENSMUST00000219827	ENSMUSG00000020212	Mdm1	10:118141811-118146760(+)	318	1.58472	0.550994	2.87611
ENSMUST00000109997	ENSMUSG00000052446	Zfp961	8:71951071-71970333(+)	2713	1.49497	0.520062	2.8746
ENSMUST00000172513	ENSMUSG00000025316	Banp	8:121978322-121990002(+)	481	1.85221	0.645483	2.86949
ENSMUST00000136979	ENSMUSG00000037541	Shank2	7:144417825-144420664(+)	641	1.80462	0.629174	2.86824
ENSMUST00000188380	ENSMUSG00000041459	Tardbp	4:148612388-148616138(-)	731	6.52022	2.27342	2.86802
ENSMUST00000155576	ENSMUSG00000036452	Arhgap26	18:38993476-39371162(+)	2280	1.39377	0.486139	2.86702
ENSMUST00000130576	ENSMUSG00000084809	Gm12631	4:88033501-88034998(+)	637	0.931952	0.325321	2.86472
ENSMUST00000119158	ENSMUSG00000027940	Tpm3	3:90079715-90098783(+)	1090	3.31846	1.15882	2.86365
ENSMUST00000111758	ENSMUSG00000030279	C2cd5	6:143010928-143099776(-)	4062	1.73306	0.605604	2.86171
ENSMUST00000154769	ENSMUSG00000046671	Mtfr1l	4:134529142-134535096(-)	1014	3.27783	1.14558	2.86128
ENSMUST00000107209	ENSMUSG00000038766	Gabpb2	3:95181766-95217709(-)	8357	1.01561	0.35527	2.8587
ENSMUST00000199795	ENSMUSG00000033294	Noc4l	5:110653014-110653380(-)	367	2.18024	0.76276	2.85836
ENSMUST00000077776	ENSMUSG00000064208	Gm10145	10:27936364-27936825(+)	462	6.95101	2.43214	2.85798
ENSMUST00000191079	ENSMUSG00000022639	Dubr	16:50719299-50732683(-)	2105	1.9387	0.678542	2.85716
ENSMUST00000143140	ENSMUSG00000006390	Elovl1	4:118428208-118431074(+)	587	1.29499	0.45343	2.85599
ENSMUST00000134453	ENSMUSG00000033423	Eri3	4:117589078-117615241(+)	245	3.03357	1.0625	2.85512
ENSMUST00000212451	ENSMUSG00000031858	Mau2	8:70019564-70042734(-)	1931	0.910023	0.318843	2.85414
ENSMUST00000099486	ENSMUSG00000074890	Lcmt2	2:121128307-121140378(-)	2047	1.481	0.519138	2.85281
ENSMUST00000152913	ENSMUSG00000021235	Coq6	12:84362030-84373792(+)	1583	1.29689	0.454724	2.85204
ENSMUST00000173735	ENSMUSG00000068629	Gm6155	7:84834539-84834879(-)	341	1.86243	0.653589	2.84954
ENSMUST00000177409	ENSMUSG00000021147	Wdr37	13:8835389-8837234(-)	502	0.943535	0.331293	2.84804
ENSMUST00000119046	ENSMUSG00000083536	Gm15808	16:14067403-14068006(+)	604	1.33688	0.46948	2.84758
ENSMUST00000138030	ENSMUSG00000028455	Stoml2	4:43029597-43031370(-)	638	1.28664	0.451929	2.847
ENSMUST00000196369	ENSMUSG00000027677	Ttc14	3:33801214-33808031(+)	1666	3.21278	1.12907	2.84551
ENSMUST00000202801	ENSMUSG00000029148	Nrbp1	5:31250345-31251449(+)	881	1.92604	0.677132	2.84441
ENSMUST00000024810	ENSMUSG00000024013	Fgd2	17:29360942-29379553(+)	2612	1.1859	0.417259	2.84212
ENSMUST00000160821	ENSMUSG00000042605	Atxn2	5:121777929-121795011(+)	990	3.03759	1.06898	2.84158
ENSMUST00000125098	ENSMUSG00000027411	Vps16	2:130441608-130443399(+)	655	5.33187	1.87739	2.84004
ENSMUST00000130715	ENSMUSG00000027010	Slc25a12	2:71279561-71282789(-)	414	1.59436	0.561511	2.83941
ENSMUST00000151595	ENSMUSG00000024220	Zfp523	17:28204109-28205307(+)	657	0.853702	0.300847	2.83766
ENSMUST00000144562	ENSMUSG00000037822	Smim14	5:65468298-65492881(-)	350	2.70027	0.951931	2.83662
ENSMUST00000192457	ENSMUSG00000015829	Tnr	1:159850397-159863649(+)	541	0.991186	0.349548	2.83562
ENSMUST00000110071	ENSMUSG00000035439	Haus8	8:71251125-71272376(-)	1452	1.19183	0.420398	2.835
ENSMUST00000195017	ENSMUSG00000103224	Gm2077	3:3939144-3939462(+)	319	1.68937	0.596472	2.83227
ENSMUST00000138046	ENSMUSG00000040174	Alkbh3	2:93996178-94010431(-)	825	1.90058	0.671896	2.82868
ENSMUST00000154138	ENSMUSG00000018548	Trim37	11:87190074-87218258(+)	1017	1.57151	0.556665	2.82308
ENSMUST00000118831	ENSMUSG00000030731	Syt3	7:44384154-44400187(+)	2627	6.68264	2.36838	2.82161
ENSMUST00000196292	ENSMUSG00000040943	Tet2	3:133513457-133544302(-)	726	0.942294	0.334491	2.8171
ENSMUST00000139985	ENSMUSG00000022194	Pabpn1	14:54894602-54897399(+)	903	2.23899	0.795024	2.81625
ENSMUST00000132531	ENSMUSG00000086265	Marcksl1-ps4	13:4248735-4249025(+)	291	3.80156	1.3499	2.81618
ENSMUST00000109912	ENSMUSG00000031618	Nr3c2	8:76902288-77245007(+)	5675	1.95455	0.694177	2.81564
ENSMUST00000143306	ENSMUSG00000080727	C920021L13Rik	3:95871531-95874890(+)	353	2.08797	0.741585	2.81555
ENSMUST00000200012	ENSMUSG00000055204	Ankrd17	5:90252712-90304104(-)	4225	1.08191	0.384342	2.81497
ENSMUST00000160807	ENSMUSG00000034040	Wbscr17	5:131085272-131306915(-)	1704	0.854281	0.30354	2.81439
ENSMUST00000171437	ENSMUSG00000001120	Pcbp3	10:76789803-76905862(-)	717	0.854323	0.303592	2.81405
ENSMUST00000190847	ENSMUSG00000025949	Pikfyve	1:65196760-65216262(+)	651	0.953704	0.339005	2.81324
ENSMUST00000174645	ENSMUSG00000039656	Rxrb	17:34036323-34037274(+)	635	0.995124	0.353744	2.81312
ENSMUST00000190911	ENSMUSG00000100396	Gm29367	4:141875707-141877033(+)	1327	0.851746	0.302813	2.81278
ENSMUST00000119052	ENSMUSG00000082110	Gm11196	11:78585161-78585555(-)	395	2.25514	0.802161	2.81133
ENSMUST00000167911	ENSMUSG00000021036	Sptlc2	12:87346734-87388241(-)	763	4.61746	1.64261	2.81105
ENSMUST00000222308	ENSMUSG00000075054	Yae1d1	13:17990874-17993328(-)	1024	1.4862	0.528818	2.81042
ENSMUST00000157009	ENSMUSG00000019843	Fyn	10:39420009-39511859(+)	441	2.5171	0.896736	2.80696
ENSMUST00000147770	ENSMUSG00000057234	Mettl15	2:109131572-109280748(-)	848	1.98179	0.706063	2.80682
ENSMUST00000137828	ENSMUSG00000029561	Oasl2	5:114897576-114900283(+)	829	0.923948	0.329288	2.8059
ENSMUST00000083874	ENSMUSG00000065808	Gm23037	17:46403875-46404198(+)	324	2.23997	0.798732	2.80441
ENSMUST00000083800	ENSMUSG00000065734	Snord49a	11:62603450-62603521(+)	72	13357.7	4765.78	2.80284
ENSMUST00000208161	ENSMUSG00000035228	Ccdc106	7:5056856-5058085(+)	472	3.62074	1.29207	2.80228
ENSMUST00000222834	ENSMUSG00000021413	Prpf4b	13:34903154-34904860(+)	937	1.47096	0.52504	2.80162
ENSMUST00000132882	ENSMUSG00000006395	Hyi	4:118361322-118362495(+)	741	1.44319	0.51525	2.80095
ENSMUST00000192288	ENSMUSG00000062691	Cebpzos	17:78916700-78918438(+)	443	1.34403	0.480038	2.79984
ENSMUST00000221445	ENSMUSG00000113223	AC160931.2	12:99904928-99905278(+)	351	1.86781	0.667424	2.79854
ENSMUST00000203848	ENSMUSG00000107476	Zfp862-ps	6:48504337-48524412(+)	1776	1.12893	0.403598	2.79716
ENSMUST00000136789	ENSMUSG00000031290	Lrch2	X:147470380-147554081(-)	4930	5.04052	1.80273	2.79605
ENSMUST00000205513	ENSMUSG00000035401	Emsy	7:98593499-98595016(-)	752	2.42691	0.868166	2.79544
ENSMUST00000144332	ENSMUSG00000018474	Chd3	11:69353870-69354467(-)	432	2.34995	0.840773	2.79499
ENSMUST00000173167	ENSMUSG00000073411	H2-D1	17:35266021-35266889(+)	391	2.6564	0.950632	2.79435
ENSMUST00000193835	ENSMUSG00000032562	Gnai2	9:107619580-107635334(-)	698	3.47603	1.24542	2.79105
ENSMUST00000144048	ENSMUSG00000017210	Med24	11:98718638-98729403(-)	537	1.57212	0.563875	2.78806
ENSMUST00000124771	ENSMUSG00000039410	Prdm16	4:154355277-154636873(-)	757	1.19854	0.430176	2.78616
ENSMUST00000197720	ENSMUSG00000028107	Tars2	3:95750738-95754849(-)	732	1.15296	0.413932	2.78539
ENSMUST00000128023	ENSMUSG00000003809	Gcdh	8:84892651-84893475(-)	542	2.78246	1.00036	2.78146
ENSMUST00000100723	ENSMUSG00000072473	1700024G13Rik	14:32376502-32388373(-)	398	1.36694	0.491464	2.78136
ENSMUST00000082125	ENSMUSG00000009772	Nuak2	1:132316126-132333488(+)	3107	2.3977	0.862396	2.78028
ENSMUST00000142258	ENSMUSG00000026014	Raph1	1:60525688-60567104(-)	690	0.93456	0.336274	2.77916
ENSMUST00000149934	ENSMUSG00000040451	Sgms1	19:32218757-32248009(-)	483	0.977652	0.3518	2.779
ENSMUST00000212846	ENSMUSG00000019478	Rab4a	8:123827329-123834814(+)	640	1.26447	0.45502	2.77893
ENSMUST00000028964	ENSMUSG00000027466	Rbck1	2:152316334-152332653(-)	2252	1.22972	0.442603	2.77838
ENSMUST00000173794	ENSMUSG00000031753	Cog4	8:110863100-110866654(+)	379	1.6172	0.582267	2.77742
ENSMUST00000187569	ENSMUSG00000042751	Nmnat2	1:153033374-153074252(+)	525	0.899388	0.324271	2.77357
ENSMUST00000173200	ENSMUSG00000031731	Ap1g1	8:109778897-109805668(+)	466	0.921978	0.332432	2.77343
ENSMUST00000124508	ENSMUSG00000001062	Vps9d1	8:123246857-123248013(-)	565	4.13417	1.49078	2.77316
ENSMUST00000137387	ENSMUSG00000059995	Atxn7l3	11:102289300-102294987(-)	3408	7.31595	2.63874	2.77252
ENSMUST00000135887	ENSMUSG00000020427	Igfbp3	11:7207686-7213923(-)	1709	0.965783	0.348476	2.77145
ENSMUST00000152880	ENSMUSG00000035476	Tab3	X:85574039-85575625(+)	360	3.66935	1.32418	2.77104
ENSMUST00000124035	ENSMUSG00000040952	Rps19	7:24884917-24888972(+)	641	0.963976	0.348118	2.76911
ENSMUST00000028694	ENSMUSG00000027257	Pacsin3	2:91256813-91264678(+)	1862	4.04011	1.45976	2.76765
ENSMUST00000185840	ENSMUSG00000034973	Dopey1	9:86503644-86507560(+)	967	3.3062	1.19471	2.76737
ENSMUST00000166480	ENSMUSG00000051786	Tubgcp6	15:89100717-89102014(-)	759	1.75721	0.635053	2.76703
ENSMUST00000208735	ENSMUSG00000032875	Arhgef17	7:100882273-100883535(-)	794	1.01389	0.366666	2.76516
ENSMUST00000160325	ENSMUSG00000042790	Rnf214	9:45895993-45900119(-)	667	1.53425	0.555195	2.76344
ENSMUST00000219498	ENSMUSG00000112673	AC155939.1	10:59871221-59871682(-)	462	0.920453	0.333122	2.76311
ENSMUST00000198162	ENSMUSG00000105229	Gm43149	3:103765695-103767116(-)	1422	1.32877	0.481101	2.76194
ENSMUST00000122976	ENSMUSG00000047583	Tyw3	3:154587555-154597104(-)	488	2.28953	0.830037	2.75835
ENSMUST00000110573	ENSMUSG00000013878	Rnf170	8:26120480-26126239(+)	561	0.888617	0.322157	2.75834
ENSMUST00000104947	ENSMUSG00000078144	Capns2	8:92901407-92902411(+)	1005	1.03578	0.375697	2.75696
ENSMUST00000167636	ENSMUSG00000006390	Elovl1	4:118428119-118432613(+)	1340	2.00596	0.727682	2.75664
ENSMUST00000110343	ENSMUSG00000031561	Tenm3	8:48395436-48556039(-)	639	4.09863	1.48857	2.7534
ENSMUST00000151909	ENSMUSG00000073888	Ccl27a	4:41769467-41770269(-)	614	1.20856	0.438952	2.75329
ENSMUST00000208784	ENSMUSG00000037337	Map4k1	7:29001542-29003274(+)	523	2.12445	0.77174	2.75281
ENSMUST00000211463	ENSMUSG00000091510	Mtag2	7:45366163-45367948(+)	685	1.90287	0.691267	2.75273
ENSMUST00000128491	ENSMUSG00000026171	Rnf25	1:74598550-74601394(-)	388	2.49221	0.905633	2.7519
ENSMUST00000054178	ENSMUSG00000048490	Nrip1	16:76290862-76373049(-)	4529	0.858428	0.312133	2.7502
ENSMUST00000191622	ENSMUSG00000028066	Pmf1	3:88399533-88410308(-)	437	0.886647	0.322849	2.74632
ENSMUST00000145858	ENSMUSG00000075703	Selenoi	5:30232650-30257776(+)	638	1.86101	0.677706	2.74604
ENSMUST00000176028	ENSMUSG00000036529	Sbf1	15:89303093-89305095(-)	759	2.18126	0.794433	2.74568
ENSMUST00000147913	ENSMUSG00000038324	Trpc4ap	2:155665882-155668478(-)	443	2.80076	1.02053	2.74442
ENSMUST00000081964	ENSMUSG00000059325	Hopx	5:77086988-77115121(-)	1261	1.62616	0.592874	2.74284
ENSMUST00000117772	ENSMUSG00000081254	Gm12112	11:32910373-32910603(+)	231	15.9273	5.80882	2.74192
ENSMUST00000127877	ENSMUSG00000038215	Cep44	8:56548981-56550257(-)	599	0.841101	0.306808	2.74146
ENSMUST00000135852	ENSMUSG00000030284	Creld1	6:113487494-113489725(+)	920	0.841252	0.306879	2.74131
ENSMUST00000120690	ENSMUSG00000032328	Tmem30a	9:79768943-79793507(-)	3627	2.61336	0.953356	2.74122
ENSMUST00000124623	ENSMUSG00000036932	Aifm1	X:48485458-48486518(-)	450	1.51089	0.551252	2.74083
ENSMUST00000132827	ENSMUSG00000026771	Spopl	2:23511270-23571978(-)	1516	1.51644	0.55424	2.73607
ENSMUST00000209265	ENSMUSG00000033192	Lpcat2	8:92855395-92918823(+)	2238	0.992364	0.362717	2.73592
ENSMUST00000214954	ENSMUSG00000043885	Slc36a4	9:15726888-15738415(+)	855	1.86924	0.684257	2.73178
ENSMUST00000190136	ENSMUSG00000034709	Ppp1r21	17:88575194-88579180(+)	733	2.51114	0.91934	2.73146
ENSMUST00000114526	ENSMUSG00000026781	Acbd5	2:23069068-23114508(+)	3720	5.21215	1.90873	2.73069
ENSMUST00000147940	ENSMUSG00000029346	Srrd	5:112339719-112340219(-)	422	2.00041	0.732621	2.73048
ENSMUST00000160976	ENSMUSG00000027405	Nop56	2:130276300-130277570(+)	571	2.41998	0.886327	2.73035
ENSMUST00000075836	ENSMUSG00000028556	Dock7	4:98936857-99120762(-)	6704	2.61817	0.959008	2.73008
ENSMUST00000153911	ENSMUSG00000032531	Amotl2	9:102717289-102720733(+)	807	2.20262	0.807389	2.72808
ENSMUST00000161243	ENSMUSG00000045962	Wnk1	6:119927125-119937649(-)	843	1.69978	0.623556	2.72595
ENSMUST00000130767	ENSMUSG00000018669	Cdk5rap3	11:96912685-96916367(-)	820	1.12201	0.411836	2.72441
ENSMUST00000204755	ENSMUSG00000030231	Plekha5	6:140569326-140579671(+)	777	2.71487	0.996951	2.72317
ENSMUST00000147665	ENSMUSG00000038705	Gmeb2	2:181265592-181288031(-)	642	1.83666	0.674489	2.72304
ENSMUST00000156902	ENSMUSG00000062115	Rai1	11:60140259-60141247(+)	708	3.01279	1.10658	2.72261
ENSMUST00000184139	ENSMUSG00000048186	Bend7	2:4717831-4800563(+)	2251	0.876996	0.322356	2.72058
ENSMUST00000156136	ENSMUSG00000028248	Pnisr	4:21858999-21860886(+)	376	2.66412	0.97968	2.71938
ENSMUST00000174588	ENSMUSG00000024319	Vps52	17:33962389-33966269(+)	970	2.75968	1.01558	2.71734
ENSMUST00000158911	ENSMUSG00000089536	Scarna3a	1:159340283-159340422(+)	140	309.806	114.03	2.71688
ENSMUST00000123413	ENSMUSG00000022884	Eif4a2	16:23107777-23113930(+)	1965	2.27422	0.837684	2.71489
ENSMUST00000201810	ENSMUSG00000029106	Add1	5:34616767-34630631(+)	745	1.59971	0.589398	2.71414
ENSMUST00000100730	ENSMUSG00000021892	Sh3bp5	14:31373785-31417677(-)	2633	1.57529	0.580403	2.71413
ENSMUST00000098979	ENSMUSG00000046111	Cep295	9:15317097-15357788(-)	7188	0.822135	0.302943	2.71383
ENSMUST00000030791	ENSMUSG00000028949	Smarcd3	5:24592622-24602012(-)	1735	4.13356	1.52735	2.70636
ENSMUST00000201113	ENSMUSG00000030347	D6Wsu163e	6:126939975-126947541(+)	1458	0.93447	0.345338	2.70596
ENSMUST00000148663	ENSMUSG00000056763	Cspp1	1:10133970-10136322(+)	650	1.54075	0.570078	2.7027
ENSMUST00000161006	ENSMUSG00000089827	1700023H06Rik	13:80884224-80885524(-)	1044	0.937593	0.347548	2.69774
ENSMUST00000150446	ENSMUSG00000051557	Pusl1	4:155890778-155891755(-)	673	2.05001	0.760157	2.69682
ENSMUST00000053157	ENSMUSG00000059816	Fam159a	4:108367777-108383349(-)	593	0.821728	0.304899	2.69508
ENSMUST00000143815	ENSMUSG00000035299	Mid1	X:169975259-169983974(+)	1011	1.53422	0.56966	2.69322
ENSMUST00000122342	ENSMUSG00000020834	Dhrs13	11:78032352-78037864(+)	1791	2.15264	0.799575	2.69223
ENSMUST00000101429	ENSMUSG00000029810	Tmem176b	6:48833830-48841117(-)	1238	2.56268	0.952298	2.69105
ENSMUST00000115020	ENSMUSG00000001173	Ocrl	X:47912438-47957092(+)	3210	1.64017	0.609878	2.68934
ENSMUST00000178288	ENSMUSG00000094463	Gm8546	13:89577155-89578413(-)	1259	0.848359	0.315525	2.68872
ENSMUST00000118811	ENSMUSG00000031516	Dctn6	8:34090638-34107852(-)	934	1.29076	0.480522	2.68616
ENSMUST00000130875	ENSMUSG00000073155	1810058I24Rik	6:35252716-35261637(+)	690	5.71696	2.13027	2.68368
ENSMUST00000155801	ENSMUSG00000020368	Canx	11:50298838-50300990(-)	600	1.64085	0.611598	2.68289
ENSMUST00000206536	ENSMUSG00000030654	Arl6ip1	7:118126300-118129572(-)	454	9.90761	3.69402	2.68207
ENSMUST00000173823	ENSMUSG00000024462	Gabbr1	17:37046020-37074290(+)	4204	1.14438	0.426738	2.68169
ENSMUST00000196171	ENSMUSG00000032480	Dhx30	9:110084321-110117437(-)	3885	1.31208	0.489339	2.68133
ENSMUST00000130663	ENSMUSG00000033088	Triobp	15:78983077-78994859(+)	1660	0.920674	0.343488	2.68037
ENSMUST00000166931	ENSMUSG00000021131	Erh	12:80634357-80643832(-)	506	15.2092	5.67793	2.67865
ENSMUST00000139792	ENSMUSG00000061778	Mospd2	X:164964688-164980327(-)	633	1.358	0.50723	2.67729
ENSMUST00000212167	ENSMUSG00000032939	Nup93	8:94266847-94286552(+)	504	9.60507	3.58829	2.67678
ENSMUST00000156083	ENSMUSG00000029346	Srrd	5:112337972-112343018(-)	837	3.06081	1.14364	2.67638
ENSMUST00000172635	ENSMUSG00000028797	Tmem234	4:129602010-129607330(+)	496	0.899358	0.336073	2.67608
ENSMUST00000031594	ENSMUSG00000029596	Sdsl	5:120458202-120472810(-)	1476	0.862572	0.322396	2.6755
ENSMUST00000161573	ENSMUSG00000079197	Psme2	14:55587447-55588604(-)	490	10.0264	3.75051	2.67334
ENSMUST00000020938	ENSMUSG00000020614	Fam20a	11:109672926-109722256(-)	2541	1.06937	0.40006	2.67302
ENSMUST00000207766	ENSMUSG00000109336	Samd4b	7:28401461-28436227(-)	2336	1.29345	0.483957	2.67265
ENSMUST00000206895	ENSMUSG00000010095	Slc3a2	19:8713156-8723198(-)	812	3.29747	1.23402	2.67214
ENSMUST00000130330	ENSMUSG00000000581	C1d	11:17263621-17266560(+)	416	1.55239	0.580978	2.67203
ENSMUST00000105591	ENSMUSG00000065990	Aurkaip1	4:155831669-155833031(+)	773	1.60628	0.60121	2.67175
ENSMUST00000183518	ENSMUSG00000098950	Gm28036	2:156079424-156111931(-)	411	1.464	0.549638	2.66357
ENSMUST00000127189	ENSMUSG00000039285	Azi2	9:118049376-118051659(+)	466	2.91672	1.0958	2.66173
ENSMUST00000222958	ENSMUSG00000021306	Gpr137b	13:13357644-13393595(-)	2975	0.896064	0.336687	2.66142
ENSMUST00000110785	ENSMUSG00000029576	Radil	5:142484879-142551077(-)	3708	2.30481	0.866672	2.65938
ENSMUST00000152364	ENSMUSG00000022664	Slc35a5	16:45144027-45151921(-)	912	1.89719	0.714387	2.65569
ENSMUST00000220379	ENSMUSG00000112343	AC154734.1	12:56490564-56529427(-)	2187	0.857443	0.322895	2.65549
ENSMUST00000167169	ENSMUSG00000002413	Braf	6:39640307-39643254(-)	384	1.35005	0.508458	2.65518
ENSMUST00000152692	ENSMUSG00000027284	Cdan1	2:120727918-120728638(-)	554	2.27828	0.85806	2.65515
ENSMUST00000208387	ENSMUSG00000029461	Fam168a	7:100706684-100714224(+)	320	1.56499	0.589484	2.65485
ENSMUST00000173628	ENSMUSG00000059714	Flot1	17:35823382-35830024(+)	948	2.18118	0.821597	2.65481
ENSMUST00000067631	ENSMUSG00000049922	Slc35c1	2:92452764-92459794(-)	3139	3.10996	1.17248	2.65246
ENSMUST00000211667	ENSMUSG00000038580	Sct	7:141278332-141279131(-)	506	0.796768	0.300556	2.65098
ENSMUST00000146590	ENSMUSG00000020109	Dnajb12	10:59879575-59899296(+)	3070	3.06657	1.15714	2.65013
ENSMUST00000154162	ENSMUSG00000058835	Abi1	2:22950226-22962611(-)	672	1.48647	0.560984	2.64975
ENSMUST00000211945	ENSMUSG00000019194	Scn1b	7:31116524-31126844(-)	1501	3.28989	1.24175	2.6494
ENSMUST00000185956	ENSMUSG00000027523	Gnas	2:174297859-174346712(+)	3729	1.25885	0.475163	2.6493
ENSMUST00000160994	ENSMUSG00000022452	Smdt1	15:82338959-82349059(+)	485	13.2634	5.00751	2.6487
ENSMUST00000138874	ENSMUSG00000025792	Slc25a10	11:120496099-120497963(+)	654	0.919245	0.347172	2.64781
ENSMUST00000201118	ENSMUSG00000022540	Rogdi	16:5009908-5011825(-)	566	0.875793	0.330988	2.646
ENSMUST00000199374	ENSMUSG00000046985	Tapt1	5:44175159-44226617(-)	3372	1.45773	0.551289	2.64422
ENSMUST00000155643	ENSMUSG00000036281	Snapc4	2:26378343-26380626(-)	372	2.35972	0.892613	2.64361
ENSMUST00000218935	ENSMUSG00000035351	Nup37	10:88147105-88148775(+)	679	0.91077	0.344596	2.64301
ENSMUST00000143986	ENSMUSG00000020921	Tmem101	11:102154174-102156347(-)	851	1.0289	0.389364	2.64251
ENSMUST00000108070	ENSMUSG00000030499	Kctd15	7:34639015-34652837(-)	2409	1.1023	0.417165	2.64236
ENSMUST00000140013	ENSMUSG00000029613	Eif2ak1	5:143817831-143880479(+)	1654	1.16711	0.441781	2.64183
ENSMUST00000162455	ENSMUSG00000031985	Gnpat	8:124883446-124887049(+)	668	3.00897	1.139	2.64176
ENSMUST00000125459	ENSMUSG00000010277	2610507B11Rik	11:78261752-78264032(+)	895	3.72028	1.40899	2.64039
ENSMUST00000105465	ENSMUSG00000004207	Psap	10:60277627-60302594(+)	2646	125.772	47.678	2.63795
ENSMUST00000192829	ENSMUSG00000046836	Brox	1:183291937-183295852(-)	593	0.815342	0.309408	2.63517
ENSMUST00000156382	ENSMUSG00000074797	Itpa	2:130667805-130676015(+)	747	1.4344	0.544777	2.633
ENSMUST00000183595	ENSMUSG00000057751	Megf6	4:154249296-154252217(+)	469	2.33676	0.887852	2.63193
ENSMUST00000185596	ENSMUSG00000026425	Srgap2	1:131296641-131364064(-)	2496	1.27934	0.486587	2.62921
ENSMUST00000159717	ENSMUSG00000014980	Tsen15	1:152371775-152384092(-)	651	0.945617	0.359717	2.62878
ENSMUST00000220269	ENSMUSG00000037533	Rapgef6	11:54596174-54649462(+)	2797	4.19312	1.59544	2.62819
ENSMUST00000132876	ENSMUSG00000006575	Rundc3a	11:102399858-102400785(+)	313	5.04494	1.92056	2.62681
ENSMUST00000061088	ENSMUSG00000027684	Mecom	3:30237972-30238319(-)	348	1.73718	0.661472	2.62623
ENSMUST00000195538	ENSMUSG00000026727	Rsu1	2:13270760-13271296(-)	537	1.76539	0.672428	2.6254
ENSMUST00000162010	ENSMUSG00000022386	Trmu	15:85894207-85897392(+)	774	3.36657	1.28316	2.62366
ENSMUST00000134223	ENSMUSG00000020986	Sec23a	12:59006654-59012017(-)	754	1.47567	0.562698	2.62249
ENSMUST00000181354	ENSMUSG00000035713	Usp35	7:97319187-97324389(-)	1167	0.819125	0.312451	2.62161
ENSMUST00000136263	ENSMUSG00000030271	Ogg1	6:113326999-113334184(+)	1601	1.72703	0.659343	2.61932
ENSMUST00000090314	ENSMUSG00000038665	Dgki	6:36846981-37300184(-)	3784	0.85933	0.328335	2.61724
ENSMUST00000137956	ENSMUSG00000071646	Mta2	19:8942493-8945873(+)	620	2.26058	0.864229	2.61572
ENSMUST00000198571	ENSMUSG00000054414	Slc30a7	3:115938973-115943009(-)	1326	0.82303	0.314792	2.61452
ENSMUST00000153766	ENSMUSG00000028708	Mknk1	4:115839223-115873870(+)	1377	0.804202	0.307713	2.61348
ENSMUST00000219213	ENSMUSG00000020664	Dld	12:31340280-31341714(-)	583	3.45364	1.32307	2.61032
ENSMUST00000215608	ENSMUSG00000078451	Ppil6	10:41490477-41498651(+)	531	1.12863	0.432496	2.60957
ENSMUST00000085092	ENSMUSG00000010066	Cacna2d2	9:107399880-107528993(+)	5183	2.40967	0.924076	2.60765
ENSMUST00000171311	ENSMUSG00000029754	Dlx6	6:6863334-6867970(+)	1071	1.35057	0.518051	2.60702
ENSMUST00000154261	ENSMUSG00000087632	Gm6058	1:157383931-157384329(-)	399	1.69784	0.651321	2.60676
ENSMUST00000148796	ENSMUSG00000036792	Mbd5	2:48949963-48954067(+)	608	3.44869	1.32299	2.60674
ENSMUST00000133666	ENSMUSG00000042492	Tbc1d10b	7:127202953-127203474(-)	427	1.96517	0.753996	2.60634
ENSMUST00000079012	ENSMUSG00000025702	March8	6:116338024-116409540(+)	4450	5.26574	2.02082	2.60574
ENSMUST00000102024	ENSMUSG00000095701	Gm24830	3:96328425-96328590(+)	166	22.2532	8.54239	2.60503
ENSMUST00000105714	ENSMUSG00000029020	Mfn2	4:147881494-147904698(-)	2427	2.02587	0.777834	2.6045
ENSMUST00000169365	ENSMUSG00000004032	Gstm5	3:107896247-107898678(+)	810	3.04178	1.16807	2.60411
ENSMUST00000144921	ENSMUSG00000026773	Pfkfb3	2:11492637-11501296(-)	614	2.11924	0.814244	2.60271
ENSMUST00000124534	ENSMUSG00000002031	Ift46	9:44773054-44774415(+)	564	0.878303	0.337552	2.60198
ENSMUST00000081956	ENSMUSG00000039985	Fam60a	6:148921057-148944826(-)	2737	1.18709	0.456308	2.60151
ENSMUST00000177010	ENSMUSG00000008206	Cers4	8:4493026-4518641(+)	561	2.46777	0.949125	2.60005
ENSMUST00000137775	ENSMUSG00000019710	Mrpl24	3:87919536-87922052(+)	432	1.18773	0.456846	2.59985
ENSMUST00000170204	ENSMUSG00000039661	Dusp26	8:31089638-31097046(+)	1627	3.38386	1.30157	2.59983
ENSMUST00000123524	ENSMUSG00000036078	Sigmar1	4:41754828-41756157(-)	1087	0.859413	0.330609	2.59948
ENSMUST00000001125	ENSMUSG00000001098	Kctd10	5:114365622-114380483(-)	1026	1.56176	0.600863	2.59919
ENSMUST00000071881	ENSMUSG00000036639	Nudt1	5:140331860-140338137(+)	952	0.828501	0.318997	2.59721
ENSMUST00000178710	ENSMUSG00000064302	Clasp1	1:118389058-118609432(+)	7566	2.19252	0.844212	2.59712
ENSMUST00000028220	ENSMUSG00000035949	Fbxw2	2:34805178-34826073(-)	2030	5.35455	2.06179	2.59704
ENSMUST00000167484	ENSMUSG00000029778	Adcyap1r1	6:55452177-55460245(+)	540	7.40558	2.85185	2.59676
ENSMUST00000162223	ENSMUSG00000026727	Rsu1	2:13216000-13271333(-)	1505	0.880915	0.339236	2.59676
ENSMUST00000017622	ENSMUSG00000017478	Zc3h18	8:122376609-122417359(+)	3810	1.69848	0.654131	2.59654
ENSMUST00000210475	ENSMUSG00000066306	Numa1	7:101970180-102000309(+)	3450	1.77182	0.682393	2.59648
ENSMUST00000196793	ENSMUSG00000105265	Sox2ot	3:34104438-34638408(+)	348	1.83318	0.706051	2.59638
ENSMUST00000176683	ENSMUSG00000093674	Rpl41	10:128548114-128549162(-)	437	314.902	121.347	2.59505
ENSMUST00000153362	ENSMUSG00000028556	Dock7	4:99001189-99008480(-)	609	0.831234	0.320373	2.59458
ENSMUST00000143932	ENSMUSG00000020128	Vps54	11:21300264-21307164(+)	623	1.22345	0.471746	2.59345
ENSMUST00000056038	ENSMUSG00000026388	3110009E18Rik	1:120121200-120188189(+)	401	1.51104	0.582651	2.59339
ENSMUST00000146599	ENSMUSG00000038525	Armc10	5:21646017-21648663(+)	404	2.78253	1.07312	2.59293
ENSMUST00000197452	ENSMUSG00000036565	Ttyh3	5:140620578-140649025(-)	4576	4.87146	1.87898	2.59261
ENSMUST00000109738	ENSMUSG00000052926	Rnaseh2a	8:84956610-84966011(-)	2044	1.29147	0.498175	2.5924
ENSMUST00000152874	ENSMUSG00000015869	Prpsap1	11:116470845-116490314(-)	1691	1.35367	0.522335	2.59157
ENSMUST00000193330	ENSMUSG00000027499	Pkia	3:7429058-7442413(+)	631	0.894231	0.345191	2.59054
ENSMUST00000125703	ENSMUSG00000047554	Tmem41b	7:109974472-109978929(-)	839	3.21285	1.24037	2.59024
ENSMUST00000145609	ENSMUSG00000031660	Brd7	8:88333549-88342756(-)	636	1.45261	0.560854	2.59
ENSMUST00000217906	ENSMUSG00000020608	Smc6	12:11266169-11280402(+)	462	1.04979	0.40551	2.58881
ENSMUST00000213916	ENSMUSG00000039217	Il18	9:50554827-50581840(+)	885	2.01726	0.779498	2.5879
ENSMUST00000153513	ENSMUSG00000034269	Setd5	6:113104935-113138275(+)	3334	0.918671	0.354994	2.58785
ENSMUST00000195160	ENSMUSG00000026121	Sema4c	1:36553224-36554230(-)	618	1.90658	0.736888	2.58734
ENSMUST00000161369	ENSMUSG00000037720	Tmem33	5:67260805-67291461(+)	6164	3.10091	1.19858	2.58715
ENSMUST00000117419	ENSMUSG00000040940	Arhgef1	7:24904407-24926592(+)	3214	0.980831	0.379157	2.58687
ENSMUST00000114340	ENSMUSG00000029106	Add1	5:34573873-34632308(+)	3761	8.3321	3.22356	2.58475
ENSMUST00000157022	ENSMUSG00000084885	3010001F23Rik	X:152402596-152416698(+)	718	0.804245	0.31155	2.58143
ENSMUST00000146548	ENSMUSG00000036845	Lin37	7:30555444-30556021(-)	412	4.15561	1.61042	2.58045
ENSMUST00000195513	ENSMUSG00000006673	Qrich1	9:108517087-108528873(+)	499	2.45548	0.9517	2.5801
ENSMUST00000149544	ENSMUSG00000042198	Chchd7	4:3938890-3943472(+)	426	1.34729	0.522303	2.57952
ENSMUST00000130371	ENSMUSG00000059981	Taok2	7:126866507-126867256(-)	669	6.742	2.61545	2.57776
ENSMUST00000161396	ENSMUSG00000021615	Xrcc4	13:90062075-90089082(-)	332	4.3354	1.68303	2.57595
ENSMUST00000207952	ENSMUSG00000100005	B130024G19Rik	7:70410599-70489972(+)	485	1.38249	0.537027	2.57434
ENSMUST00000130157	ENSMUSG00000025068	Gsto1	19:47855083-47855725(+)	551	1.20914	0.47012	2.57198
ENSMUST00000054783	ENSMUSG00000050538	B230217C12Rik	11:97840780-97843043(+)	1189	5.87528	2.28459	2.5717
ENSMUST00000197741	ENSMUSG00000045482	Trrap	5:144767732-144768691(+)	960	1.56527	0.608928	2.57053
ENSMUST00000146897	ENSMUSG00000020048	Hsp90b1	10:86701946-86703093(-)	268	4.90581	1.90855	2.57044
ENSMUST00000185861	ENSMUSG00000022587	Ly6e	15:74955186-74958727(+)	838	1.07027	0.416571	2.56924
ENSMUST00000205630	ENSMUSG00000070366	Plpp4	7:129257049-129391307(+)	1098	1.4256	0.554889	2.56916
ENSMUST00000121730	ENSMUSG00000083853	Gm15696	16:31970362-31970806(-)	445	1.3054	0.508296	2.56819
ENSMUST00000129678	ENSMUSG00000035125	Gcfc2	6:81949682-81956953(+)	641	0.918218	0.357678	2.56716
ENSMUST00000073104	ENSMUSG00000061950	Ppp4r1	17:65783355-65841926(+)	3850	3.10538	1.20993	2.56658
ENSMUST00000112245	ENSMUSG00000029575	Mmab	5:114433200-114444021(-)	644	2.38229	0.929909	2.56185
ENSMUST00000168268	ENSMUSG00000025404	R3hdm2	10:127485291-127492724(+)	537	0.872144	0.340453	2.56172
ENSMUST00000139743	ENSMUSG00000051736	Fam229b	10:39118808-39133900(-)	679	2.05919	0.804027	2.5611
ENSMUST00000210661	ENSMUSG00000063511	Snrnp70	7:45380602-45381317(-)	618	7.31888	2.85926	2.55971
ENSMUST00000118737	ENSMUSG00000030917	Tmem159	7:120102490-120120992(+)	1395	0.854792	0.333942	2.5597
ENSMUST00000202971	ENSMUSG00000023033	Scn8a	15:100970122-100974767(+)	840	2.65323	1.03678	2.55911
ENSMUST00000122358	ENSMUSG00000002320	Tm9sf1	14:55635965-55643806(-)	2517	2.25168	0.880091	2.55846
ENSMUST00000171237	ENSMUSG00000091803	Cox16	12:81472093-81484829(-)	458	5.8113	2.27199	2.5578
ENSMUST00000169714	ENSMUSG00000022565	Plec	15:76170976-76199835(-)	15001	0.849646	0.332257	2.5572
ENSMUST00000146361	ENSMUSG00000003731	Kpna6	4:129660997-129672767(-)	534	2.38393	0.932343	2.55692
ENSMUST00000127615	ENSMUSG00000035311	Gnptab	10:88379132-88414598(+)	686	1.18908	0.465407	2.55493
ENSMUST00000133846	ENSMUSG00000038520	Tbc1d17	7:44848275-44848594(-)	226	3.32906	1.30358	2.55378
ENSMUST00000145634	ENSMUSG00000025421	Hdhd2	18:76944126-76971449(+)	1585	4.0092	1.5707	2.55249
ENSMUST00000206882	ENSMUSG00000033429	Mcee	7:64392740-64412121(+)	391	3.11301	1.22199	2.54749
ENSMUST00000146784	ENSMUSG00000005886	Ncoa2	1:13146599-13148507(-)	557	1.16004	0.455372	2.54746
ENSMUST00000134267	ENSMUSG00000034175	Rhbdd3	11:5099433-5103349(+)	714	2.07996	0.816579	2.54716
ENSMUST00000051309	ENSMUSG00000027965	Olfm3	3:115080965-115125256(+)	3928	2.11386	0.830182	2.54626
ENSMUST00000179030	ENSMUSG00000052331	Ankrd44	1:54645340-54926387(-)	6140	1.60613	0.630917	2.54571
ENSMUST00000140898	ENSMUSG00000037965	Zc3h7a	16:11140715-11148510(-)	748	2.4702	0.970374	2.54562
ENSMUST00000198068	ENSMUSG00000051527	Usp29	7:6947602-6964825(+)	4420	2.98089	1.17218	2.54303
ENSMUST00000150420	ENSMUSG00000027652	Ralgapb	2:158465895-158473405(+)	570	2.4751	0.97361	2.54219
ENSMUST00000130197	ENSMUSG00000073888	Ccl27a	4:41773188-41774169(-)	657	0.99567	0.3917	2.54192
ENSMUST00000153093	ENSMUSG00000027006	Dnajc10	2:80333553-80340843(+)	562	3.2603	1.28262	2.54191
ENSMUST00000123554	ENSMUSG00000031851	Ntpcr	8:125734233-125736329(+)	379	1.24113	0.488385	2.54129
ENSMUST00000211890	ENSMUSG00000110528	Gm1943	8:109340691-109340864(-)	174	15.6	6.14162	2.54005
ENSMUST00000192107	ENSMUSG00000102976	Zc3h11a	1:133640367-133661360(-)	902	1.41525	0.557253	2.53969
ENSMUST00000113197	ENSMUSG00000033460	Armcx1	X:134718020-134721917(+)	2179	2.60578	1.02643	2.53868
ENSMUST00000172540	ENSMUSG00000036036	Zfp57	17:37004522-37009715(+)	815	1.9059	0.751488	2.53617
ENSMUST00000220470	ENSMUSG00000112959	AC159104.1	13:51381891-51418645(-)	562	1.0322	0.406999	2.53612
ENSMUST00000188827	ENSMUSG00000026341	Actr3	1:125416064-125435428(-)	517	1.27551	0.50335	2.53404
ENSMUST00000153839	ENSMUSG00000031166	Wdr13	X:8129141-8132845(-)	774	6.37628	2.52037	2.5299
ENSMUST00000157683	ENSMUSG00000088308	Gm24507	13:90098981-90099114(+)	134	45.7369	18.0939	2.52775
ENSMUST00000209735	ENSMUSG00000031502	Col4a1	8:11198431-11312689(-)	6487	1.38843	0.549441	2.52699
ENSMUST00000139085	ENSMUSG00000070394	Tmem256	11:69838563-69839612(+)	953	1.26788	0.50176	2.52687
ENSMUST00000106094	ENSMUSG00000042388	Dlgap3	4:127172880-127237022(+)	4207	1.08498	0.429428	2.52657
ENSMUST00000140266	ENSMUSG00000034243	Golgb1	16:36931400-36932073(+)	516	2.05331	0.812814	2.52617
ENSMUST00000153573	ENSMUSG00000054708	Ankrd24	10:81628579-81629747(+)	447	1.74973	0.692723	2.52587
ENSMUST00000155256	ENSMUSG00000066568	Lsm14a	7:34353483-34389479(-)	864	0.85182	0.337247	2.5258
ENSMUST00000150908	ENSMUSG00000036073	Galt	4:41755840-41757272(+)	723	1.49562	0.592569	2.52396
ENSMUST00000153590	ENSMUSG00000058558	Rpl5	5:107900874-107904828(+)	834	0.843494	0.334264	2.52344
ENSMUST00000087360	ENSMUSG00000039191	Rbpj	5:53555834-53657358(+)	5252	2.2497	0.891751	2.52279
ENSMUST00000097781	ENSMUSG00000017264	Exosc10	4:148558455-148582393(+)	2816	3.42061	1.35705	2.52062
ENSMUST00000209858	ENSMUSG00000063511	Snrnp70	7:45383773-45395194(-)	618	1.7671	0.701083	2.52053
ENSMUST00000159278	ENSMUSG00000021481	Zfp346	13:55105332-55132705(+)	1253	0.922474	0.366045	2.52011
ENSMUST00000132651	ENSMUSG00000030060	Hmces	6:87913958-87915003(+)	567	1.93597	0.768243	2.52
ENSMUST00000142316	ENSMUSG00000022945	Chaf1b	16:93884016-93885471(+)	719	0.818699	0.325039	2.51877
ENSMUST00000129280	ENSMUSG00000022503	Nubp1	16:10411954-10420551(+)	679	0.762698	0.303023	2.51696
ENSMUST00000153887	ENSMUSG00000049044	Rapgef4	2:72179693-72257472(+)	3539	1.99941	0.794586	2.51629
ENSMUST00000127679	ENSMUSG00000020741	Cluh	11:74649830-74657339(+)	664	1.04101	0.413868	2.51532
ENSMUST00000201841	ENSMUSG00000070733	Fryl	5:73064356-73065233(-)	543	1.86331	0.741033	2.51448
ENSMUST00000209990	ENSMUSG00000004698	Hdac9	12:34052301-34528304(-)	3072	1.18916	0.473452	2.51168
ENSMUST00000188623	ENSMUSG00000100552	Gm29019	15:82982725-82987830(-)	564	1.20361	0.479394	2.51069
ENSMUST00000186701	ENSMUSG00000079658	Eloc	1:16643472-16656625(-)	534	1.96284	0.782066	2.50981
ENSMUST00000183347	ENSMUSG00000042508	Dmtf1	5:9119793-9120731(-)	728	1.26415	0.503886	2.5088
ENSMUST00000183471	ENSMUSG00000055675	Kbtbd11	8:15027290-15033333(+)	5696	2.31661	0.923769	2.50778
ENSMUST00000137627	ENSMUSG00000037606	Osbpl5	7:143688762-143694561(-)	1917	1.45562	0.580822	2.50614
ENSMUST00000204188	ENSMUSG00000004980	Hnrnpa2b1	6:51462760-51469772(-)	1518	8.374	3.34399	2.50419
ENSMUST00000052588	ENSMUSG00000047141	Zfp654	16:64780351-64786321(-)	4741	1.20167	0.480063	2.50315
ENSMUST00000208425	ENSMUSG00000109361	Gm44946	7:70345239-70345810(-)	572	1.55085	0.619679	2.50267
ENSMUST00000154182	ENSMUSG00000029761	Cald1	6:34598544-34742208(+)	743	0.986697	0.394982	2.49808
ENSMUST00000114077	ENSMUSG00000070871	Ccnyl1	1:64690455-64725644(+)	3281	1.67462	0.670368	2.49806
ENSMUST00000151725	ENSMUSG00000020184	Mdm2	10:117709718-117710714(-)	474	5.9312	2.37555	2.49677
ENSMUST00000149982	ENSMUSG00000058254	Tspan7	X:10485158-10596605(+)	6792	0.963435	0.386181	2.49478
ENSMUST00000220247	ENSMUSG00000035798	Zdhhc17	10:110942581-111009995(-)	3635	1.61181	0.646186	2.49434
ENSMUST00000132952	ENSMUSG00000038695	Josd2	7:44468043-44469312(+)	623	0.965009	0.38701	2.4935
ENSMUST00000125142	ENSMUSG00000039678	Tbc1d13	2:30133791-30137179(+)	412	0.877228	0.35184	2.49326
ENSMUST00000128100	ENSMUSG00000028394	Pole3	4:62522649-62525068(-)	1945	0.909592	0.364851	2.49305
ENSMUST00000038569	ENSMUSG00000037211	Spry1	3:37639958-37644598(+)	2481	5.48472	2.20032	2.49269
ENSMUST00000134774	ENSMUSG00000025576	Rbfox3	11:118811280-118908005(-)	369	1.59143	0.63844	2.49269
ENSMUST00000161774	ENSMUSG00000022858	Tra2b	16:22246899-22252649(-)	668	3.2694	1.31162	2.49264
ENSMUST00000084974	ENSMUSG00000056458	Mok	12:110807798-110840930(-)	1132	1.16809	0.468617	2.49263
ENSMUST00000099537	ENSMUSG00000024921	Smarca2	19:26607270-26778273(+)	5913	1.21683	0.488262	2.49217
ENSMUST00000160511	ENSMUSG00000029823	Luc7l2	6:38557641-38608939(+)	2419	2.12256	0.851696	2.49216
ENSMUST00000133093	ENSMUSG00000039201	Tbc1d25	X:8154483-8175958(-)	2560	1.23948	0.497524	2.4913
ENSMUST00000150425	ENSMUSG00000025085	Ablim1	19:57116022-57119024(-)	717	0.953764	0.382957	2.49053
ENSMUST00000177298	ENSMUSG00000036006	Fam65b	13:24638650-24672005(+)	665	1.81578	0.729329	2.48966
ENSMUST00000156482	ENSMUSG00000059003	Grin2a	16:9991655-9994270(-)	1109	1.39775	0.561433	2.48961
ENSMUST00000146619	ENSMUSG00000025723	Nmb	7:80902227-80904393(-)	537	1.40242	0.563373	2.48933
ENSMUST00000140896	ENSMUSG00000030707	Coro1a	7:126701330-126702472(-)	862	1.93956	0.779402	2.48852
ENSMUST00000130843	ENSMUSG00000028322	Exosc3	4:45317489-45320604(-)	825	1.04699	0.420989	2.48698
ENSMUST00000220718	ENSMUSG00000021301	Hecw1	13:14228059-14317166(-)	6124	1.90931	0.767792	2.48675
ENSMUST00000145082	ENSMUSG00000029475	Kdm2b	5:122932575-122952506(-)	1043	3.08016	1.2393	2.4854
ENSMUST00000216892	ENSMUSG00000032178	Ilf3	9:21367955-21401794(+)	3684	4.42864	1.78189	2.48536
ENSMUST00000144874	ENSMUSG00000033021	Gmppa	1:75435982-75441609(+)	688	0.807351	0.324873	2.48513
ENSMUST00000132102	ENSMUSG00000016503	Gtf3a	5:146948705-146955606(+)	1426	1.53343	0.617078	2.48499
ENSMUST00000140677	ENSMUSG00000000339	Rtca	3:116494151-116508024(-)	876	0.860493	0.346278	2.48498
ENSMUST00000144071	ENSMUSG00000005299	Letm1	5:33769562-33770454(-)	488	0.893975	0.359761	2.48491
ENSMUST00000142707	ENSMUSG00000002010	Idh3g	X:73780421-73781707(-)	702	2.84165	1.14378	2.48444
ENSMUST00000140785	ENSMUSG00000015087	Rabl6	2:25596488-25608456(-)	612	2.28188	0.9185	2.48435
ENSMUST00000152000	ENSMUSG00000030741	Spns1	7:126371864-126372562(-)	435	4.44007	1.7873	2.48423
ENSMUST00000098980	ENSMUSG00000074506	Gm10705	3:87207545-87208005(-)	461	21.7545	8.7574	2.48413
ENSMUST00000156518	ENSMUSG00000030726	Pold3	7:100083662-100090037(-)	658	1.09882	0.442396	2.48379
ENSMUST00000127759	ENSMUSG00000030881	Arfip2	7:105638587-105640340(-)	756	1.33814	0.538886	2.48316
ENSMUST00000140199	ENSMUSG00000058240	Cryzl1	16:91689526-91692992(-)	691	3.32457	1.33898	2.48291
ENSMUST00000218812	ENSMUSG00000035206	Sppl2b	10:80855332-80866081(+)	1638	0.793205	0.319655	2.48144
ENSMUST00000219271	ENSMUSG00000019857	Asf1a	10:53596757-53607912(+)	725	1.12843	0.454964	2.48026
ENSMUST00000195840	ENSMUSG00000022995	Enah	1:181923199-181956512(-)	846	0.837913	0.337842	2.48019
ENSMUST00000156971	ENSMUSG00000036298	Slc2a13	15:91396832-91412217(-)	479	1.12666	0.454522	2.47878
ENSMUST00000043111	ENSMUSG00000034488	Edil3	13:88821642-89323223(+)	5156	0.85523	0.345074	2.4784
ENSMUST00000005508	ENSMUSG00000005374	Tbl2	5:135149686-135159821(+)	1368	1.15997	0.468169	2.47767
ENSMUST00000126629	ENSMUSG00000022914	Brwd1	16:96046222-96047443(-)	663	2.29357	0.926048	2.47673
ENSMUST00000119070	ENSMUSG00000021848	Otx2	14:48658171-48667513(-)	1708	0.899285	0.363152	2.47633
ENSMUST00000111187	ENSMUSG00000029681	Bcl7b	5:135168389-135173448(+)	564	1.55183	0.626666	2.47633
ENSMUST00000198474	ENSMUSG00000053553	3110082I17Rik	5:139359739-139460527(-)	2030	1.17081	0.472917	2.47572
ENSMUST00000167483	ENSMUSG00000018040	Rrp7a	15:83119281-83122751(-)	759	6.89315	2.78495	2.47514
ENSMUST00000154761	ENSMUSG00000030527	Crtc3	7:80618107-80629707(-)	700	2.32718	0.940269	2.47502
ENSMUST00000155953	ENSMUSG00000026972	Arrdc1	2:24925355-24935145(-)	1590	3.2062	1.29659	2.47279
ENSMUST00000191437	ENSMUSG00000057715	A830018L16Rik	1:11579306-11596631(+)	544	3.43289	1.38965	2.47033
ENSMUST00000034171	ENSMUSG00000031731	Ap1g1	8:109778906-109861358(+)	3692	1.48008	0.599585	2.46851
ENSMUST00000105867	ENSMUSG00000028832	Stmn1	4:134468409-134473664(+)	802	1.32073	0.535079	2.46829
ENSMUST00000131978	ENSMUSG00000029175	Slc35f6	5:30647976-30656100(+)	802	1.9481	0.789331	2.46804
ENSMUST00000126408	ENSMUSG00000090258	Churc1	12:76765555-76783119(+)	462	4.63069	1.87628	2.46802
ENSMUST00000145667	ENSMUSG00000029404	Arl6ip4	5:124116679-124118034(+)	753	0.781611	0.317033	2.46539
ENSMUST00000070118	ENSMUSG00000024909	Efemp2	19:5474750-5481853(+)	1781	1.16684	0.473687	2.46331
ENSMUST00000148991	ENSMUSG00000026827	Gpd2	2:57244362-57306976(+)	620	1.76156	0.715211	2.46299
ENSMUST00000147900	ENSMUSG00000019087	Atp6ap1	X:74297143-74302374(+)	709	8.55529	3.47429	2.46246
ENSMUST00000218820	ENSMUSG00000020955	Ap4s1	12:51691033-51744786(+)	757	1.15573	0.469342	2.46245
ENSMUST00000133436	ENSMUSG00000024906	Mus81	19:5482345-5488016(-)	2070	1.15748	0.470121	2.46209
ENSMUST00000196223	ENSMUSG00000041263	Rusc1	3:89088221-89089975(-)	760	1.48957	0.605195	2.46131
ENSMUST00000186720	ENSMUSG00000067851	Arfgef1	1:10209161-10214213(-)	810	1.00937	0.410277	2.46022
ENSMUST00000153406	ENSMUSG00000073468	Sft2d1	17:8318729-8324463(+)	492	1.52797	0.621119	2.46003
ENSMUST00000046950	ENSMUSG00000041229	Phf8	X:151521187-151633859(+)	5728	2.20402	0.895971	2.45992
ENSMUST00000209267	ENSMUSG00000109787	Gm45286	8:77574219-77575568(+)	1350	1.09392	0.444827	2.4592
ENSMUST00000214191	ENSMUSG00000047193	Dync2h1	9:7083184-7116629(-)	1771	0.752215	0.30596	2.45854
ENSMUST00000162004	ENSMUSG00000025188	Hps1	19:42755105-42779978(-)	2847	1.91626	0.779581	2.45806
ENSMUST00000114768	ENSMUSG00000023092	Fhl1	X:56779730-56792588(+)	1337	1.26239	0.513616	2.45785
ENSMUST00000013299	ENSMUSG00000013155	Enkd1	8:105703652-105707933(-)	1275	3.86914	1.57432	2.45766
ENSMUST00000143190	ENSMUSG00000029763	Exoc4	6:33701434-33862160(+)	641	1.90683	0.775909	2.45754
ENSMUST00000119171	ENSMUSG00000037235	Mxd4	5:34176579-34187720(-)	1160	0.893582	0.363727	2.45674
ENSMUST00000191736	ENSMUSG00000102575	Gm37241	16:77486046-77486568(+)	523	1.90139	0.774021	2.45651
ENSMUST00000166852	ENSMUSG00000091742	Gm5093	17:46439578-46440099(-)	522	1.68215	0.685597	2.45356
ENSMUST00000150182	ENSMUSG00000002265	Peg3	7:6709395-6730419(-)	3252	2.82062	1.14978	2.45318
ENSMUST00000113744	ENSMUSG00000019359	Gdpd2	X:100730186-100738894(+)	2427	1.66117	0.677505	2.45189
ENSMUST00000148480	ENSMUSG00000035505	Cox18	5:90218935-90223939(-)	695	2.2281	0.909116	2.45084
ENSMUST00000142987	ENSMUSG00000029012	Orc5	5:22523551-22550375(-)	973	1.23056	0.502337	2.44967
ENSMUST00000106702	ENSMUSG00000020611	Gna13	11:109362831-109380475(+)	914	4.64848	1.89782	2.44938
ENSMUST00000135890	ENSMUSG00000043909	Trp53bp1	2:121193281-121211975(-)	2552	1.64016	0.66965	2.44928
ENSMUST00000099163	ENSMUSG00000037652	Phc3	3:30929121-30969415(-)	2808	0.828105	0.338213	2.44847
ENSMUST00000042485	ENSMUSG00000038112	AW551984	9:39587396-39604124(-)	4293	1.27357	0.520491	2.44686
ENSMUST00000209415	ENSMUSG00000055707	Klhl26	8:70450219-70476950(-)	2919	4.55052	1.86104	2.44515
ENSMUST00000215356	ENSMUSG00000043773	1700048O20Rik	9:121938116-121941997(+)	456	1.68893	0.690756	2.44505
ENSMUST00000126276	ENSMUSG00000002546	Golga2	2:32297080-32307910(+)	4049	1.05677	0.432619	2.44273
ENSMUST00000134281	ENSMUSG00000032850	Rnft2	5:118193572-118229145(-)	775	3.26139	1.33562	2.44185
ENSMUST00000113884	ENSMUSG00000025656	Arhgef9	X:95050266-95196833(-)	3784	2.04911	0.839524	2.4408
ENSMUST00000143197	ENSMUSG00000025466	Fuom	7:140099474-140102320(-)	451	1.02741	0.421007	2.44036
ENSMUST00000127623	ENSMUSG00000061171	Slc38a11	2:65316430-65361401(-)	1476	0.804831	0.329913	2.43952
ENSMUST00000140411	ENSMUSG00000025487	Psmd13	7:140882429-140887265(+)	599	1.0983	0.450295	2.43907
ENSMUST00000196755	ENSMUSG00000037466	4930427A07Rik	12:113156440-113166048(+)	4000	0.846272	0.347008	2.43877
ENSMUST00000177525	ENSMUSG00000012609	Ttll5	12:85932782-86053759(+)	1788	1.07292	0.440031	2.43828
ENSMUST00000153237	ENSMUSG00000021737	Psmd6	14:14113910-14116550(-)	658	1.77229	0.72706	2.43761
ENSMUST00000166943	ENSMUSG00000023055	Calcoco1	15:102710225-102715796(-)	863	0.973643	0.399815	2.43523
ENSMUST00000126400	ENSMUSG00000041911	Dlx1	2:71528683-71530065(+)	787	3.04909	1.25214	2.4351
ENSMUST00000162024	ENSMUSG00000028138	Adh5	3:138443111-138445948(+)	742	1.74942	0.718827	2.43371
ENSMUST00000194647	ENSMUSG00000102723	Gm37936	1:126070140-126071461(-)	1322	1.15477	0.474557	2.43336
ENSMUST00000155607	ENSMUSG00000024170	Telo2	17:25099570-25115907(-)	3358	1.14007	0.468929	2.43122
ENSMUST00000215868	ENSMUSG00000032308	Ulk3	9:57590364-57592443(+)	777	0.748824	0.308024	2.43106
ENSMUST00000114690	ENSMUSG00000022708	Zbtb20	16:43508263-43619127(+)	2759	2.56911	1.05713	2.43027
ENSMUST00000123111	ENSMUSG00000029623	Pdap1	5:145130084-145136696(-)	1017	1.39664	0.574818	2.42971
ENSMUST00000132654	ENSMUSG00000059713	Rcan3	4:135412308-135425267(-)	583	1.18669	0.488434	2.42958
ENSMUST00000124130	ENSMUSG00000058756	Thra	11:98740904-98753442(+)	359	5.18275	2.13349	2.42924
ENSMUST00000083224	ENSMUSG00000065158	Gm25483	13:12589565-12589791(+)	227	3.64196	1.49965	2.42854
ENSMUST00000134897	ENSMUSG00000049659	Aftph	11:20708627-20712230(-)	305	1.24168	0.511303	2.42846
ENSMUST00000144425	ENSMUSG00000041329	Atp1b2	11:69601358-69603613(-)	711	1.87003	0.770203	2.42797
ENSMUST00000183430	ENSMUSG00000062762	Ei24	9:36782783-36786013(-)	655	3.98102	1.63975	2.42782
ENSMUST00000053376	ENSMUSG00000038347	Tcte2	17:13712450-13761402(-)	1105	0.825316	0.33998	2.42754
ENSMUST00000201969	ENSMUSG00000026872	Zeb2	2:45002683-45111156(-)	631	2.55323	1.05222	2.42652
ENSMUST00000080943	ENSMUSG00000085837	Kcnmb4os2	10:116473163-116474982(+)	1591	1.78856	0.737265	2.42594
ENSMUST00000135448	ENSMUSG00000023147	Wrb	16:96145411-96151840(+)	383	1.92089	0.79194	2.42555
ENSMUST00000187596	ENSMUSG00000069045	Ddx3y	Y:1263796-1264459(-)	664	1.51359	0.624403	2.42406
ENSMUST00000103051	ENSMUSG00000016346	Kcnq2	2:181079581-181135261(-)	4200	0.87176	0.360033	2.42133
ENSMUST00000115226	ENSMUSG00000046598	Bdh1	16:31429299-31457222(+)	1496	2.04157	0.843172	2.4213
ENSMUST00000201572	ENSMUSG00000057406	Nsd2	5:33891905-33895095(+)	537	2.85687	1.17998	2.42112
ENSMUST00000142485	ENSMUSG00000026977	March7	2:60236754-60247957(+)	539	3.21497	1.32803	2.42086
ENSMUST00000125072	ENSMUSG00000008855	Hdac5	11:102219153-102230146(-)	493	1.72368	0.712026	2.42081
ENSMUST00000131426	ENSMUSG00000043909	Trp53bp1	2:121258886-121270286(-)	536	1.38235	0.571201	2.42008
ENSMUST00000143688	ENSMUSG00000005625	Psmd4	3:95035823-95042550(-)	314	1.98975	0.822462	2.41926
ENSMUST00000161079	ENSMUSG00000005610	Eif4g2	7:111072369-111073151(-)	429	7.46636	3.08645	2.41908
ENSMUST00000125285	ENSMUSG00000027423	Snx5	2:144251116-144252677(-)	350	3.17657	1.31319	2.41897
ENSMUST00000129004	ENSMUSG00000022538	Lsg1	16:30582253-30587539(-)	628	1.03167	0.426721	2.41767
ENSMUST00000034048	ENSMUSG00000031631	Cfap97	8:46163651-46195590(+)	4619	4.5143	1.86734	2.4175
ENSMUST00000193517	ENSMUSG00000027763	Mbnl1	3:60529031-60629748(+)	5151	3.23517	1.33834	2.4173
ENSMUST00000026266	ENSMUSG00000025236	Adpgk	9:59291572-59316196(+)	2464	1.30558	0.54015	2.41707
ENSMUST00000215501	ENSMUSG00000032405	Pias1	9:62878487-62887387(-)	2895	1.25245	0.51824	2.41674
ENSMUST00000206245	ENSMUSG00000066571	4931406P16Rik	7:34240122-34245116(-)	842	1.0941	0.452821	2.41619
ENSMUST00000123945	ENSMUSG00000025962	Fastkd2	1:63748021-63750276(+)	741	0.891307	0.368966	2.41569
ENSMUST00000121959	ENSMUSG00000073433	Arhgdig	17:26199397-26201369(-)	819	1.10218	0.456287	2.41554
ENSMUST00000045402	ENSMUSG00000061306	Slc38a10	11:120103960-120151346(-)	4554	3.14683	1.3044	2.41247
ENSMUST00000141884	ENSMUSG00000036435	Exoc1	5:76541944-76549515(+)	830	2.82166	1.1698	2.41209
ENSMUST00000206019	ENSMUSG00000055652	Klhl25	7:75848341-75867491(+)	2299	1.58648	0.657805	2.41178
ENSMUST00000186940	ENSMUSG00000026193	Fn1	1:71642825-71653161(-)	1350	7.03301	2.91619	2.41171
ENSMUST00000152945	ENSMUSG00000029455	Aldh2	5:121576457-121593582(-)	656	0.731274	0.303262	2.41136
ENSMUST00000069648	ENSMUSG00000021767	Kat6b	14:21499785-21672478(+)	7649	3.31463	1.37465	2.41125
ENSMUST00000205959	ENSMUSG00000030423	Pop4	7:38265872-38271349(-)	816	1.59158	0.660179	2.41083
ENSMUST00000146024	ENSMUSG00000037110	Ralgapa2	2:146404835-146412876(-)	651	1.44664	0.600108	2.41063
ENSMUST00000148588	ENSMUSG00000052783	Grk4	5:34660975-34674715(+)	305	1.14181	0.473663	2.4106
ENSMUST00000141877	ENSMUSG00000023868	Pde10a	17:8801693-8899189(+)	782	8.71693	3.61818	2.4092
ENSMUST00000156139	ENSMUSG00000028845	Tekt2	4:126323708-126325630(-)	889	0.913476	0.37928	2.40845
ENSMUST00000209170	ENSMUSG00000108872	Dlg2	7:90477172-90522791(+)	1057	1.67029	0.693628	2.40805
ENSMUST00000150257	ENSMUSG00000019189	Rnf145	11:44556831-44560037(+)	674	2.35585	0.978383	2.4079
ENSMUST00000152228	ENSMUSG00000031201	Brcc3	X:75417307-75435475(+)	473	1.07336	0.445795	2.40774
ENSMUST00000151569	ENSMUSG00000038241	Cep250	2:155956572-155974445(+)	2310	0.969499	0.402674	2.40765
ENSMUST00000149061	ENSMUSG00000005566	Trim28	7:13028772-13029926(+)	783	1.55932	0.648247	2.40544
ENSMUST00000186465	ENSMUSG00000026219	Trip12	1:84721189-84840516(-)	9590	2.21073	0.919068	2.4054
ENSMUST00000211926	ENSMUSG00000055835	Zfp1	8:111643537-111670682(+)	1409	0.945217	0.392994	2.40517
ENSMUST00000161913	ENSMUSG00000021666	Gfm2	13:97137985-97168491(+)	1829	2.13901	0.88953	2.40465
ENSMUST00000136209	ENSMUSG00000032657	Fam189b	3:89187376-89188477(+)	631	1.23936	0.515496	2.40421
ENSMUST00000182149	ENSMUSG00000040225	Prrc2c	1:162670725-162740525(-)	11289	2.905	1.2086	2.40361
ENSMUST00000196021	ENSMUSG00000029389	Ddx55	5:124555661-124557090(+)	1430	1.44776	0.602833	2.40159
ENSMUST00000182618	ENSMUSG00000010608	Rbm25	12:83632253-83651371(+)	765	2.44947	1.02013	2.40114
ENSMUST00000134891	ENSMUSG00000107499	Ccdc142	6:83107101-83107834(+)	447	3.81035	1.58705	2.4009
ENSMUST00000177485	ENSMUSG00000025613	Cct8	16:87485439-87486070(-)	543	2.23053	0.929336	2.40013
ENSMUST00000146367	ENSMUSG00000027597	Ahcy	2:155068566-155074447(-)	536	0.959056	0.399721	2.39931
ENSMUST00000118816	ENSMUSG00000035505	Cox18	5:90214724-90223972(-)	1307	4.37564	1.82381	2.39918
ENSMUST00000105408	ENSMUSG00000078444	Gm10941	10:77257776-77259223(-)	708	1.4552	0.606627	2.39884
ENSMUST00000123146	ENSMUSG00000071632	2510002D24Rik	16:18836581-18837387(+)	361	3.39106	1.41432	2.39766
ENSMUST00000146297	ENSMUSG00000027620	Rbm39	2:156147246-156179580(-)	2580	14.9316	6.22939	2.39696
ENSMUST00000160570	ENSMUSG00000039210	Gpatch2	1:187226180-187351427(+)	3704	0.958605	0.400315	2.39463
ENSMUST00000124275	ENSMUSG00000023007	Prpf40b	15:99314868-99315794(+)	590	1.40291	0.585999	2.39405
ENSMUST00000075812	ENSMUSG00000057406	Nsd2	5:33820725-33897966(+)	7142	6.81842	2.84859	2.39361
ENSMUST00000137396	ENSMUSG00000030264	Thumpd3	6:113046315-113060797(+)	1764	1.11469	0.465749	2.39333
ENSMUST00000131897	ENSMUSG00000024211	Grm8	6:27761343-28133325(-)	1238	1.71677	0.717434	2.39293
ENSMUST00000100937	ENSMUSG00000072762	4930522L14Rik	5:109738831-109751886(-)	599	1.77758	0.743018	2.39238
ENSMUST00000137220	ENSMUSG00000039205	Ciz1	2:32372317-32375000(+)	838	1.73237	0.724193	2.39214
ENSMUST00000127791	ENSMUSG00000051890	Klhdc1	12:69241914-69242642(+)	228	3.03683	1.26982	2.39154
ENSMUST00000195474	ENSMUSG00000026575	Nme7	1:164307727-164349435(+)	2324	0.777106	0.325002	2.39108
ENSMUST00000039836	ENSMUSG00000035486	Plk5	10:80356459-80365489(+)	2112	2.25893	0.945009	2.39038
ENSMUST00000077407	ENSMUSG00000031865	Dctn1	6:83165920-83200116(+)	4118	5.99275	2.50796	2.38949
ENSMUST00000027886	ENSMUSG00000026594	Ralgps2	1:156806760-156939543(-)	4237	1.02835	0.430402	2.38928
ENSMUST00000092821	ENSMUSG00000059439	Bcas3	11:85353212-85825350(+)	2769	1.79937	0.753327	2.38856
ENSMUST00000147823	ENSMUSG00000020184	Mdm2	10:117702259-117710292(-)	499	2.30278	0.964494	2.38755
ENSMUST00000123499	ENSMUSG00000032030	Cul5	9:53633909-53667487(-)	1589	0.874622	0.366526	2.38625
ENSMUST00000190149	ENSMUSG00000026235	Epha4	1:77373631-77515079(-)	3043	3.11322	1.30468	2.38619
ENSMUST00000101626	ENSMUSG00000051427	Ccdc157	11:4141123-4160293(-)	5153	0.804421	0.337136	2.38604
ENSMUST00000072841	ENSMUSG00000060600	Eno3	11:70657202-70662513(+)	1454	1.99436	0.836026	2.38552
ENSMUST00000079847	ENSMUSG00000061838	Suclg2	6:95474142-95692882(-)	2518	2.22368	0.93232	2.3851
ENSMUST00000152940	ENSMUSG00000024483	Ankhd1	18:36641373-36644270(+)	500	1.82456	0.765031	2.38495
ENSMUST00000184102	ENSMUSG00000052512	Nav2	7:49575140-49576605(+)	1466	2.30684	0.967356	2.38469
ENSMUST00000182551	ENSMUSG00000098221	Gm27030	8:121654054-121654517(+)	464	1.96701	0.825113	2.38393
ENSMUST00000123141	ENSMUSG00000048696	Mex3d	10:80380454-80381987(-)	1358	2.16641	0.908824	2.38375
ENSMUST00000223345	ENSMUSG00000062054	Iah1	12:21316414-21321358(+)	1890	1.29357	0.542797	2.38316
ENSMUST00000093786	ENSMUSG00000010067	Rassf1	9:107551555-107562267(+)	1787	0.853443	0.358149	2.38293
ENSMUST00000150652	ENSMUSG00000021377	Dek	13:47105381-47106183(-)	468	2.02436	0.849706	2.38242
ENSMUST00000174779	ENSMUSG00000024387	Csnk2b	17:35116198-35119775(-)	632	18.1714	7.62733	2.38241
ENSMUST00000164129	ENSMUSG00000024969	Mark2	19:7281037-7283110(-)	552	1.78418	0.749146	2.38162
ENSMUST00000208182	ENSMUSG00000066406	Akap13	7:75611840-75613294(+)	1455	0.770631	0.323587	2.38153
ENSMUST00000155874	ENSMUSG00000004393	Ddx56	11:6267046-6267746(-)	621	3.83247	1.60941	2.38129
ENSMUST00000139155	ENSMUSG00000018761	Mpdu1	11:69658347-69662560(-)	510	0.94938	0.399191	2.37826
ENSMUST00000146510	ENSMUSG00000029346	Srrd	5:112337392-112343020(-)	1064	4.52404	1.90268	2.37772
ENSMUST00000160101	ENSMUSG00000038084	Opa1	16:29616625-29618707(+)	653	0.934565	0.393107	2.37738
ENSMUST00000170684	ENSMUSG00000079101	Gm2904	14:3051653-3052499(-)	847	1.04452	0.439488	2.37667
ENSMUST00000161025	ENSMUSG00000027405	Nop56	2:130276665-130277282(+)	445	3.28847	1.38381	2.37639
ENSMUST00000177124	ENSMUSG00000039166	Akap7	10:25283923-25297073(-)	397	2.0917	0.880625	2.37524
ENSMUST00000139266	ENSMUSG00000006800	Sulf2	2:166093516-166154806(-)	897	2.76547	1.16433	2.37516
ENSMUST00000144898	ENSMUSG00000035505	Cox18	5:90214727-90217879(-)	812	1.26565	0.533039	2.3744
ENSMUST00000202672	ENSMUSG00000029599	Ddx54	5:120613127-120627627(+)	4302	0.910441	0.383503	2.37401
ENSMUST00000133062	ENSMUSG00000063229	Ldha	7:46846097-46849051(+)	579	1.3911	0.586373	2.37238
ENSMUST00000188493	ENSMUSG00000014602	Kif1a	1:93039043-93101846(-)	570	5.68506	2.39753	2.37122
ENSMUST00000085164	ENSMUSG00000053025	Sv2b	7:75114897-75308379(-)	5307	5.86585	2.47433	2.37068
ENSMUST00000126116	ENSMUSG00000001794	Capns1	7:30186943-30195048(-)	1429	23.0588	9.73161	2.36947
ENSMUST00000220386	ENSMUSG00000020115	Tbk1	10:121551260-121554163(-)	747	2.34613	0.99025	2.36923
ENSMUST00000166118	ENSMUSG00000028782	Adgrb2	4:130012201-130012577(+)	283	1.84538	0.778949	2.36906
ENSMUST00000057421	ENSMUSG00000048668	Rhno1	6:128357360-128362868(-)	1584	4.00699	1.69161	2.36874
ENSMUST00000163233	ENSMUSG00000041353	Tmem29	X:150408584-150440905(-)	1256	2.04629	0.863984	2.36844
ENSMUST00000170068	ENSMUSG00000015149	Sirt2	7:28766816-28788661(+)	1585	0.770306	0.325404	2.36723
ENSMUST00000187231	ENSMUSG00000026309	Ilkap	1:91375959-91384573(-)	780	1.55598	0.657325	2.36714
ENSMUST00000174276	ENSMUSG00000039607	Rbms3	9:116848247-117252479(-)	1438	1.66997	0.705515	2.36702
ENSMUST00000210058	ENSMUSG00000025510	Cd151	7:141468829-141470136(+)	830	1.67756	0.708831	2.36666
ENSMUST00000192462	ENSMUSG00000028199	Cryz	3:154596711-154623180(+)	2505	3.05751	1.29211	2.36629
ENSMUST00000117987	ENSMUSG00000070572	Trmt112-ps2	4:149457329-149457706(+)	378	8.62287	3.64608	2.36497
ENSMUST00000137769	ENSMUSG00000078570	1110065P20Rik	4:124849546-124850473(-)	659	6.63251	2.80489	2.36462
ENSMUST00000139881	ENSMUSG00000029516	Cit	5:115933645-115946932(+)	699	0.711512	0.300945	2.36426
ENSMUST00000193682	ENSMUSG00000026074	Map4k4	1:39901179-40024754(+)	3759	9.72815	4.11865	2.36198
ENSMUST00000212500	ENSMUSG00000063253	Scoc	8:83437554-83439244(-)	270	4.53247	1.91913	2.36173
ENSMUST00000146248	ENSMUSG00000020828	Pld2	11:70555803-70557477(+)	513	1.2084	0.511684	2.36161
ENSMUST00000133448	ENSMUSG00000057789	Bak1	17:27022576-27028587(-)	416	0.858968	0.363773	2.36127
ENSMUST00000149581	ENSMUSG00000027030	Stk39	2:68358986-68386681(-)	737	1.07374	0.454836	2.36072
ENSMUST00000146286	ENSMUSG00000030649	Anapc15	7:101896408-101898227(+)	538	0.794143	0.336491	2.36007
ENSMUST00000131551	ENSMUSG00000038102	Trappc11	8:47524657-47528030(-)	600	1.50659	0.638565	2.35934
ENSMUST00000123414	ENSMUSG00000036817	Sun1	5:139200675-139215775(+)	643	2.91975	1.23894	2.35665
ENSMUST00000140886	ENSMUSG00000017288	Vps53	11:76170514-76179612(-)	478	0.892778	0.378863	2.35647
ENSMUST00000077696	ENSMUSG00000032816	Igdcc4	9:65101486-65137940(+)	6367	1.81256	0.769574	2.35528
ENSMUST00000222982	ENSMUSG00000021241	Isca2	12:84773305-84775004(+)	727	0.803199	0.341094	2.35477
ENSMUST00000135226	ENSMUSG00000039810	Zc3h10	10:128544798-128547743(-)	757	0.853279	0.362495	2.35391
ENSMUST00000212687	ENSMUSG00000038000	Acd	8:105698157-105699821(-)	1041	2.6646	1.13206	2.35376
ENSMUST00000168222	ENSMUSG00000078765	U2af1l4	7:30563326-30564607(+)	715	1.05664	0.448999	2.35332
ENSMUST00000107151	ENSMUSG00000008855	Hdac5	11:102194432-102230166(-)	4852	1.02091	0.434034	2.35214
ENSMUST00000160759	ENSMUSG00000026709	Dars2	1:161041505-161070656(-)	2838	0.727524	0.309329	2.35194
ENSMUST00000220771	ENSMUSG00000002799	Jag2	12:112915669-112917319(-)	691	1.90603	0.810558	2.3515
ENSMUST00000003910	ENSMUSG00000003812	Dnase2a	8:84908560-84911469(+)	1715	1.57636	0.670428	2.35127
ENSMUST00000108786	ENSMUSG00000036860	Mrpl55	11:59202486-59205927(+)	757	2.40379	1.02309	2.34954
ENSMUST00000152841	ENSMUSG00000022269	March11	15:26309064-26409576(+)	1365	2.2955	0.977096	2.34931
ENSMUST00000081978	ENSMUSG00000053897	Slc39a8	3:135825279-135888394(+)	3314	1.6952	0.721771	2.34867
ENSMUST00000147269	ENSMUSG00000033416	Gucd1	10:75509697-75517886(-)	626	0.764023	0.325367	2.34819
ENSMUST00000112424	ENSMUSG00000038346	Zfp384	6:125010392-125037637(+)	2673	2.7488	1.17079	2.34782
ENSMUST00000125053	ENSMUSG00000029478	Ncor2	5:125017153-125042812(-)	5672	1.32183	0.563041	2.34766
ENSMUST00000154144	ENSMUSG00000054555	Adam12	7:134191272-134225372(-)	675	1.87108	0.797238	2.34695
ENSMUST00000124547	ENSMUSG00000073791	Efcab7	4:99829440-99831580(+)	306	1.11097	0.473511	2.34624
ENSMUST00000183542	ENSMUSG00000026826	Nr4a2	2:57106830-57124003(-)	3123	0.877655	0.374214	2.34533
ENSMUST00000203899	ENSMUSG00000107892	Gm44524	3:40876977-40877247(-)	271	3.32334	1.4172	2.345
ENSMUST00000138599	ENSMUSG00000043411	Usp48	4:137619728-137623370(+)	542	1.01057	0.430984	2.3448
ENSMUST00000156102	ENSMUSG00000040843	Tiprl	1:165228364-165236932(-)	345	2.15635	0.919671	2.3447
ENSMUST00000054622	ENSMUSG00000038685	Rtel1	2:181319762-181356616(+)	4401	1.16146	0.495641	2.34335
ENSMUST00000176202	ENSMUSG00000029647	Pan3	5:147430896-147455336(+)	522	1.80298	0.769706	2.34243
ENSMUST00000143385	ENSMUSG00000035649	Zcchc7	4:44756639-44762228(+)	437	7.73362	3.30202	2.34209
ENSMUST00000138038	ENSMUSG00000017721	Pigt	2:164497546-164503396(+)	2195	1.1609	0.495725	2.34182
ENSMUST00000198127	ENSMUSG00000032497	Lrrfip2	9:111199454-111205847(+)	475	2.60782	1.11379	2.34139
ENSMUST00000221173	ENSMUSG00000069208	Zfp825	13:74480057-74493992(-)	1549	1.28548	0.549073	2.34118
ENSMUST00000222160	ENSMUSG00000021368	Tbc1d7	13:43153137-43171483(-)	917	1.10718	0.473226	2.33964
ENSMUST00000209755	ENSMUSG00000007833	Aldh16a1	7:45147883-45149179(-)	746	0.760024	0.324871	2.33946
ENSMUST00000157034	ENSMUSG00000022201	Zfr	15:12166159-12184463(+)	939	5.50045	2.35187	2.33876
ENSMUST00000158610	ENSMUSG00000089235	Gm23119	18:74778561-74778700(-)	140	189.92	81.2324	2.33798
ENSMUST00000135696	ENSMUSG00000028577	Plaa	4:94573861-94583477(-)	645	0.742924	0.317885	2.33708
ENSMUST00000203960	ENSMUSG00000029998	Pcyox1	6:86395783-86397119(-)	485	2.50358	1.07177	2.33593
ENSMUST00000140163	ENSMUSG00000042197	Zfp451	1:33786454-33800767(-)	712	9.48294	4.06126	2.33497
ENSMUST00000212667	ENSMUSG00000037993	Dhx38	8:109551059-109552124(-)	657	0.845669	0.362284	2.33427
ENSMUST00000107258	ENSMUSG00000028402	Mpdz	4:81278505-81421242(-)	7241	1.4109	0.6046	2.33361
ENSMUST00000047436	ENSMUSG00000041319	Thoc6	17:23668618-23673842(-)	1504	6.00729	2.57489	2.33303
ENSMUST00000160142	ENSMUSG00000032374	Plod2	9:92573588-92591684(+)	844	1.32785	0.569177	2.33293
ENSMUST00000148128	ENSMUSG00000028266	Lmo4	3:144189062-144194818(-)	812	4.46928	1.91589	2.33274
ENSMUST00000161234	ENSMUSG00000027692	Tnik	3:28263276-28494134(+)	658	9.5891	4.11139	2.33233
ENSMUST00000173191	ENSMUSG00000042604	Kcna4	2:107291395-107294472(+)	370	1.9005	0.814935	2.33209
ENSMUST00000137813	ENSMUSG00000021156	Zmynd11	13:9689139-9690510(-)	651	3.42133	1.4672	2.33188
ENSMUST00000201050	ENSMUSG00000016308	Ube2a	X:36881477-36883255(+)	603	2.3007	0.986643	2.33185
ENSMUST00000018966	ENSMUSG00000018822	Sfrp5	19:42197971-42202252(-)	1900	1.03408	0.443755	2.33029
ENSMUST00000152572	ENSMUSG00000011751	Sptbn4	7:27434201-27447686(-)	493	1.17212	0.503849	2.32633
ENSMUST00000155708	ENSMUSG00000024277	Mapre2	18:23752339-23883696(+)	925	2.81801	1.21237	2.32438
ENSMUST00000199240	ENSMUSG00000068823	Csde1	3:103020613-103057804(+)	3457	2.15241	0.926301	2.32366
ENSMUST00000042808	ENSMUSG00000038188	Scarf1	11:75513540-75526582(+)	2887	0.893859	0.384773	2.32308
ENSMUST00000132322	ENSMUSG00000017412	Cacnb4	2:52556187-52556709(-)	290	1.11558	0.480221	2.32306
ENSMUST00000221102	ENSMUSG00000021276	Cinp	12:110873947-110889119(-)	536	3.13701	1.35041	2.32301
ENSMUST00000069000	ENSMUSG00000032392	Parp16	9:65214690-65239218(+)	2482	1.18777	0.511324	2.32293
ENSMUST00000020077	ENSMUSG00000019920	Lims1	10:58394373-58421783(+)	1565	1.71604	0.73875	2.3229
ENSMUST00000130503	ENSMUSG00000028409	Smu1	4:40743584-40757883(-)	1523	1.19286	0.513609	2.32251
ENSMUST00000128989	ENSMUSG00000039929	Urb1	16:90804294-90810413(-)	661	1.63872	0.705933	2.32135
ENSMUST00000222383	ENSMUSG00000021686	Ap3b1	13:94528339-94544321(+)	579	1.4432	0.621993	2.32028
ENSMUST00000171291	ENSMUSG00000024037	Wdr4	17:31503526-31519965(-)	599	0.957295	0.413048	2.31764
ENSMUST00000119071	ENSMUSG00000083743	Gm12421	4:84428818-84429124(-)	307	0.98152	0.423524	2.31751
ENSMUST00000143330	ENSMUSG00000028690	Mmachc	4:116704389-116708288(-)	478	0.758123	0.327142	2.31741
ENSMUST00000153775	ENSMUSG00000051359	Ncald	15:37368888-37734634(-)	1024	1.64859	0.711466	2.31717
ENSMUST00000200669	ENSMUSG00000029617	Ccz1	5:143992478-144004159(-)	825	1.50178	0.648113	2.31716
ENSMUST00000122662	ENSMUSG00000084611	Gm24371	4:32514787-32515053(+)	267	1.37869	0.595146	2.31656
ENSMUST00000120385	ENSMUSG00000081520	Gm16200	9:90221295-90221625(-)	331	0.85187	0.367798	2.31614
ENSMUST00000021079	ENSMUSG00000018858	Mrpl58	11:115403822-115410724(+)	666	0.763407	0.329727	2.31527
ENSMUST00000139371	ENSMUSG00000019578	Ubxn6	17:56070644-56074547(-)	664	1.06069	0.458147	2.31517
ENSMUST00000221872	ENSMUSG00000021282	Eif5	12:111538355-111539955(+)	629	2.30397	0.995162	2.31517
ENSMUST00000156688	ENSMUSG00000007659	Bcl2l1	2:152829757-152831710(-)	472	1.22138	0.52783	2.31396
ENSMUST00000197599	ENSMUSG00000016346	Kcnq2	2:181082403-181109756(-)	855	1.01585	0.439156	2.31319
ENSMUST00000100334	ENSMUSG00000006476	Nsmf	2:25054355-25062881(+)	2957	3.95959	1.71289	2.31164
ENSMUST00000127154	ENSMUSG00000030727	Rabep2	7:126438176-126438739(+)	483	0.905695	0.391894	2.31107
ENSMUST00000154989	ENSMUSG00000070056	Mfhas1	8:35607277-35677020(+)	676	1.53953	0.666199	2.31092
ENSMUST00000160686	ENSMUSG00000045962	Wnk1	6:119956096-119962930(-)	716	0.7714	0.334011	2.3095
ENSMUST00000176003	ENSMUSG00000006720	Zfp184	13:21949394-21958711(+)	777	0.852553	0.369198	2.3092
ENSMUST00000140264	ENSMUSG00000026113	Inpp4a	1:37299915-37399557(+)	3676	1.16586	0.505138	2.308
ENSMUST00000130119	ENSMUSG00000002010	Idh3g	X:73780036-73780812(-)	688	3.08059	1.33487	2.30778
ENSMUST00000144936	ENSMUSG00000079020	Slc45a4	15:73580290-73605467(-)	3639	0.953766	0.413416	2.30704
ENSMUST00000197166	ENSMUSG00000028189	Ctbs	3:146449795-146452931(+)	3137	0.781145	0.338624	2.30682
ENSMUST00000198453	ENSMUSG00000016833	Mrps18c	5:100798743-100804468(+)	457	1.76224	0.763969	2.30669
ENSMUST00000187213	ENSMUSG00000009545	Kcnq1	7:143109194-143149537(+)	282	1.52858	0.662774	2.30634
ENSMUST00000140855	ENSMUSG00000029033	Acap3	4:155905359-155905917(+)	465	1.01811	0.441589	2.30556
ENSMUST00000188368	ENSMUSG00000037032	Apbb1	7:105558484-105568777(-)	1970	3.79961	1.64846	2.30495
ENSMUST00000139716	ENSMUSG00000023456	Tpi1	6:124812449-124812840(-)	308	0.951212	0.412863	2.30394
ENSMUST00000220078	ENSMUSG00000112070	AC158606.1	10:82442617-82442941(+)	325	0.844335	0.366777	2.30204
ENSMUST00000197214	ENSMUSG00000025762	Larp1b	3:41033515-41034240(+)	328	1.64316	0.714275	2.30046
ENSMUST00000176896	ENSMUSG00000032336	Nptn	9:58582441-58651962(+)	841	1.22238	0.531369	2.30044
ENSMUST00000193281	ENSMUSG00000103884	Gm37005	1:8643696-8644859(-)	1164	0.922417	0.401136	2.29951
ENSMUST00000137263	ENSMUSG00000030741	Spns1	7:126371220-126372919(-)	821	1.26086	0.548435	2.29901
ENSMUST00000152523	ENSMUSG00000025372	Baiap2	11:119943116-119960532(+)	585	0.891643	0.387851	2.29893
ENSMUST00000219373	ENSMUSG00000020647	Ncoa1	12:4249441-4263578(-)	781	0.710834	0.309205	2.29891
ENSMUST00000175315	ENSMUSG00000093056	Gm24812	X:87899205-87899488(-)	284	1.09445	0.476094	2.29881
ENSMUST00000048427	ENSMUSG00000038354	Ankrd35	3:96670131-96691032(+)	4052	1.08315	0.47136	2.29793
ENSMUST00000199009	ENSMUSG00000028140	Mrpl9	3:94443318-94446841(+)	716	1.82224	0.79328	2.2971
ENSMUST00000134566	ENSMUSG00000032883	Acsl3	1:78657883-78706901(+)	2492	1.31268	0.571454	2.29709
ENSMUST00000217725	ENSMUSG00000038774	Ascc3	10:50763796-50842244(+)	783	0.710293	0.309299	2.29646
ENSMUST00000132686	ENSMUSG00000039943	Plcb4	2:135946471-135950306(+)	779	1.79268	0.781168	2.29487
ENSMUST00000129090	ENSMUSG00000027570	Col9a3	2:180603185-180613415(+)	1552	0.729442	0.31786	2.29485
ENSMUST00000207350	ENSMUSG00000047773	Ankfn1	11:89526446-89696886(-)	523	3.39411	1.47971	2.29377
ENSMUST00000202025	ENSMUSG00000029166	Mapre3	5:30864522-30865255(+)	488	3.33856	1.4557	2.29344
ENSMUST00000106183	ENSMUSG00000025138	Sirt7	11:120623990-120624984(-)	427	1.62757	0.709722	2.29325
ENSMUST00000121903	ENSMUSG00000047115	Fam221a	6:49367823-49389280(+)	1304	0.880717	0.384048	2.29325
ENSMUST00000127584	ENSMUSG00000006021	Kptn	7:16122872-16123996(+)	554	1.02839	0.448453	2.29319
ENSMUST00000157921	ENSMUSG00000088546	Gm25981	3:13845686-13845980(+)	295	4.32658	1.88683	2.29304
ENSMUST00000153450	ENSMUSG00000021235	Coq6	12:84362041-84367104(+)	417	3.94775	1.72196	2.29259
ENSMUST00000128443	ENSMUSG00000085614	1700123M08Rik	4:11980162-11981661(+)	447	0.783304	0.34167	2.29257
ENSMUST00000202589	ENSMUSG00000038564	Ift172	5:31271643-31281440(-)	727	1.15809	0.505162	2.29251
ENSMUST00000198183	ENSMUSG00000029440	Psmd9	5:123241835-123248527(+)	334	0.984767	0.429617	2.2922
ENSMUST00000189219	ENSMUSG00000026442	Nfasc	1:132664856-132741778(-)	326	7.54678	3.29338	2.2915
ENSMUST00000120899	ENSMUSG00000082130	Gm15799	16:18937401-18937689(+)	289	1.31337	0.573244	2.29112
ENSMUST00000199935	ENSMUSG00000105687	Gm6157	6:70428929-70430825(-)	1897	0.972518	0.424537	2.29077
ENSMUST00000160729	ENSMUSG00000036928	Stag3	5:138280240-138290751(+)	989	1.4985	0.654172	2.29068
ENSMUST00000151347	ENSMUSG00000003810	Mast2	4:116333233-116435586(-)	687	0.906739	0.396069	2.28935
ENSMUST00000035849	ENSMUSG00000033053	1700028P14Rik	19:23558760-23652812(-)	868	1.75297	0.765761	2.28919
ENSMUST00000185745	ENSMUSG00000040867	Begain	12:109037652-109053581(-)	584	0.880151	0.384563	2.2887
ENSMUST00000125922	ENSMUSG00000036377	C530008M17Rik	5:76657721-76790136(+)	936	1.00227	0.438064	2.28795
ENSMUST00000168755	ENSMUSG00000050144	Slc25a44	3:88410498-88425107(-)	3418	2.13629	0.934192	2.28678
ENSMUST00000147670	ENSMUSG00000031887	Tradd	8:105259757-105264603(-)	610	1.92156	0.840315	2.28671
ENSMUST00000141862	ENSMUSG00000020462	Cfap36	11:29225772-29247288(-)	884	2.19161	0.958676	2.28608
ENSMUST00000125151	ENSMUSG00000043411	Usp48	4:137657395-137658530(+)	540	13.5212	5.91467	2.28604
ENSMUST00000191973	ENSMUSG00000048154	Kmt2d	15:98834301-98837121(-)	856	1.79148	0.784066	2.28486
ENSMUST00000210134	ENSMUSG00000074129	Rpl13a	7:45126837-45128702(-)	514	2.20876	0.96677	2.28468
ENSMUST00000144268	ENSMUSG00000038569	Rad9b	5:122351272-122352785(-)	494	1.24776	0.546154	2.28463
ENSMUST00000175986	ENSMUSG00000036006	Fam65b	13:24687800-24694059(+)	2004	1.07674	0.471464	2.28382
ENSMUST00000115095	ENSMUSG00000025860	Xiap	X:42068398-42109656(+)	6670	3.83965	1.68197	2.28283
ENSMUST00000053298	ENSMUSG00000046364	Rpl27a	7:109519213-109521766(+)	760	0.892802	0.391099	2.2828
ENSMUST00000182955	ENSMUSG00000029422	Rsrc2	5:123728967-123749371(-)	1685	0.811609	0.355603	2.28235
ENSMUST00000197712	ENSMUSG00000036792	Mbd5	2:49279475-49316663(+)	928	0.851474	0.373077	2.2823
ENSMUST00000132227	ENSMUSG00000023110	Prmt5	14:54511206-54517435(-)	1094	2.2298	0.97702	2.28225
ENSMUST00000147910	ENSMUSG00000079109	Pms2	5:143909999-143917658(+)	702	1.48999	0.652911	2.28207
ENSMUST00000000894	ENSMUSG00000027490	E2f1	2:154559634-154569720(-)	2755	0.731264	0.320681	2.28035
ENSMUST00000156206	ENSMUSG00000028689	Ccdc163	4:116712790-116715099(+)	431	1.97053	0.864168	2.28026
ENSMUST00000136391	ENSMUSG00000036054	Sugp2	8:70260442-70263105(+)	470	1.80842	0.793337	2.27951
ENSMUST00000176425	ENSMUSG00000001418	Glmp	3:88325082-88328368(+)	960	3.85048	1.68992	2.2785
ENSMUST00000117119	ENSMUSG00000083411	Rpl30-ps10	X:71803688-71804034(+)	347	27.4136	12.039	2.27707
ENSMUST00000110119	ENSMUSG00000034723	Tmx4	2:134639491-134644090(-)	596	5.10456	2.24174	2.27705
ENSMUST00000155010	ENSMUSG00000054514	Atad3aos	4:155761210-155763549(+)	257	3.20619	1.40816	2.27686
ENSMUST00000196172	ENSMUSG00000038495	Otud7b	3:96104546-96131027(+)	880	1.28006	0.562227	2.27677
ENSMUST00000130508	ENSMUSG00000034636	Zyg11b	4:108241466-108242038(-)	447	1.41218	0.620337	2.27647
ENSMUST00000148516	ENSMUSG00000020063	Sirt1	10:63322147-63325626(-)	842	1.44382	0.634372	2.27598
ENSMUST00000117763	ENSMUSG00000083372	Gm11235	4:72542666-72542998(+)	333	0.800729	0.351847	2.27579
ENSMUST00000208651	ENSMUSG00000062785	Kcnc3	7:44590664-44602141(+)	2728	0.828213	0.364042	2.27505
ENSMUST00000159872	ENSMUSG00000036948	BC037034	5:138262253-138263138(-)	790	1.53962	0.676973	2.27427
ENSMUST00000125602	ENSMUSG00000000976	Heatr6	11:83754029-83755817(+)	357	0.824749	0.362652	2.27422
ENSMUST00000139639	ENSMUSG00000024186	Rgs11	17:26207842-26211315(+)	1241	1.35977	0.597926	2.27414
ENSMUST00000147858	ENSMUSG00000015869	Prpsap1	11:116471376-116473243(-)	627	3.2326	1.42174	2.27369
ENSMUST00000203585	ENSMUSG00000056019	Zfp709	8:71882367-71887352(+)	456	1.39202	0.612274	2.27352
ENSMUST00000134972	ENSMUSG00000028933	Xrcc2	5:25695922-25705773(-)	464	0.726688	0.319703	2.27301
ENSMUST00000129529	ENSMUSG00000027566	Psma7	2:180036373-180037384(-)	531	5.90199	2.59698	2.27264
ENSMUST00000075453	ENSMUSG00000041453	Rpl21	5:146833195-146835985(+)	899	3.5293	1.55335	2.27206
ENSMUST00000101150	ENSMUSG00000020472	Zkscan17	11:59485520-59506644(-)	3771	0.978648	0.430776	2.27183
ENSMUST00000142315	ENSMUSG00000023764	Sfi1	11:3165576-3193424(-)	914	2.02595	0.892019	2.2712
ENSMUST00000153138	ENSMUSG00000042616	Oscp1	4:126082928-126084423(+)	402	1.19163	0.524886	2.27026
ENSMUST00000160035	ENSMUSG00000030657	Xylt1	7:117380979-117635185(+)	2138	1.19962	0.528553	2.26963
ENSMUST00000141244	ENSMUSG00000039842	Mcph1	8:18632592-18652990(+)	681	0.784046	0.345483	2.26942
ENSMUST00000151372	ENSMUSG00000039662	Icmt	4:152297304-152307120(+)	4950	3.29789	1.45412	2.26796
ENSMUST00000186359	ENSMUSG00000020205	Phlda1	10:111507696-111508165(+)	362	0.695956	0.306874	2.26789
ENSMUST00000203429	ENSMUSG00000030056	Isy1	6:87821578-87822554(-)	267	1.50321	0.663141	2.2668
ENSMUST00000114244	ENSMUSG00000032932	Hspa13	16:75756640-75766791(-)	2674	1.08436	0.478453	2.26639
ENSMUST00000150686	ENSMUSG00000086770	Gm15351	8:12914582-12915473(-)	271	1.53493	0.677467	2.26569
ENSMUST00000212807	ENSMUSG00000031796	Cfap20	8:95422220-95424838(-)	361	2.06587	0.911953	2.26533
ENSMUST00000190903	ENSMUSG00000049643	2310022A10Rik	7:27553270-27554071(+)	426	0.912566	0.402883	2.26509
ENSMUST00000172240	ENSMUSG00000049600	Zbtb45	7:13004936-13009822(-)	2722	1.87218	0.826734	2.26455
ENSMUST00000140318	ENSMUSG00000020692	Nle1	11:82901739-82904268(-)	1301	1.97118	0.870572	2.26424
ENSMUST00000147204	ENSMUSG00000079484	Phyhd1	2:30277003-30282140(+)	746	2.74143	1.21076	2.26422
ENSMUST00000192351	ENSMUSG00000102820	Gm38353	3:73329434-73470014(+)	617	1.08726	0.480253	2.26393
ENSMUST00000135084	ENSMUSG00000015087	Rabl6	2:25585189-25585823(-)	548	2.844	1.25641	2.26359
ENSMUST00000142002	ENSMUSG00000028676	Srsf10	4:135863295-135863869(+)	423	1.14677	0.506663	2.26338
ENSMUST00000105346	ENSMUSG00000020167	Tcf3	10:80409608-80433621(-)	2839	3.34462	1.47818	2.26266
ENSMUST00000197357	ENSMUSG00000078578	Ube2d3	3:135438529-135441597(+)	418	3.28208	1.45055	2.26265
ENSMUST00000122299	ENSMUSG00000081657	Gm15466	3:8882238-8882570(-)	333	1.41222	0.624389	2.26176
ENSMUST00000131435	ENSMUSG00000003660	Snrnp200	2:127238092-127239960(+)	733	1.62794	0.720068	2.26081
ENSMUST00000149620	ENSMUSG00000028292	Rars2	4:34614961-34618921(+)	434	0.955013	0.422585	2.25993
ENSMUST00000156430	ENSMUSG00000040270	Bach2	4:32247764-32317229(+)	331	3.09219	1.36834	2.25981
ENSMUST00000151790	ENSMUSG00000018583	G3bp1	11:55469718-55487512(+)	592	5.89154	2.60731	2.25962
ENSMUST00000166184	ENSMUSG00000025245	Lztfl1	9:123712483-123717549(-)	445	1.01243	0.448083	2.25947
ENSMUST00000127755	ENSMUSG00000016946	Kctd5	17:24056002-24068287(-)	654	0.74713	0.330787	2.25864
ENSMUST00000182075	ENSMUSG00000097039	Pvt1	15:62038038-62258637(+)	715	0.994092	0.440286	2.25783
ENSMUST00000193493	ENSMUSG00000062867	Impdh2	9:108565200-108565569(+)	289	1.04169	0.461409	2.25763
ENSMUST00000140114	ENSMUSG00000055128	Cgrrf1	14:46832219-46840412(+)	417	1.93981	0.859309	2.25741
ENSMUST00000124561	ENSMUSG00000025878	Uimc1	13:55085639-55093508(-)	438	1.32417	0.586665	2.25711
ENSMUST00000221424	ENSMUSG00000038042	Ptpdc1	13:48592591-48593360(-)	341	1.0048	0.445258	2.25667
ENSMUST00000210846	ENSMUSG00000031565	Fgfr1	8:25532125-25555676(+)	385	1.90359	0.843819	2.25592
ENSMUST00000128079	ENSMUSG00000007570	Fance	17:28316154-28317139(+)	315	1.01924	0.45201	2.25491
ENSMUST00000133451	ENSMUSG00000087049	Bach2it1	4:32251761-32265835(+)	481	0.866475	0.384275	2.25483
ENSMUST00000118848	ENSMUSG00000083209	Gm11969	11:6182679-6183034(-)	356	2.12352	0.942341	2.25345
ENSMUST00000188873	ENSMUSG00000049339	Fam134a	1:75142778-75147909(+)	2477	2.38884	1.06106	2.25137
ENSMUST00000115360	ENSMUSG00000025920	Stau2	1:16344198-16375395(-)	2198	5.49156	2.43985	2.25078
ENSMUST00000142299	ENSMUSG00000086670	Gm13194	2:4942174-4942484(+)	311	0.864482	0.384086	2.25075
ENSMUST00000121764	ENSMUSG00000084154	Gm15644	6:67012485-67012871(+)	387	0.938868	0.41728	2.24997
ENSMUST00000219815	ENSMUSG00000039914	Coq10a	10:128365137-128368333(-)	406	0.732729	0.325673	2.24989
ENSMUST00000160245	ENSMUSG00000031781	Ciapin1	8:94822935-94824193(-)	814	2.33122	1.0362	2.24978
ENSMUST00000171920	ENSMUSG00000006526	Tmem110	14:30872355-30875000(+)	968	1.82738	0.812401	2.24936
ENSMUST00000174327	ENSMUSG00000025316	Banp	8:121991458-121997238(+)	445	0.687796	0.305845	2.24884
ENSMUST00000032797	ENSMUSG00000059975	Zfp74	7:29934242-29943505(-)	2040	0.815243	0.36256	2.24857
ENSMUST00000208143	ENSMUSG00000003184	Irf3	7:45000501-45001257(+)	659	1.2935	0.575327	2.24829
ENSMUST00000172405	ENSMUSG00000020530	Ggnbp2	11:84832361-84870738(-)	2950	5.47617	2.43575	2.24825
ENSMUST00000119139	ENSMUSG00000070814	6330408A02Rik	7:13258967-13278144(-)	3986	1.04803	0.46617	2.24817
ENSMUST00000194421	ENSMUSG00000052911	Lamb2	9:108488877-108489532(+)	578	0.684017	0.304385	2.24721
ENSMUST00000145293	ENSMUSG00000009207	Lnpk	2:74568839-74578880(-)	483	0.961358	0.427871	2.24684
ENSMUST00000204233	ENSMUSG00000030279	C2cd5	6:143046844-143050188(-)	359	0.74954	0.333819	2.24535
ENSMUST00000204510	ENSMUSG00000068328	Aup1	6:83056512-83056837(+)	326	2.47689	1.10354	2.24449
ENSMUST00000170018	ENSMUSG00000042570	Mier2	10:79549558-79555077(-)	380	0.825076	0.367669	2.24407
ENSMUST00000159413	ENSMUSG00000040511	Pvr	7:19905071-19910864(-)	540	0.737522	0.328659	2.24403
ENSMUST00000142451	ENSMUSG00000029389	Ddx55	5:124561899-124567875(+)	824	1.4689	0.654632	2.24386
ENSMUST00000123652	ENSMUSG00000029053	Prkcz	4:155290502-155345382(-)	586	1.48668	0.662647	2.24355
ENSMUST00000219051	ENSMUSG00000056073	Grik2	10:49193630-49433386(-)	1374	1.54506	0.68883	2.24302
ENSMUST00000126424	ENSMUSG00000021177	Tdp1	12:99911648-99912579(+)	438	1.96972	0.878213	2.24287
ENSMUST00000139328	ENSMUSG00000052033	Pfdn4	2:170514890-170516633(+)	1041	2.33731	1.04212	2.24284
ENSMUST00000122145	ENSMUSG00000082436	Gm11688	2:144261234-144261541(-)	308	1.78677	0.796761	2.24254
ENSMUST00000142778	ENSMUSG00000023075	Akirin1	4:123737814-123743507(-)	477	0.857895	0.382721	2.24157
ENSMUST00000123487	ENSMUSG00000046020	Pofut1	2:153257482-153267286(+)	4143	1.37395	0.613059	2.24114
ENSMUST00000189738	ENSMUSG00000064302	Clasp1	1:118389455-118607582(+)	5373	5.15828	2.30182	2.24096
ENSMUST00000143817	ENSMUSG00000039850	Endov	11:119491375-119509579(+)	3101	1.25508	0.560067	2.24095
ENSMUST00000117547	ENSMUSG00000082820	Gm13803	2:97949191-97949679(-)	489	7.04001	3.1419	2.24069
ENSMUST00000198280	ENSMUSG00000104615	Gm43804	3:53109668-53110123(+)	456	1.72202	0.768557	2.24059
ENSMUST00000151121	ENSMUSG00000040940	Arhgef1	7:24907647-24912140(+)	390	0.729975	0.325798	2.24058
ENSMUST00000204688	ENSMUSG00000108029	Olfr1556-ps1	10:106502737-106503202(+)	466	2.64248	1.17965	2.24005
ENSMUST00000054814	ENSMUSG00000090112	Shprh	10:11149524-11209552(+)	7225	1.4045	0.627053	2.23984
ENSMUST00000199052	ENSMUSG00000029175	Slc35f6	5:30656096-30657802(+)	529	1.31327	0.586335	2.23979
ENSMUST00000174295	ENSMUSG00000020265	Sumo3	10:77615133-77616060(+)	516	4.94615	2.20868	2.23941
ENSMUST00000090096	ENSMUSG00000022307	Oxr1	15:41447482-41861045(+)	4515	3.60193	1.6088	2.23889
ENSMUST00000207877	ENSMUSG00000070699	Sars2	7:28741992-28747029(+)	788	0.830995	0.37117	2.23885
ENSMUST00000138184	ENSMUSG00000005674	Tomm40l	1:171220827-171222460(-)	477	2.51548	1.12387	2.23823
ENSMUST00000208740	ENSMUSG00000064109	Hcst	7:30417712-30419802(-)	366	0.753678	0.336878	2.23724
ENSMUST00000148673	ENSMUSG00000035126	Wdr78	4:103081937-103087356(-)	429	0.965528	0.431703	2.23656
ENSMUST00000124569	ENSMUSG00000029416	Slc15a4	5:127595667-127617226(-)	2370	1.63553	0.731357	2.23629
ENSMUST00000187602	ENSMUSG00000042215	Bag2	1:33746802-33757741(-)	378	3.75022	1.67769	2.23535
ENSMUST00000137055	ENSMUSG00000025371	Chmp6	11:119916731-119918628(+)	356	0.693367	0.310185	2.23533
ENSMUST00000210485	ENSMUSG00000036977	Anapc10	8:79765212-79775342(+)	584	3.15577	1.41178	2.23531
ENSMUST00000156495	ENSMUSG00000018362	Kpna2	11:106991618-106992627(-)	534	0.699198	0.31284	2.235
ENSMUST00000220546	ENSMUSG00000021149	Gtpbp4	13:8984766-8989113(-)	642	1.68013	0.751746	2.23497
ENSMUST00000070949	ENSMUSG00000056671	Prelid2	18:41875696-41951194(-)	724	1.08114	0.483905	2.2342
ENSMUST00000129161	ENSMUSG00000029127	Zbtb49	5:38203749-38213552(-)	688	1.09845	0.491727	2.23386
ENSMUST00000184809	ENSMUSG00000052512	Nav2	7:49246189-49409643(+)	2265	1.8658	0.835665	2.23271
ENSMUST00000150115	ENSMUSG00000026096	Osgepl1	1:53319709-53326175(+)	1067	1.8296	0.819548	2.23245
ENSMUST00000129583	ENSMUSG00000002129	Sf3a1	11:4160355-4173110(+)	424	4.72297	2.11582	2.23222
ENSMUST00000122944	ENSMUSG00000031065	Cdk16	X:20695861-20696485(+)	420	1.27307	0.570357	2.23206
ENSMUST00000218008	ENSMUSG00000043419	Chd3os	11:69340771-69341896(+)	1026	5.19073	2.32584	2.23177
ENSMUST00000106536	ENSMUSG00000027981	Rnpc3	3:113605464-113630149(-)	1839	3.54688	1.58939	2.2316
ENSMUST00000145180	ENSMUSG00000035949	Fbxw2	2:34807278-34808663(-)	320	1.89553	0.849511	2.23132
ENSMUST00000183300	ENSMUSG00000098027	Gm27004	5:112582645-112583371(+)	727	0.843092	0.377874	2.23115
ENSMUST00000145166	ENSMUSG00000033021	Gmppa	1:75435961-75438873(+)	647	4.27293	1.91552	2.23069
ENSMUST00000206138	ENSMUSG00000033429	Mcee	7:64392607-64398782(+)	327	1.17814	0.528414	2.22958
ENSMUST00000147094	ENSMUSG00000015522	Arnt	3:95489405-95490406(+)	526	0.721446	0.32361	2.22937
ENSMUST00000159442	ENSMUSG00000089673	Gm16546	10:43319360-43319714(+)	355	1.32073	0.592532	2.22896
ENSMUST00000123511	ENSMUSG00000030707	Coro1a	7:126700991-126702095(-)	824	1.7333	0.777801	2.22846
ENSMUST00000121956	ENSMUSG00000078879	Zfp973	2:176670522-176679874(+)	1271	1.93096	0.866538	2.22836
ENSMUST00000131246	ENSMUSG00000020521	Rnft1	11:86484730-86486105(+)	382	0.730262	0.327715	2.22834
ENSMUST00000147407	ENSMUSG00000021606	Ndufs6	13:73319879-73328452(-)	534	8.52	3.82405	2.228
ENSMUST00000135420	ENSMUSG00000022841	Ap2m1	16:20540973-20541674(+)	603	3.13756	1.40917	2.22653
ENSMUST00000140470	ENSMUSG00000031314	Taf1	X:101590547-101600571(+)	648	2.39583	1.07658	2.22541
ENSMUST00000166010	ENSMUSG00000025264	Tsr2	X:151089481-151096543(-)	1318	3.74434	1.68349	2.22415
ENSMUST00000066576	ENSMUSG00000031391	L1cam	X:73854672-73869804(-)	4116	2.45291	1.1035	2.22285
ENSMUST00000156754	ENSMUSG00000001100	Poldip2	11:78516819-78518585(+)	794	3.1178	1.40277	2.2226
ENSMUST00000159690	ENSMUSG00000074794	Arrdc3	13:80883410-80896035(+)	4132	2.01615	0.907334	2.22206
ENSMUST00000203234	ENSMUSG00000042992	Borcs5	6:134641255-134686301(+)	485	0.925989	0.416744	2.22196
ENSMUST00000189500	ENSMUSG00000101899	Gm29175	8:12282211-12282612(+)	402	1.27702	0.574751	2.22187
ENSMUST00000119403	ENSMUSG00000042198	Chchd7	4:3940854-3943525(+)	695	1.44356	0.649763	2.22167
ENSMUST00000100681	ENSMUSG00000018479	1700125H20Rik	11:85170404-85181145(+)	687	1.05846	0.476533	2.22117
ENSMUST00000155428	ENSMUSG00000028798	Eif3i	4:129595127-129600599(-)	401	1.71485	0.772056	2.22115
ENSMUST00000117838	ENSMUSG00000083454	Gm13226	4:145576889-145577292(-)	404	1.16428	0.524416	2.22015
ENSMUST00000220399	ENSMUSG00000112838	AC119894.2	10:73275737-73276086(+)	350	1.88037	0.846976	2.2201
ENSMUST00000212174	ENSMUSG00000110649	Gm45695	8:20001099-20008736(+)	422	1.01518	0.457339	2.21975
ENSMUST00000184786	ENSMUSG00000038535	Zfp280d	9:72298727-72323049(+)	1314	1.92856	0.868951	2.21941
ENSMUST00000100639	ENSMUSG00000004562	Arhgef40	14:51984864-52005622(+)	4843	1.38789	0.62537	2.21931
ENSMUST00000190496	ENSMUSG00000034595	Ppp1r18	17:35868403-35875594(+)	1395	2.71931	1.22536	2.21919
ENSMUST00000200856	ENSMUSG00000039191	Rbpj	5:53624914-53642065(+)	499	1.11955	0.50461	2.21864
ENSMUST00000174125	ENSMUSG00000006050	Sra1	18:36669822-36670276(-)	337	1.08503	0.489165	2.21813
ENSMUST00000118168	ENSMUSG00000080999	Gm11336	13:23746166-23746499(-)	334	0.994894	0.448537	2.21809
ENSMUST00000132618	ENSMUSG00000035530	Eif1	11:100320884-100321533(+)	383	3.22494	1.45399	2.21799
ENSMUST00000129779	ENSMUSG00000066036	Ubr4	4:139435010-139438142(+)	612	3.33579	1.50439	2.21737
ENSMUST00000138500	ENSMUSG00000013787	Ehmt2	17:34905203-34906251(+)	729	1.03622	0.467497	2.21653
ENSMUST00000188112	ENSMUSG00000041859	Mcm3	1:20803006-20803721(-)	716	2.34237	1.05694	2.21618
ENSMUST00000172002	ENSMUSG00000025739	Gng13	17:25717171-25719406(+)	719	0.780524	0.352238	2.2159
ENSMUST00000206028	ENSMUSG00000040940	Arhgef1	7:24903071-24907892(+)	374	0.871638	0.393462	2.2153
ENSMUST00000126833	ENSMUSG00000019822	Smpd2	10:41485642-41490330(-)	4150	0.811545	0.366392	2.21496
ENSMUST00000123232	ENSMUSG00000027981	Rnpc3	3:113616553-113621965(-)	667	0.986348	0.445366	2.21469
ENSMUST00000120327	ENSMUSG00000013495	Tmem175	5:108630009-108646671(+)	1811	1.05622	0.477115	2.21376
ENSMUST00000149258	ENSMUSG00000035299	Mid1	X:169927475-169975259(+)	1176	0.870715	0.393369	2.21348
ENSMUST00000029611	ENSMUSG00000027985	Lef1	3:131110471-131224356(+)	3482	1.02692	0.464062	2.21289
ENSMUST00000170630	ENSMUSG00000022471	Xrcc6	15:82016464-82025637(+)	677	0.756314	0.34179	2.2128
ENSMUST00000160803	ENSMUSG00000089809	Rasgef1b	5:99680247-99728821(-)	664	0.997621	0.450918	2.21242
ENSMUST00000191806	ENSMUSG00000039717	Ralyl	3:13471655-13777103(+)	661	3.35907	1.51849	2.21211
ENSMUST00000171869	ENSMUSG00000023027	Atf1	15:100228263-100232814(+)	425	0.668247	0.302104	2.21198
ENSMUST00000169478	ENSMUSG00000024283	Wac	18:7917639-7973547(+)	660	0.85827	0.388143	2.21122
ENSMUST00000223362	ENSMUSG00000113368	AC159815.1	12:17233612-17234042(+)	431	1.30266	0.589233	2.21077
ENSMUST00000136122	ENSMUSG00000021250	Fos	12:85474691-85476007(+)	795	1.08372	0.490275	2.21043
ENSMUST00000083787	ENSMUSG00000065721	Gm26168	6:122623547-122623658(+)	112	204.411	92.4897	2.21009
ENSMUST00000123333	ENSMUSG00000034928	Rnf44	13:54684030-54687253(-)	373	0.747247	0.338108	2.21008
ENSMUST00000152833	ENSMUSG00000037458	Azin1	15:38514472-38519250(-)	622	0.85537	0.387068	2.20987
ENSMUST00000175922	ENSMUSG00000030982	9030624J02Rik	7:118740747-118762146(+)	1102	3.40453	1.54064	2.20982
ENSMUST00000163526	ENSMUSG00000061589	Dot1l	10:80785164-80786421(+)	790	1.80977	0.819579	2.20817
ENSMUST00000110113	ENSMUSG00000033854	Kcnk10	12:98433830-98575127(-)	2629	2.66012	1.20493	2.2077
ENSMUST00000139406	ENSMUSG00000028410	Dnaja1	4:40722150-40723795(+)	379	0.669822	0.303443	2.20741
ENSMUST00000119898	ENSMUSG00000062896	Rpl31-ps11	3:94604408-94604784(-)	377	1.0223	0.463348	2.20633
ENSMUST00000098613	ENSMUSG00000032376	Usp3	9:66517227-66593036(-)	2797	1.00531	0.455658	2.20628
ENSMUST00000170720	ENSMUSG00000021036	Sptlc2	12:87309639-87328613(-)	704	3.95343	1.79224	2.20586
ENSMUST00000128105	ENSMUSG00000075254	Heg1	16:33755550-33768834(+)	3656	1.48479	0.673143	2.20576
ENSMUST00000203425	ENSMUSG00000025757	Hspa4l	3:40772644-40781840(+)	480	1.77456	0.804715	2.2052
ENSMUST00000128784	ENSMUSG00000090266	Mettl23	11:116843561-116846133(+)	585	1.02509	0.465068	2.20417
ENSMUST00000113449	ENSMUSG00000029249	Rest	5:77266196-77286432(+)	6924	1.0965	0.497524	2.20391
ENSMUST00000192865	ENSMUSG00000097493	9930014A18Rik	15:60822953-60825609(+)	2657	1.16239	0.527625	2.20306
ENSMUST00000066420	ENSMUSG00000040687	Madd	2:91161393-91183047(-)	3753	0.868761	0.394379	2.20286
ENSMUST00000123347	ENSMUSG00000039804	Ncoa5	2:165002681-165004663(-)	846	1.65659	0.752536	2.20134
ENSMUST00000119198	ENSMUSG00000080768	Gm12219	11:53967063-53967505(-)	443	1.60885	0.730855	2.20133
ENSMUST00000217610	ENSMUSG00000066235	Pomgnt2	9:121981606-121996013(-)	2413	0.773053	0.351227	2.20101
ENSMUST00000144793	ENSMUSG00000041891	Lman1	18:65991151-65993660(-)	2139	0.676958	0.307591	2.20084
ENSMUST00000165033	ENSMUSG00000038418	Egr1	18:34861207-34864956(+)	3036	2.07872	0.944852	2.20005
ENSMUST00000138146	ENSMUSG00000025151	Maged1	X:94535476-94537564(-)	1278	2.12775	0.967224	2.19985
ENSMUST00000163382	ENSMUSG00000022403	St13	15:81389653-81400077(-)	621	2.42771	1.10392	2.19917
ENSMUST00000160256	ENSMUSG00000023032	Slc4a8	15:100761888-100774963(+)	421	0.935396	0.425416	2.19878
ENSMUST00000130213	ENSMUSG00000039849	Pcif1	2:164883933-164884694(+)	677	1.71303	0.779121	2.19867
ENSMUST00000223147	ENSMUSG00000008859	Rala	13:17888593-17943949(-)	659	0.843068	0.383447	2.19866
ENSMUST00000212415	ENSMUSG00000036550	Cnot1	8:95730478-95739821(-)	956	2.08342	0.947797	2.19817
ENSMUST00000197174	ENSMUSG00000104682	Gm42636	5:145292770-145295008(+)	2239	1.13411	0.51596	2.19806
ENSMUST00000139171	ENSMUSG00000061175	Fnip2	3:79505943-79567679(-)	507	0.818301	0.372435	2.19716
ENSMUST00000207747	ENSMUSG00000036835	Psenen	7:30561863-30563087(-)	669	0.896648	0.408335	2.19586
ENSMUST00000020981	ENSMUSG00000020652	Cenpo	12:4213482-4233965(-)	2037	1.07532	0.489723	2.19577
ENSMUST00000181123	ENSMUSG00000097342	Gm26618	X:6027056-6092269(-)	497	2.43433	1.10869	2.19568
ENSMUST00000158270	ENSMUSG00000088895	Gm22519	15:71794188-71794365(+)	178	21.8965	9.97364	2.19544
ENSMUST00000137363	ENSMUSG00000049550	Clip1	5:123577807-123647877(-)	4670	1.87346	0.85338	2.19534
ENSMUST00000148870	ENSMUSG00000027605	Acss2	2:155572862-155576980(+)	646	1.75176	0.798021	2.19513
ENSMUST00000198852	ENSMUSG00000105755	Gm43514	5:100820330-100820753(-)	424	0.708166	0.322619	2.19505
ENSMUST00000142017	ENSMUSG00000020340	Cyfip2	11:46196071-46270669(-)	3074	2.67306	1.21777	2.19505
ENSMUST00000151820	ENSMUSG00000087496	Gm13523	2:32873755-32876001(-)	488	0.838042	0.381825	2.19483
ENSMUST00000147548	ENSMUSG00000087231	E230016M11Rik	6:67036605-67063761(+)	698	4.76738	2.17227	2.19465
ENSMUST00000194852	ENSMUSG00000103206	Gm8515	3:67607206-67607781(-)	576	1.08573	0.494859	2.19402
ENSMUST00000086635	ENSMUSG00000050017	Pitpnb	5:111330763-111388359(+)	2761	5.02381	2.28985	2.19395
ENSMUST00000133336	ENSMUSG00000058486	Wdr91	6:34906663-34910662(-)	602	1.43891	0.65589	2.19383
ENSMUST00000127535	ENSMUSG00000031299	Pdha1	X:160136897-160138356(-)	457	0.867869	0.395769	2.19287
ENSMUST00000162104	ENSMUSG00000054434	Tmem120b	5:123076370-123100368(+)	777	0.659466	0.300758	2.19268
ENSMUST00000152382	ENSMUSG00000028484	Psip1	4:83458075-83460292(-)	561	2.97179	1.3554	2.19256
ENSMUST00000208698	ENSMUSG00000043831	Lysmd4	7:67222614-67224627(+)	551	4.6527	2.12225	2.19234
ENSMUST00000115567	ENSMUSG00000024431	Nr3c1	18:39410545-39490674(-)	6436	2.48886	1.13554	2.19179
ENSMUST00000151402	ENSMUSG00000058594	Fbxo18	2:11767495-11777507(-)	503	2.79793	1.27696	2.19109
ENSMUST00000131201	ENSMUSG00000090053	Palm2	4:57637975-57709489(+)	423	5.02208	2.29205	2.19109
ENSMUST00000127670	ENSMUSG00000040464	Gtpbp10	5:5541922-5543446(-)	660	0.702259	0.320521	2.19099
ENSMUST00000048223	ENSMUSG00000035027	Map2k2	10:81105972-81123845(+)	1625	1.17737	0.537374	2.19097
ENSMUST00000123890	ENSMUSG00000044308	Ubr3	2:70020512-70022220(+)	1418	3.35757	1.53259	2.19078
ENSMUST00000219512	ENSMUSG00000078427	Sarnp	10:128821897-128877624(+)	953	3.26488	1.49032	2.19072
ENSMUST00000108787	ENSMUSG00000036860	Mrpl55	11:59202489-59205888(+)	718	3.25095	1.48408	2.19055
ENSMUST00000124644	ENSMUSG00000021639	Gtf2h2	13:100479191-100481649(-)	698	1.28116	0.584997	2.19003
ENSMUST00000131820	ENSMUSG00000034868	Myl12b	17:70976936-70990530(-)	369	6.53196	2.98286	2.18983
ENSMUST00000149159	ENSMUSG00000020484	Xbp1	11:5521923-5525105(+)	1099	1.56654	0.715479	2.1895
ENSMUST00000209652	ENSMUSG00000052566	Hook2	8:84998491-85001428(+)	639	1.59277	0.727654	2.18891
ENSMUST00000023248	ENSMUSG00000075602	Ly6a	15:74994878-74997634(-)	819	1.96873	0.899597	2.18846
ENSMUST00000134812	ENSMUSG00000064246	Chil1	1:134189126-134190027(+)	735	0.693376	0.316983	2.18742
ENSMUST00000141879	ENSMUSG00000021549	Rasa1	13:85229265-85230452(-)	483	2.43163	1.11208	2.18656
ENSMUST00000220202	ENSMUSG00000004937	Sgta	10:81050739-81060181(-)	642	1.61247	0.737562	2.18622
ENSMUST00000132899	ENSMUSG00000031860	Pbx4	8:69832662-69872292(+)	823	2.48769	1.13824	2.18556
ENSMUST00000154476	ENSMUSG00000032376	Usp3	9:66526661-66530402(-)	625	2.74492	1.25628	2.18496
ENSMUST00000108562	ENSMUSG00000054893	Zfp667	7:6287868-6307682(+)	3498	2.57964	1.18095	2.18438
ENSMUST00000123479	ENSMUSG00000029475	Kdm2b	5:122887847-122989092(-)	2753	1.11952	0.512556	2.18419
ENSMUST00000126554	ENSMUSG00000028540	Dph2	4:117891078-117891986(-)	627	1.10721	0.507223	2.18289
ENSMUST00000137312	ENSMUSG00000028648	Ndufs5	4:123712869-123718181(-)	350	1.43215	0.656118	2.18276
ENSMUST00000183037	ENSMUSG00000075706	Gpx4	10:80054465-80056394(+)	735	0.680516	0.311821	2.18239
ENSMUST00000201518	ENSMUSG00000023033	Scn8a	15:100870645-101011064(+)	2565	1.02319	0.4689	2.18211
ENSMUST00000124665	ENSMUSG00000051855	Mest	6:30738053-30748465(+)	2665	0.820022	0.375806	2.18204
ENSMUST00000129921	ENSMUSG00000029267	Mtf2	5:108092105-108104039(+)	582	2.74336	1.25728	2.18198
ENSMUST00000161564	ENSMUSG00000023032	Slc4a8	15:100761869-100775084(+)	445	0.867359	0.39766	2.18116
ENSMUST00000147125	ENSMUSG00000038797	Zscan2	7:80860953-80875888(+)	1582	1.58035	0.724925	2.18002
ENSMUST00000147286	ENSMUSG00000035900	Gramd4	15:86074733-86091434(+)	374	0.668039	0.306556	2.17917
ENSMUST00000155400	ENSMUSG00000059890	Ube4a	9:44956295-44965543(-)	759	0.92238	0.423381	2.17861
ENSMUST00000144512	ENSMUSG00000050812	AI314180	4:58844151-58912704(-)	1925	1.68623	0.774046	2.17846
ENSMUST00000135813	ENSMUSG00000027998	Plrg1	3:83068973-83070164(+)	564	1.57202	0.721722	2.17815
ENSMUST00000197762	ENSMUSG00000106237	Gm8066	5:137510253-137517501(+)	485	2.32997	1.06994	2.17766
ENSMUST00000138214	ENSMUSG00000053746	Ptrh1	2:32775865-32777449(+)	908	0.803409	0.369061	2.1769
ENSMUST00000114767	ENSMUSG00000004865	Srpk1	17:28620143-28622472(-)	445	2.35604	1.08252	2.17644
ENSMUST00000082910	ENSMUSG00000064844	Gm26202	18:75001880-75001944(+)	65	46885.3	21542.2	2.17644
ENSMUST00000151660	ENSMUSG00000004933	Matk	10:81258215-81262913(+)	1761	2.033	0.934226	2.17613
ENSMUST00000013851	ENSMUSG00000013707	Tnfaip8l2	3:95139521-95142360(-)	1122	0.82964	0.381286	2.1759
ENSMUST00000210172	ENSMUSG00000037234	Hook3	8:26066418-26067918(-)	520	0.949836	0.43655	2.17578
ENSMUST00000126005	ENSMUSG00000052581	Lrrtm4	6:80018918-80024924(+)	3733	2.00194	0.920353	2.17519
ENSMUST00000151518	ENSMUSG00000017686	Rhot1	11:80252497-80254828(+)	759	2.37229	1.09074	2.17494
ENSMUST00000173239	ENSMUSG00000064068	Mtx1	3:89210260-89213877(-)	497	1.60435	0.737667	2.1749
ENSMUST00000185209	ENSMUSG00000056536	Pign	1:105659178-105663672(-)	362	4.10941	1.88965	2.17469
ENSMUST00000218650	ENSMUSG00000037361	Sf3b6	12:4826695-4827266(+)	455	12.2098	5.61464	2.17464
ENSMUST00000169433	ENSMUSG00000091648	C2cd4d	3:94362438-94364566(+)	1321	0.813242	0.37398	2.17456
ENSMUST00000163328	ENSMUSG00000046959	Slc26a1	5:108670550-108674753(-)	3015	0.675698	0.310876	2.17353
ENSMUST00000151041	ENSMUSG00000028656	Cap1	4:122872124-122885864(-)	384	2.31505	1.06526	2.17323
ENSMUST00000209695	ENSMUSG00000110195	Pde2a	7:101451316-101481856(+)	639	0.750534	0.345474	2.17248
ENSMUST00000166810	ENSMUSG00000021906	Oxnad1	14:32085374-32091676(+)	234	2.09749	0.965681	2.17203
ENSMUST00000071213	ENSMUSG00000005198	Polr2a	11:69734410-69758223(-)	5799	0.80464	0.370718	2.17049
ENSMUST00000166078	ENSMUSG00000031575	Ash2l	8:25816870-25840082(-)	2234	3.26972	1.50667	2.17016
ENSMUST00000131101	ENSMUSG00000059013	Sh2d3c	2:32741490-32747064(+)	805	2.42885	1.11944	2.1697
ENSMUST00000175898	ENSMUSG00000038805	Six3	17:85613608-85625222(+)	2419	1.32224	0.609584	2.16909
ENSMUST00000148365	ENSMUSG00000023707	Ogfod2	5:124112815-124114217(+)	770	2.0754	0.957027	2.16859
ENSMUST00000220726	ENSMUSG00000021241	Isca2	12:84773697-84775088(+)	758	1.85138	0.853761	2.1685
ENSMUST00000149770	ENSMUSG00000062115	Rai1	11:60105013-60199197(+)	1823	3.27548	1.51049	2.16849
ENSMUST00000021251	ENSMUSG00000020878	Lrrc46	11:97034602-97041407(-)	1336	1.13237	0.522529	2.1671
ENSMUST00000113553	ENSMUSG00000026213	Stk11ip	1:75521552-75536932(+)	4153	3.08481	1.42354	2.167
ENSMUST00000047865	ENSMUSG00000041607	Mbp	18:82475162-82585637(+)	2492	2.22818	1.02839	2.16667
ENSMUST00000160493	ENSMUSG00000045962	Wnk1	6:119926579-119936449(-)	600	0.688436	0.317744	2.16664
ENSMUST00000030726	ENSMUSG00000028896	Rcc1	4:132331923-132345705(-)	2278	0.763534	0.352568	2.16564
ENSMUST00000137345	ENSMUSG00000037772	Mrpl23	7:142532686-142540737(+)	644	2.45261	1.13267	2.16534
ENSMUST00000099782	ENSMUSG00000024958	Gpr137	19:6938070-6942450(-)	1742	2.08035	0.961142	2.16446
ENSMUST00000132158	ENSMUSG00000026696	Vamp4	1:162570515-162599084(+)	2752	9.8101	4.53266	2.16431
ENSMUST00000149454	ENSMUSG00000039536	Stau1	2:166949246-166951231(-)	774	1.0478	0.484179	2.16408
ENSMUST00000215063	ENSMUSG00000025794	Rpl14	9:120573589-120574435(+)	570	4.34501	2.00811	2.16373
ENSMUST00000206941	ENSMUSG00000003380	Rabac1	7:24969762-24972227(-)	530	0.754573	0.348948	2.16242
ENSMUST00000222764	ENSMUSG00000042050	Wdr60	12:116207446-116231897(-)	1747	1.12799	0.521761	2.16189
ENSMUST00000128306	ENSMUSG00000047415	Gpr68	12:100887872-100899524(-)	483	0.927333	0.42914	2.16091
ENSMUST00000135814	ENSMUSG00000018572	Phf23	11:69997109-70000006(+)	2214	2.09552	0.969797	2.16078
ENSMUST00000200364	ENSMUSG00000028060	2810403A07Rik	3:88685833-88701613(+)	2388	3.9695	1.8371	2.16074
ENSMUST00000200942	ENSMUSG00000013622	Atraid	5:31048659-31054618(+)	840	1.75814	0.813807	2.16039
ENSMUST00000139162	ENSMUSG00000021277	Traf3	12:111166486-111239077(+)	645	1.50644	0.697334	2.16028
ENSMUST00000202258	ENSMUSG00000029405	G3bp2	5:92054500-92083658(-)	1884	6.41027	2.96734	2.16027
ENSMUST00000090165	ENSMUSG00000022756	Slc7a4	16:17572960-17576206(-)	1907	0.663785	0.307277	2.16022
ENSMUST00000104516	ENSMUSG00000077704	Snord89	1:39548745-39548854(-)	110	636.763	294.821	2.15983
ENSMUST00000199025	ENSMUSG00000029472	Anapc5	5:122788415-122799730(-)	895	4.07316	1.88675	2.15882
ENSMUST00000184326	ENSMUSG00000035047	Kri1	9:21273636-21287953(-)	2490	0.772007	0.357627	2.15869
ENSMUST00000132006	ENSMUSG00000038013	Wipf2	11:98864117-98892840(+)	1846	0.813745	0.376963	2.15869
ENSMUST00000184203	ENSMUSG00000032036	Kirrel3	9:34485894-34489158(+)	746	3.6566	1.69392	2.15866
ENSMUST00000174485	ENSMUSG00000036990	Otud4	8:79661084-79668489(+)	613	0.9546	0.442228	2.15862
ENSMUST00000141220	ENSMUSG00000068040	Tm9sf4	2:153161541-153189060(+)	657	2.26552	1.04996	2.15772
ENSMUST00000194692	ENSMUSG00000058407	Txndc9	1:37995915-37997262(-)	1348	1.36372	0.632211	2.15706
ENSMUST00000135809	ENSMUSG00000040302	Rbm48	5:3590779-3592142(-)	498	0.855077	0.396429	2.15695
ENSMUST00000177946	ENSMUSG00000029086	Prom1	5:43993625-44094768(-)	3534	1.51235	0.701225	2.15673
ENSMUST00000132173	ENSMUSG00000036062	Phf24	4:42916681-42933831(+)	492	3.17611	1.47269	2.15667
ENSMUST00000138995	ENSMUSG00000058318	Phf21a	2:92186465-92221604(+)	684	0.996656	0.462184	2.15641
ENSMUST00000106252	ENSMUSG00000028654	Mycl	4:122995944-123002485(+)	3293	6.7068	3.11043	2.15623
ENSMUST00000127768	ENSMUSG00000034245	Hdac11	6:91157164-91167848(+)	688	1.21883	0.565351	2.15588
ENSMUST00000148766	ENSMUSG00000010505	Myt1	2:181819559-181821997(+)	736	3.21319	1.49081	2.15533
ENSMUST00000146676	ENSMUSG00000026113	Inpp4a	1:37299865-37348512(+)	369	3.5512	1.64799	2.15487
ENSMUST00000032108	ENSMUSG00000030032	Wdr54	6:83153286-83156265(-)	962	0.906061	0.420481	2.15482
ENSMUST00000146708	ENSMUSG00000022708	Zbtb20	16:43235880-43609573(+)	821	0.980657	0.455164	2.15451
ENSMUST00000154645	ENSMUSG00000061175	Fnip2	3:79459593-79500522(-)	2737	0.657956	0.305418	2.15428
ENSMUST00000168238	ENSMUSG00000030970	Ctbp2	7:133081517-133123184(-)	388	1.2754	0.592031	2.15428
ENSMUST00000143425	ENSMUSG00000000339	Rtca	3:116499546-116508133(-)	737	4.40386	2.04458	2.15392
ENSMUST00000182143	ENSMUSG00000083019	Gm6222	X:103762917-103763545(-)	629	0.648869	0.30129	2.15364
ENSMUST00000161446	ENSMUSG00000030092	Cntn6	6:104492790-104642949(+)	673	1.74667	0.811375	2.15273
ENSMUST00000155959	ENSMUSG00000019854	Reps1	10:18093171-18104187(+)	631	0.799568	0.371497	2.15229
ENSMUST00000137360	ENSMUSG00000038416	Cdc16	8:13779002-13781938(+)	884	1.64771	0.765637	2.15208
ENSMUST00000132633	ENSMUSG00000001440	Kpnb1	11:97162510-97164222(-)	643	3.56931	1.65868	2.1519
ENSMUST00000177384	ENSMUSG00000037845	Fdxacb1	9:50770062-50771537(+)	518	0.710948	0.330438	2.15153
ENSMUST00000136423	ENSMUSG00000001909	Trmt1	8:84698398-84699786(+)	638	2.85865	1.32905	2.1509
ENSMUST00000069937	ENSMUSG00000029403	Cdkl2	5:92006074-92043041(-)	3976	3.39172	1.57731	2.15032
ENSMUST00000144037	ENSMUSG00000028821	Syf2	4:134931010-134936078(+)	869	1.23639	0.575042	2.15009
ENSMUST00000106891	ENSMUSG00000049354	Dcaf7	11:106036900-106048644(+)	1135	1.37786	0.640908	2.14986
ENSMUST00000204788	ENSMUSG00000045095	Magi1	6:93785303-93792539(-)	537	2.56161	1.19168	2.14958
ENSMUST00000220142	ENSMUSG00000040033	Stat2	10:128281648-128283293(+)	747	1.12667	0.524208	2.14928
ENSMUST00000115637	ENSMUSG00000039231	Suv39h1	X:8061435-8074258(-)	2778	3.1905	1.48447	2.14925
ENSMUST00000154527	ENSMUSG00000068457	Uty	Y:1199297-1245739(-)	667	1.05356	0.4902	2.14925
ENSMUST00000125370	ENSMUSG00000001909	Trmt1	8:84689464-84699785(+)	2114	0.894061	0.416204	2.14813
ENSMUST00000133117	ENSMUSG00000031570	Plpp5	8:25720064-25724887(+)	2099	4.44899	2.07217	2.14702
ENSMUST00000131361	ENSMUSG00000020085	Aifm2	10:61715287-61727921(+)	656	0.987001	0.459729	2.14692
ENSMUST00000156672	ENSMUSG00000016319	Slc25a5	X:36797279-36798553(+)	765	1.35681	0.632621	2.14474
ENSMUST00000128038	ENSMUSG00000034928	Rnf44	13:54683485-54684407(-)	725	1.45977	0.68098	2.14363
ENSMUST00000194016	ENSMUSG00000027674	Pex5l	3:32949408-33083060(-)	4206	1.15726	0.539911	2.14343
ENSMUST00000212960	ENSMUSG00000030465	Psd3	8:67696890-68206057(-)	4562	0.647221	0.302037	2.14285
ENSMUST00000184019	ENSMUSG00000038535	Zfp280d	9:72331127-72361947(+)	516	1.37912	0.643738	2.14236
ENSMUST00000193424	ENSMUSG00000007815	Rhoa	9:108330560-108336751(+)	667	1.54234	0.720008	2.14212
ENSMUST00000155939	ENSMUSG00000032869	Psmf1	2:151716062-151741293(-)	3306	2.2963	1.07199	2.14209
ENSMUST00000144782	ENSMUSG00000072653	Zfp783	6:47943203-47948163(+)	2873	1.42385	0.664828	2.14168
ENSMUST00000064013	ENSMUSG00000052241	A930035D04Rik	6:47453776-47454320(-)	545	1.07349	0.50135	2.1412
ENSMUST00000183741	ENSMUSG00000030172	Erc1	6:119823985-119826460(-)	2476	1.48807	0.69513	2.14071
ENSMUST00000136075	ENSMUSG00000021098	4930447C04Rik	12:72911659-72940774(-)	1970	0.983177	0.459359	2.14032
ENSMUST00000125935	ENSMUSG00000013921	Clip3	7:30297117-30299156(+)	676	0.926201	0.432831	2.13987
ENSMUST00000183023	ENSMUSG00000069601	Ank3	10:69987849-70024628(+)	2488	2.58797	1.20952	2.13967
ENSMUST00000210104	ENSMUSG00000031511	Arhgef7	8:11727721-11782581(+)	574	5.77841	2.7011	2.13928
ENSMUST00000192663	ENSMUSG00000102267	9530003O04Rik	16:77654531-77655438(+)	908	7.21305	3.37182	2.13922
ENSMUST00000109091	ENSMUSG00000020387	Jade2	11:51813460-51857396(-)	6099	1.03409	0.483404	2.13918
ENSMUST00000154953	ENSMUSG00000085782	Gm15624	6:83166152-83172733(-)	713	1.26093	0.589497	2.13899
ENSMUST00000205764	ENSMUSG00000030096	Slc6a6	6:91739649-91741095(+)	510	2.25314	1.0535	2.13872
ENSMUST00000202572	ENSMUSG00000029203	Ube2k	5:65591596-65595145(+)	780	2.33053	1.08974	2.13861
ENSMUST00000146772	ENSMUSG00000000881	Dlg3	X:100808000-100814830(+)	559	1.82163	0.851882	2.13836
ENSMUST00000150798	ENSMUSG00000003279	Dlgap1	17:69969373-70663089(+)	2743	5.89885	2.75896	2.13807
ENSMUST00000132028	ENSMUSG00000039205	Ciz1	2:32363010-32367528(+)	738	4.247	1.9865	2.13793
ENSMUST00000205420	ENSMUSG00000063884	Ptcd3	6:71902687-71903471(-)	320	6.09747	2.85257	2.13754
ENSMUST00000024976	ENSMUSG00000024160	Spsb3	17:24887165-24892149(+)	1947	1.75014	0.818827	2.13737
ENSMUST00000135252	ENSMUSG00000040473	Cfap69	5:5593646-5664232(-)	2188	1.34669	0.630075	2.13735
ENSMUST00000187953	ENSMUSG00000030556	Lrrc28	7:67513412-67645207(-)	2761	2.72676	1.27592	2.13709
ENSMUST00000117364	ENSMUSG00000035234	Fam175a	5:100805203-100820940(-)	1657	0.651571	0.304897	2.13702
ENSMUST00000151892	ENSMUSG00000023286	Ube2j2	4:155955056-155956400(+)	453	1.97374	0.923781	2.13659
ENSMUST00000103092	ENSMUSG00000017760	Ctsa	2:164832901-164841032(+)	3646	2.80847	1.31452	2.1365
ENSMUST00000223048	ENSMUSG00000021068	Nin	12:70026586-70030893(-)	656	1.33694	0.626001	2.13568
ENSMUST00000202571	ENSMUSG00000056602	Fry	5:150490106-150491983(+)	1878	1.15053	0.539382	2.13305
ENSMUST00000198675	ENSMUSG00000048540	Nhlh2	3:102010155-102014506(+)	3943	0.931151	0.436717	2.13216
ENSMUST00000177400	ENSMUSG00000058258	Idi1	13:8885993-8891358(+)	581	2.39524	1.12347	2.132
ENSMUST00000133513	ENSMUSG00000015790	Surf1	2:26915457-26916345(-)	336	2.89378	1.35886	2.12956
ENSMUST00000140121	ENSMUSG00000040433	Zbtb38	9:96687398-96720300(-)	2673	1.33116	0.625148	2.12935
ENSMUST00000155932	ENSMUSG00000063870	Chd4	6:125096177-125097371(+)	369	2.83926	1.33345	2.12926
ENSMUST00000109059	ENSMUSG00000090093	Gm14399	2:175132482-175141999(-)	703	2.07364	0.97414	2.12869
ENSMUST00000173654	ENSMUSG00000036591	Arhgap21	2:20967690-20968880(-)	424	5.78771	2.71923	2.12844
ENSMUST00000070699	ENSMUSG00000056536	Pign	1:105518422-105659008(-)	6528	3.2617	1.5325	2.12835
ENSMUST00000194552	ENSMUSG00000026078	Pdcl3	1:38987865-38995807(+)	643	2.74277	1.28874	2.12826
ENSMUST00000189965	ENSMUSG00000071302	2610044O15Rik8	8:129220095-129234406(-)	343	3.72137	1.74861	2.12819
ENSMUST00000148809	ENSMUSG00000001674	Ddx18	1:121555146-121559215(-)	622	0.768532	0.361166	2.12792
ENSMUST00000129125	ENSMUSG00000030284	Creld1	6:113492019-113493335(+)	889	1.29568	0.609017	2.12749
ENSMUST00000112470	ENSMUSG00000041020	Map7d2	X:159459125-159486623(+)	1350	0.68001	0.319695	2.12706
ENSMUST00000164385	ENSMUSG00000006498	Ptbp1	10:79861738-79863050(+)	693	1.98048	0.931302	2.12657
ENSMUST00000170271	ENSMUSG00000047428	Dlk2	17:46298083-46303271(+)	1783	5.68207	2.67234	2.12625
ENSMUST00000144041	ENSMUSG00000033763	Mtss1l	8:110725726-110739935(+)	3225	1.61311	0.759047	2.12518
ENSMUST00000149108	ENSMUSG00000005378	Wbscr22	5:135056886-135061341(-)	806	1.64882	0.775897	2.12505
ENSMUST00000193005	ENSMUSG00000026511	Srp9	1:182130699-182131805(+)	1107	0.740478	0.348468	2.12495
ENSMUST00000220916	ENSMUSG00000054894	Atp5s	12:69724950-69744660(+)	1599	1.29976	0.611744	2.12468
ENSMUST00000190195	ENSMUSG00000073725	Lmbrd1	1:24744873-24762393(+)	529	0.638209	0.300487	2.12392
ENSMUST00000126875	ENSMUSG00000004233	Wars2	3:99141165-99205527(+)	666	0.693317	0.326451	2.1238
ENSMUST00000134036	ENSMUSG00000022773	Ypel1	16:17070226-17087045(+)	1082	1.38226	0.650869	2.12371
ENSMUST00000147060	ENSMUSG00000014554	Dguok	6:83490208-83506907(-)	561	0.831308	0.391468	2.12357
ENSMUST00000078374	ENSMUSG00000032407	U2surp	9:95460978-95511996(-)	3520	0.663498	0.312459	2.12347
ENSMUST00000216824	ENSMUSG00000003299	Mrpl4	9:21002915-21007697(+)	715	0.973941	0.458667	2.12342
ENSMUST00000124431	ENSMUSG00000039987	Phtf2	5:20782388-20805707(-)	621	1.1135	0.524424	2.12328
ENSMUST00000147933	ENSMUSG00000018160	Med1	11:98157753-98161022(-)	609	0.700171	0.329769	2.12322
ENSMUST00000196569	ENSMUSG00000029420	Rimbp2	5:128837716-128953033(-)	329	0.738316	0.347752	2.12311
ENSMUST00000194693	ENSMUSG00000034349	Smc4	3:69022048-69024301(+)	549	0.763827	0.359772	2.12309
ENSMUST00000126704	ENSMUSG00000033096	Apmap	2:150587121-150600254(-)	486	0.783778	0.369227	2.12275
ENSMUST00000153916	ENSMUSG00000034610	Zcchc11	4:108542365-108543233(+)	567	1.48122	0.697821	2.12264
ENSMUST00000026144	ENSMUSG00000039450	Dcxr	11:120725399-120727281(-)	892	2.02358	0.953761	2.12168
ENSMUST00000150301	ENSMUSG00000044308	Ubr3	2:70009007-70016465(+)	559	0.814399	0.383917	2.12129
ENSMUST00000100764	ENSMUSG00000021504	B4galt7	13:55599896-55610443(+)	2195	0.830337	0.391523	2.12079
ENSMUST00000097299	ENSMUSG00000044279	Crb3	17:57062231-57065918(+)	1206	0.705394	0.332623	2.1207
ENSMUST00000150911	ENSMUSG00000026049	Tex30	1:44086861-44102441(-)	960	1.85146	0.873064	2.12065
ENSMUST00000123692	ENSMUSG00000025736	Jmjd8	17:25829064-25830150(+)	622	0.87785	0.414015	2.12033
ENSMUST00000144237	ENSMUSG00000021221	Dpf3	12:83269010-83350895(-)	1296	1.82103	0.858842	2.12033
ENSMUST00000219763	ENSMUSG00000019899	Lama2	10:26981495-27056645(-)	3383	0.893939	0.421613	2.12028
ENSMUST00000199033	ENSMUSG00000074182	Znhit6	3:145576205-145604113(+)	1127	1.8336	0.865088	2.11955
ENSMUST00000203584	ENSMUSG00000009112	Bcl2l13	6:120836212-120865609(+)	349	8.92222	4.21607	2.11624
ENSMUST00000151026	ENSMUSG00000042446	Zmym4	4:126914948-126923196(-)	598	2.64606	1.25061	2.11582
ENSMUST00000187836	ENSMUSG00000026209	Dnpep	1:75308565-75317149(-)	1862	6.2867	2.97174	2.11549
ENSMUST00000083171	ENSMUSG00000065105	Gm26130	17:12919585-12919722(+)	138	525.734	248.54	2.11529
ENSMUST00000092112	ENSMUSG00000024283	Wac	18:7869493-7927519(+)	3094	3.15898	1.49377	2.11477
ENSMUST00000211773	ENSMUSG00000019139	Isyna1	8:70595967-70596767(+)	719	1.16303	0.55002	2.11452
ENSMUST00000184503	ENSMUSG00000041762	Gpr155	2:73350892-73386398(-)	3389	0.889424	0.420708	2.11411
ENSMUST00000162812	ENSMUSG00000029406	Pitpnm2	5:124118690-124249760(-)	6952	1.70301	0.805711	2.11367
ENSMUST00000154349	ENSMUSG00000045751	Mms22l	4:24505162-24602949(+)	3603	0.74004	0.350122	2.11366
ENSMUST00000159438	ENSMUSG00000053332	Gas5	1:161035168-161037560(+)	779	1.49823	0.708952	2.1133
ENSMUST00000152792	ENSMUSG00000020654	Adcy3	12:4133103-4213525(+)	5621	0.927572	0.438971	2.11306
ENSMUST00000126243	ENSMUSG00000025409	Mbd6	10:127281956-127285900(-)	2909	1.9595	0.927475	2.11273
ENSMUST00000207686	ENSMUSG00000025326	Ube3a	7:59229433-59275792(+)	797	0.903411	0.42772	2.11216
ENSMUST00000156036	ENSMUSG00000006494	Pdk1	2:71873346-71901986(+)	2972	1.16098	0.549691	2.11206
ENSMUST00000218297	ENSMUSG00000004931	Apba3	10:81272618-81273235(+)	500	1.10492	0.523192	2.11188
ENSMUST00000132260	ENSMUSG00000028999	Rint1	5:23806838-23810170(+)	671	0.695286	0.329264	2.11164
ENSMUST00000041122	ENSMUSG00000042198	Chchd7	4:3938914-3943528(+)	672	7.83082	3.70931	2.11113
ENSMUST00000149695	ENSMUSG00000030890	Ilk	7:105736671-105742918(+)	2278	1.16555	0.552392	2.11001
ENSMUST00000173718	ENSMUSG00000041354	Rgl2	17:33932052-33933217(+)	720	0.851491	0.40358	2.10984
ENSMUST00000028155	ENSMUSG00000026812	Tsc1	2:28641237-28691167(+)	7674	0.723163	0.343019	2.10823
ENSMUST00000159619	ENSMUSG00000025533	Asl	5:130011495-130029247(-)	2088	1.25528	0.595467	2.10806
ENSMUST00000165747	ENSMUSG00000022621	Rabl2	15:89582537-89591865(-)	1765	0.999596	0.474323	2.10742
ENSMUST00000137865	ENSMUSG00000028759	Hp1bp3	4:138216626-138226023(+)	669	1.82128	0.864318	2.10719
ENSMUST00000215908	ENSMUSG00000060510	Zfp266	9:20500375-20521266(-)	894	2.25798	1.07163	2.10705
ENSMUST00000142346	ENSMUSG00000078440	Dohh	10:81384459-81387451(+)	786	2.22076	1.05399	2.107
ENSMUST00000007884	ENSMUSG00000023882	Zfp54	17:21423233-21435154(+)	2300	0.804027	0.381712	2.10637
ENSMUST00000108642	ENSMUSG00000018750	Zbtb4	11:69765994-69781948(+)	904	1.56552	0.743317	2.10613
ENSMUST00000155037	ENSMUSG00000029629	Phf14	6:11907809-11933410(+)	478	3.22282	1.53087	2.10522
ENSMUST00000035053	ENSMUSG00000032478	Nme6	9:109832758-109842974(+)	1074	3.20576	1.52278	2.1052
ENSMUST00000173283	ENSMUSG00000092335	Zfp977	7:42579783-42592547(-)	1425	1.27522	0.605769	2.10513
ENSMUST00000127270	ENSMUSG00000058546	Rpl23a	11:78180932-78183077(-)	588	1.56452	0.743222	2.10505
ENSMUST00000168058	ENSMUSG00000055204	Ankrd17	5:90228297-90366564(-)	9311	2.0324	0.965534	2.10495
ENSMUST00000144547	ENSMUSG00000020262	Adarb1	10:77290727-77418270(-)	6630	1.71566	0.81514	2.10474
ENSMUST00000167456	ENSMUSG00000025374	Nabp2	10:128401590-128408843(-)	929	1.22988	0.584351	2.10469
ENSMUST00000143177	ENSMUSG00000003518	Dusp3	11:101974716-101984778(-)	391	2.30701	1.09639	2.10419
ENSMUST00000191450	ENSMUSG00000041459	Tardbp	4:148616725-148626758(-)	1304	0.834652	0.396677	2.10411
ENSMUST00000167946	ENSMUSG00000040118	Cacna2d1	5:15934691-16374511(+)	7436	9.65304	4.58813	2.10392
ENSMUST00000143078	ENSMUSG00000042675	Ypel3	7:126777581-126778293(+)	613	0.752557	0.357815	2.1032
ENSMUST00000180856	ENSMUSG00000031818	Cox4i1	8:120668261-120669821(+)	608	2.80192	1.33271	2.10242
ENSMUST00000182905	ENSMUSG00000004562	Arhgef40	14:51984833-52005655(+)	5320	1.084	0.515622	2.10232
ENSMUST00000021698	ENSMUSG00000021270	Hsp90aa1	12:110691028-110696289(-)	2852	4.42064	2.10303	2.10203
ENSMUST00000156974	ENSMUSG00000087174	5530601H04Rik	X:105038808-105070046(-)	1691	1.82388	0.86799	2.10127
ENSMUST00000137543	ENSMUSG00000021838	Samd4	14:46884175-47105811(+)	6870	1.36394	0.649369	2.10041
ENSMUST00000202205	ENSMUSG00000051246	Msantd1	5:34917539-34923690(+)	744	1.67858	0.799271	2.10014
ENSMUST00000152182	ENSMUSG00000021893	Capn7	14:31336707-31371984(+)	4662	1.43906	0.685309	2.09987
ENSMUST00000168572	ENSMUSG00000044499	Hs3st5	10:36507026-36834397(+)	2715	2.57861	1.22814	2.09961
ENSMUST00000132188	ENSMUSG00000067071	Hes6	1:91411483-91413208(-)	1398	3.54494	1.68853	2.09942
ENSMUST00000185686	ENSMUSG00000099964	Gm29514	1:146426898-146495060(-)	611	1.40848	0.670989	2.09911
ENSMUST00000137655	ENSMUSG00000032604	Qars	9:108514326-108515936(+)	697	2.49728	1.18983	2.09885
ENSMUST00000118375	ENSMUSG00000038517	Tbkbp1	11:97136177-97150046(-)	3288	3.24401	1.5459	2.09846
ENSMUST00000153867	ENSMUSG00000029730	Mcm7	5:138168456-138171266(-)	795	0.914122	0.435618	2.09845
ENSMUST00000143081	ENSMUSG00000057133	Chd6	2:160959943-160961521(-)	735	3.95212	1.88395	2.09778
ENSMUST00000064151	ENSMUSG00000025509	Pnpla2	7:141455207-141460094(+)	1799	1.7592	0.838657	2.09764
ENSMUST00000108908	ENSMUSG00000023033	Scn8a	15:100870952-101041610(+)	7030	1.91344	0.912201	2.09761
ENSMUST00000145093	ENSMUSG00000006932	Ctnnb1	9:120933818-120951293(+)	714	0.896814	0.427616	2.09724
ENSMUST00000202018	ENSMUSG00000036473	Tbc1d24	17:24180332-24181155(-)	370	2.84969	1.35891	2.09704
ENSMUST00000132086	ENSMUSG00000035545	Leng8	7:4137049-4139999(+)	339	0.881964	0.420679	2.09652
ENSMUST00000124828	ENSMUSG00000020776	Fbf1	11:116155086-116168154(-)	1410	3.5963	1.7154	2.09648
ENSMUST00000205965	ENSMUSG00000075701	Selenos	7:66079677-66087449(+)	702	0.633953	0.302397	2.09643
ENSMUST00000066940	ENSMUSG00000021639	Gtf2h2	13:100481529-100492579(-)	1065	1.96951	0.939713	2.09586
ENSMUST00000147611	ENSMUSG00000008489	Elavl2	4:91308677-91373030(-)	408	1.22432	0.584254	2.09553
ENSMUST00000172534	ENSMUSG00000022905	Kpna1	16:36013797-36035131(+)	2960	1.25606	0.59956	2.09497
ENSMUST00000160747	ENSMUSG00000040524	Zfp609	9:65795230-65797912(-)	597	0.675495	0.322719	2.09314
ENSMUST00000148270	ENSMUSG00000001082	Mfsd10	5:34633995-34636124(-)	1155	3.07287	1.4681	2.09309
ENSMUST00000210481	ENSMUSG00000041488	Stx3	19:11785077-11789617(-)	760	3.35276	1.60196	2.09291
ENSMUST00000222943	ENSMUSG00000046876	Atxn1	13:45795509-45964976(-)	420	2.70736	1.29386	2.09247
ENSMUST00000197228	ENSMUSG00000038095	Sbno1	5:124390257-124390908(-)	652	1.59131	0.760495	2.09247
ENSMUST00000145658	ENSMUSG00000032897	Nfyc	4:120779179-120825707(-)	346	2.43179	1.16237	2.0921
ENSMUST00000110240	ENSMUSG00000027316	Gfra4	2:131039632-131043088(-)	1426	4.16351	1.99061	2.09157
ENSMUST00000191026	ENSMUSG00000026249	Serpine2	1:79857507-79858635(-)	1129	1.14643	0.548133	2.09152
ENSMUST00000125446	ENSMUSG00000034848	Ttc21b	2:66184643-66256592(-)	4061	0.751473	0.359496	2.09035
ENSMUST00000106300	ENSMUSG00000045251	Zfp688	7:127418967-127422034(-)	1015	1.87519	0.897265	2.0899
ENSMUST00000054650	ENSMUSG00000051456	Hspb3	13:113662896-113663676(-)	781	2.22353	1.06398	2.08982
ENSMUST00000133156	ENSMUSG00000024052	Lpin2	17:71240606-71244830(+)	819	1.25199	0.599183	2.0895
ENSMUST00000077847	ENSMUSG00000027200	Sema6d	2:124610296-124667769(+)	6444	1.7883	0.855983	2.08918
ENSMUST00000200099	ENSMUSG00000029512	Ulk1	5:110791398-110792192(-)	420	1.86338	0.892065	2.08884
ENSMUST00000067020	ENSMUSG00000054160	Nkx2-4	2:147083316-147085445(-)	1725	1.75341	0.83949	2.08866
ENSMUST00000139145	ENSMUSG00000039715	Wdr34	2:30031912-30032505(-)	494	1.30618	0.625383	2.08861
ENSMUST00000141889	ENSMUSG00000066113	Adamtsl1	4:86053928-86428385(+)	7805	0.741006	0.354881	2.08804
ENSMUST00000142378	ENSMUSG00000021708	Rasgrf2	13:91959715-91987989(-)	1789	0.882395	0.422717	2.08744
ENSMUST00000132854	ENSMUSG00000001054	Rmnd5b	11:51629332-51635753(-)	494	1.98857	0.952794	2.08709
ENSMUST00000101298	ENSMUSG00000044716	Dok7	5:35056766-35080964(+)	2443	1.37468	0.658688	2.087
ENSMUST00000148379	ENSMUSG00000020910	Adprm	11:67041737-67052591(-)	428	2.79032	1.33706	2.08691
ENSMUST00000133533	ENSMUSG00000029026	Trp73	4:154056253-154097173(-)	4752	1.19159	0.571076	2.08657
ENSMUST00000195047	ENSMUSG00000037197	Rbm17	2:11588915-11590858(-)	347	1.80212	0.863752	2.08639
ENSMUST00000123371	ENSMUSG00000007850	Hnrnph1	11:50377769-50385921(+)	4002	11.2386	5.3883	2.08574
ENSMUST00000194073	ENSMUSG00000064145	Arih2	9:108604808-108608683(-)	780	1.11255	0.533464	2.08552
ENSMUST00000135803	ENSMUSG00000026821	Ralgds	2:28513125-28542950(+)	801	9.68909	4.64613	2.08541
ENSMUST00000220384	ENSMUSG00000025369	Smarcc2	10:128459656-128468868(+)	735	1.41836	0.680253	2.08505
ENSMUST00000057198	ENSMUSG00000050549	5730508B09Rik	3:127869680-127896288(-)	1607	2.85016	1.36722	2.08464
ENSMUST00000130496	ENSMUSG00000033577	Myo6	9:80262047-80266671(+)	938	0.88588	0.424987	2.08449
ENSMUST00000023235	ENSMUSG00000055762	Eef1d	15:75895804-75909329(-)	824	0.882015	0.423252	2.0839
ENSMUST00000219758	ENSMUSG00000020561	Twistnb	12:33436781-33437715(+)	935	1.81253	0.869873	2.08367
ENSMUST00000156445	ENSMUSG00000028936	Rpl22	4:152327557-152332474(+)	369	0.840513	0.403399	2.08358
ENSMUST00000142288	ENSMUSG00000015092	Edf1	2:25560585-25562082(+)	710	1.17563	0.564264	2.08348
ENSMUST00000214394	ENSMUSG00000013822	Elof1	9:22113436-22117123(-)	567	2.72661	1.30903	2.08292
ENSMUST00000181780	ENSMUSG00000097290	1300002E11Rik	16:21794347-21804238(+)	1650	0.706316	0.339104	2.08289
ENSMUST00000160977	ENSMUSG00000024792	Zfpl1	19:6081168-6084915(-)	922	0.624819	0.300184	2.08145
ENSMUST00000126168	ENSMUSG00000041264	Uspl1	5:149184678-149215430(+)	3577	1.49383	0.717752	2.08126
ENSMUST00000219768	ENSMUSG00000020087	Tysnd1	10:61696647-61702057(+)	306	1.11847	0.537465	2.08101
ENSMUST00000152866	ENSMUSG00000027639	Samhd1	2:157121847-157130057(-)	542	0.633323	0.304337	2.08099
ENSMUST00000198868	ENSMUSG00000029090	Adgra3	5:50050389-50053379(-)	2991	1.00152	0.481286	2.08092
ENSMUST00000145554	ENSMUSG00000039578	Ccser1	6:61374005-61718385(+)	695	2.67763	1.28695	2.0806
ENSMUST00000133818	ENSMUSG00000070687	Htr1d	4:136424612-136441970(+)	363	1.26946	0.610155	2.08055
ENSMUST00000167293	ENSMUSG00000004364	Cul3	1:80288831-80340279(-)	681	1.44047	0.692353	2.08054
ENSMUST00000196399	ENSMUSG00000097772	5430416N02Rik	5:100428736-100429375(-)	553	1.82429	0.876893	2.0804
ENSMUST00000100523	ENSMUSG00000075588	Hoxb2	11:96351631-96354012(+)	1628	2.42882	1.16758	2.08022
ENSMUST00000190331	ENSMUSG00000033499	Larp4b	13:9136435-9137200(+)	405	0.971317	0.46696	2.08009
ENSMUST00000186575	ENSMUSG00000026193	Fn1	1:71586861-71591071(-)	495	1.74579	0.83933	2.07998
ENSMUST00000123465	ENSMUSG00000028455	Stoml2	4:43029564-43031450(-)	630	6.84165	3.28954	2.07982
ENSMUST00000125506	ENSMUSG00000034620	Tmem5	10:122081682-122089389(-)	519	1.45799	0.701065	2.07968
ENSMUST00000132132	ENSMUSG00000027478	Dnmt3b	2:153665802-153667959(+)	756	0.931939	0.448313	2.07877
ENSMUST00000135957	ENSMUSG00000034156	Tspoap1	11:87778952-87780287(+)	714	3.24266	1.56002	2.0786
ENSMUST00000155336	ENSMUSG00000020153	Ndufs7	10:80253315-80255140(+)	770	0.876496	0.421678	2.07859
ENSMUST00000194484	ENSMUSG00000102639	Gm38223	1:13289812-13290506(-)	695	2.02759	0.975695	2.0781
ENSMUST00000136339	ENSMUSG00000013997	Nit1	1:171343832-171344467(-)	516	0.767212	0.369268	2.07766
ENSMUST00000148803	ENSMUSG00000005774	Rfx5	3:94954201-94961346(+)	4139	0.670782	0.322911	2.0773
ENSMUST00000137744	ENSMUSG00000001082	Mfsd10	5:34636029-34637060(-)	802	1.79012	0.861765	2.07727
ENSMUST00000155267	ENSMUSG00000046861	Hectd3	4:116998537-117000322(+)	705	1.59185	0.766338	2.07722
ENSMUST00000178789	ENSMUSG00000095562	Gm21887	X:170010744-170018799(+)	441	2.3679	1.13995	2.0772
ENSMUST00000188773	ENSMUSG00000099784	Dalir	1:42750712-42752881(+)	2170	0.660204	0.317855	2.07706
ENSMUST00000127319	ENSMUSG00000038256	Bcl9	3:97221825-97224209(-)	405	2.74268	1.32057	2.07689
ENSMUST00000218078	ENSMUSG00000097729	2310015A10Rik	12:80120546-80121139(-)	594	2.02941	0.977531	2.07606
ENSMUST00000195787	ENSMUSG00000026608	Kctd3	1:188980799-189007841(-)	1967	0.87845	0.423229	2.07559
ENSMUST00000098816	ENSMUSG00000031596	Slc7a2	8:40862396-40918056(+)	3677	1.50574	0.725593	2.07519
ENSMUST00000107051	ENSMUSG00000028563	Tm2d1	4:98355370-98383060(-)	813	3.42532	1.65084	2.0749
ENSMUST00000039127	ENSMUSG00000038538	Ubn2	6:38434173-38502579(+)	4243	0.719882	0.347002	2.07458
ENSMUST00000144670	ENSMUSG00000020230	Prmt2	10:76208418-76210863(-)	769	0.963728	0.464567	2.07447
ENSMUST00000203801	ENSMUSG00000029632	Ndufa4	6:11900373-11907429(-)	1232	1.24768	0.601587	2.07398
ENSMUST00000106444	ENSMUSG00000034341	Wbp2	11:116079252-116086995(-)	1012	4.29098	2.06942	2.07352
ENSMUST00000007266	ENSMUSG00000007050	Lsm2	17:34982129-34985891(+)	873	0.875881	0.422532	2.07293
ENSMUST00000132555	ENSMUSG00000004455	Ppp1cc	5:122158356-122175273(+)	1632	3.25421	1.57013	2.07257
ENSMUST00000154425	ENSMUSG00000033953	Ppp3r1	11:17192844-17195109(+)	791	1.84535	0.890439	2.0724
ENSMUST00000034700	ENSMUSG00000032182	Yipf2	9:21588682-21592828(-)	2174	2.76732	1.33535	2.07236
ENSMUST00000133356	ENSMUSG00000027523	Gnas	2:174327757-174338084(+)	791	5.33146	2.57321	2.07191
ENSMUST00000139187	ENSMUSG00000022761	Lztr1	16:17509212-17516017(+)	463	0.92496	0.446512	2.07152
ENSMUST00000208093	ENSMUSG00000059119	Nap1l4	7:143535987-143548803(-)	352	0.893832	0.431499	2.07146
ENSMUST00000137583	ENSMUSG00000027893	Ahcyl1	3:107665392-107667483(-)	587	3.11422	1.50353	2.07127
ENSMUST00000160200	ENSMUSG00000035632	Cnot3	7:3659390-3661100(+)	541	0.636713	0.307424	2.07112
ENSMUST00000221906	ENSMUSG00000033854	Kcnk10	12:98489797-98532062(-)	1098	1.29525	0.625448	2.07092
ENSMUST00000202379	ENSMUSG00000030002	Dusp11	6:85960323-85961642(-)	1320	1.13509	0.548277	2.07029
ENSMUST00000145548	ENSMUSG00000028062	Lamtor2	3:88549819-88551094(-)	585	0.658997	0.318363	2.06995
ENSMUST00000125258	ENSMUSG00000037995	Igsf9	1:172494754-172496210(+)	926	2.20656	1.0662	2.06956
ENSMUST00000134013	ENSMUSG00000039678	Tbc1d13	2:30133821-30137513(+)	501	0.85344	0.412398	2.06946
ENSMUST00000203485	ENSMUSG00000058420	Syt17	7:118407715-118448222(-)	1932	1.27886	0.618047	2.0692
ENSMUST00000216668	ENSMUSG00000110885	CT009696.2	9:41419051-41419482(+)	432	3.30131	1.59566	2.06893
ENSMUST00000066337	ENSMUSG00000025270	Alas2	X:150547375-150570638(+)	2037	2.63593	1.2741	2.06886
ENSMUST00000046974	ENSMUSG00000037816	Fbxw17	13:50417864-50433769(+)	1798	3.07786	1.48774	2.06882
ENSMUST00000135559	ENSMUSG00000038271	Iffo1	6:125146026-125161776(+)	2868	0.818449	0.395635	2.0687
ENSMUST00000159689	ENSMUSG00000029510	Gpc2	5:138273657-138279962(-)	3281	0.693167	0.33518	2.06804
ENSMUST00000155546	ENSMUSG00000066652	Lefty2	1:180894458-180897487(+)	422	1.19552	0.578102	2.06801
ENSMUST00000149385	ENSMUSG00000026944	Abca2	2:25445665-25447067(+)	804	1.19988	0.580295	2.06771
ENSMUST00000124505	ENSMUSG00000020654	Adcy3	12:4133104-4213525(+)	4962	4.6041	2.2268	2.06759
ENSMUST00000108995	ENSMUSG00000089951	Gm14435	2:176423594-176435761(+)	643	1.08385	0.524264	2.06737
ENSMUST00000220803	ENSMUSG00000021282	Eif5	12:111538831-111539831(+)	633	3.57664	1.73027	2.0671
ENSMUST00000183536	ENSMUSG00000097466	D430036J16Rik	9:81632033-81644195(+)	645	0.628052	0.303959	2.06624
ENSMUST00000139563	ENSMUSG00000059013	Sh2d3c	2:32741492-32743676(+)	632	1.5518	0.751038	2.06621
ENSMUST00000034981	ENSMUSG00000032410	Xrn1	9:95954760-96053027(+)	5499	0.675856	0.327153	2.06587
ENSMUST00000189378	ENSMUSG00000037032	Apbb1	7:105558503-105581491(-)	2878	1.39064	0.673418	2.06505
ENSMUST00000198721	ENSMUSG00000028060	2810403A07Rik	3:88699640-88708987(+)	727	3.18125	1.54073	2.06477
ENSMUST00000041593	ENSMUSG00000040272	Accs	2:93835438-93849799(-)	2036	0.630949	0.305584	2.06473
ENSMUST00000205973	ENSMUSG00000108359	C430039J01Rik	7:116409847-116410803(-)	957	0.68819	0.333434	2.06395
ENSMUST00000130148	ENSMUSG00000068663	Clec16a	16:10545377-10563445(+)	704	4.5234	2.19213	2.06347
ENSMUST00000182646	ENSMUSG00000034801	Sos2	12:69585375-69588806(-)	475	0.947688	0.45948	2.06252
ENSMUST00000134016	ENSMUSG00000000384	Tbrg4	11:6617254-6618030(-)	682	1.15747	0.561264	2.06226
ENSMUST00000147887	ENSMUSG00000037552	Plekhg2	7:28370416-28371508(-)	476	1.71477	0.831525	2.0622
ENSMUST00000205390	ENSMUSG00000060402	Chst8	7:34695122-34812672(-)	569	1.75149	0.849361	2.06213
ENSMUST00000042509	ENSMUSG00000040648	Ppip5k2	1:97706048-97770411(-)	5882	1.65551	0.802831	2.06209
ENSMUST00000145115	ENSMUSG00000029009	Mthfr	4:148040810-148043448(+)	1044	0.947162	0.459333	2.06204
ENSMUST00000150431	ENSMUSG00000030590	Fam98c	7:29152512-29156183(-)	1632	2.04482	0.992303	2.06068
ENSMUST00000170962	ENSMUSG00000031917	Nip7	8:107056901-107058666(+)	606	1.45226	0.705129	2.05957
ENSMUST00000129900	ENSMUSG00000022772	Senp5	16:31975822-31990353(-)	1993	0.953407	0.462936	2.05948
ENSMUST00000185205	ENSMUSG00000101309	Gm29397	9:92976226-92976558(+)	333	3.62368	1.76007	2.05883
ENSMUST00000067801	ENSMUSG00000024039	Cbs	17:31612623-31637199(-)	2497	2.0283	0.985315	2.05853
ENSMUST00000167711	ENSMUSG00000025316	Banp	8:121991604-122025958(+)	1289	1.20275	0.584341	2.0583
ENSMUST00000222247	ENSMUSG00000011158	Brf1	12:112987711-113000396(-)	687	2.89719	1.40761	2.05823
ENSMUST00000150824	ENSMUSG00000020235	Fzr1	10:81368276-81369541(-)	870	1.47943	0.718838	2.05809
ENSMUST00000136104	ENSMUSG00000037605	Adgrl3	5:81020755-81688740(+)	3140	8.65812	4.20702	2.05802
ENSMUST00000141512	ENSMUSG00000057715	A830018L16Rik	1:11414112-11933740(+)	1816	0.877304	0.426302	2.05794
ENSMUST00000110815	ENSMUSG00000016494	Cd34	1:194938875-194961279(+)	2554	3.15467	1.53339	2.05732
ENSMUST00000107373	ENSMUSG00000027935	Rab13	3:90213695-90226385(+)	1415	1.38812	0.67474	2.05727
ENSMUST00000196435	ENSMUSG00000029189	Sel1l3	5:53145166-53213315(-)	2369	1.27992	0.622335	2.05664
ENSMUST00000174731	ENSMUSG00000025041	Nt5c2	19:46891509-46898669(-)	862	1.16475	0.566425	2.05632
ENSMUST00000176887	ENSMUSG00000030879	Mrpl17	7:105810121-105811028(-)	380	6.37954	3.10254	2.05623
ENSMUST00000122990	ENSMUSG00000084946	Dlx1as	2:71524032-71527927(-)	639	1.80695	0.878932	2.05585
ENSMUST00000114857	ENSMUSG00000055653	Gpc3	X:52387664-52613950(-)	1880	1.56313	0.760387	2.0557
ENSMUST00000127252	ENSMUSG00000027642	Rpn2	2:157279426-157326056(+)	2314	3.03004	1.47418	2.05541
ENSMUST00000223051	ENSMUSG00000055884	Fancm	12:65075603-65094084(+)	1682	0.662727	0.322442	2.05534
ENSMUST00000216365	ENSMUSG00000063849	Ppcdc	9:57413961-57440107(-)	1665	1.37882	0.670947	2.05504
ENSMUST00000186388	ENSMUSG00000019818	Cd164	10:41520044-41526876(+)	592	0.903584	0.439901	2.05406
ENSMUST00000133159	ENSMUSG00000020775	Mrpl38	11:116132785-116138789(-)	913	2.24026	1.09132	2.0528
ENSMUST00000150384	ENSMUSG00000087075	A230065H16Rik	12:111406809-111412090(+)	670	2.27286	1.10721	2.05278
ENSMUST00000120697	ENSMUSG00000028049	Scamp3	3:89177490-89182765(+)	1475	7.69254	3.74743	2.05275
ENSMUST00000212629	ENSMUSG00000046707	Csnk2a2	8:95457393-95465985(-)	728	1.95067	0.950405	2.05246
ENSMUST00000062372	ENSMUSG00000042453	Reln	5:21885250-22344690(-)	10885	1.25216	0.610438	2.05125
ENSMUST00000152455	ENSMUSG00000032717	Mdfi	17:47820837-47833272(-)	714	1.27094	0.619622	2.05115
ENSMUST00000130921	ENSMUSG00000011960	Ccnt1	15:98558598-98567680(-)	2015	1.5712	0.766097	2.05092
ENSMUST00000159433	ENSMUSG00000089862	Umad1	6:8259430-8428760(+)	2025	9.71918	4.7402	2.05037
ENSMUST00000177779	ENSMUSG00000004207	Psap	10:60277628-60302597(+)	2657	1.54635	0.754314	2.05001
ENSMUST00000127872	ENSMUSG00000000194	Gpr107	2:31185277-31209158(+)	647	0.837348	0.408513	2.04975
ENSMUST00000128620	ENSMUSG00000058833	2810428I15Rik	8:70505851-70506713(-)	781	2.95671	1.44249	2.04973
ENSMUST00000191021	ENSMUSG00000026245	Farsb	1:78477871-78488837(-)	656	1.43012	0.698089	2.04862
ENSMUST00000170102	ENSMUSG00000001089	Luzp1	4:136469761-136549315(+)	7526	2.7032	1.31955	2.04858
ENSMUST00000135959	ENSMUSG00000013150	Gfod2	8:105727101-105758596(-)	547	6.45938	3.15379	2.04813
ENSMUST00000154912	ENSMUSG00000027006	Dnajc10	2:80347654-80350942(+)	576	4.60094	2.24682	2.04776
ENSMUST00000185239	ENSMUSG00000047907	Tshz2	2:169884893-170071816(+)	3116	1.95855	0.956478	2.04767
ENSMUST00000138784	ENSMUSG00000070576	Mn1	5:111417362-111418073(+)	557	1.92132	0.938396	2.04745
ENSMUST00000206582	ENSMUSG00000053470	Kdm3a	6:71590128-71591932(-)	785	0.649218	0.317106	2.04732
ENSMUST00000109211	ENSMUSG00000047030	Spata2	2:167481433-167492845(-)	1531	0.890996	0.435288	2.04691
ENSMUST00000138639	ENSMUSG00000037553	Zdhhc18	4:133613316-133615342(-)	673	1.62853	0.795667	2.04675
ENSMUST00000119480	ENSMUSG00000057572	Zbtb8os	4:129336012-129346935(+)	527	1.51651	0.741179	2.04608
ENSMUST00000150888	ENSMUSG00000056260	Lrif1	3:106732914-106733827(+)	720	0.726168	0.354916	2.04603
ENSMUST00000107356	ENSMUSG00000004043	Stat5a	11:100859656-100885169(+)	3738	0.683248	0.333986	2.04574
ENSMUST00000084705	ENSMUSG00000055320	Tead1	7:112679318-112899459(+)	2543	0.99165	0.484869	2.04519
ENSMUST00000223281	ENSMUSG00000113157	AC164424.2	12:20615014-20664803(+)	725	2.75465	1.34701	2.04501
ENSMUST00000144364	ENSMUSG00000038271	Iffo1	6:125145241-125161782(+)	3013	2.73573	1.33784	2.04489
ENSMUST00000153451	ENSMUSG00000040952	Rps19	7:24884651-24888950(+)	604	3.1241	1.52781	2.04482
ENSMUST00000147164	ENSMUSG00000017561	Crlf3	11:80056217-80057899(-)	476	0.628865	0.307555	2.04472
ENSMUST00000206934	ENSMUSG00000078681	Tm2d3	7:65693476-65701900(+)	653	8.17354	3.99755	2.04464
ENSMUST00000185301	ENSMUSG00000079036	Alkbh1	12:87443511-87443918(-)	408	2.91482	1.42562	2.0446
ENSMUST00000138969	ENSMUSG00000017999	Ddx27	2:167027542-167028290(+)	649	0.861853	0.421582	2.04433
ENSMUST00000139041	ENSMUSG00000035151	Elmod2	8:83317765-83331454(-)	770	1.22294	0.59833	2.04392
ENSMUST00000028951	ENSMUSG00000027457	Snph	2:151590549-151632573(-)	4730	4.34854	2.12884	2.04268
ENSMUST00000174314	ENSMUSG00000041444	Arhgap32	9:32181911-32208363(+)	543	7.49136	3.66843	2.04212
ENSMUST00000096194	ENSMUSG00000024754	Tmem2	19:21778342-21858327(+)	6667	3.05477	1.49594	2.04204
ENSMUST00000106591	ENSMUSG00000061298	Agbl4	4:110397698-111567010(+)	1406	1.66959	0.817803	2.04156
ENSMUST00000117320	ENSMUSG00000083122	Gm15578	3:156816037-156816511(+)	475	3.30735	1.62004	2.04152
ENSMUST00000155930	ENSMUSG00000085625	Gm8813	3:84552858-84553452(-)	595	0.905781	0.443703	2.04141
ENSMUST00000200954	ENSMUSG00000038784	Cnot4	6:35022065-35024864(-)	2800	1.07428	0.526271	2.04131
ENSMUST00000121950	ENSMUSG00000029227	Fip1l1	5:74535684-74585431(+)	1445	0.861546	0.422356	2.03986
ENSMUST00000134108	ENSMUSG00000002280	Narfl	17:25773776-25782791(+)	2062	0.982331	0.481648	2.03952
ENSMUST00000144076	ENSMUSG00000027263	Tubgcp4	2:121171240-121198769(+)	2887	0.695412	0.341088	2.03881
ENSMUST00000189923	ENSMUSG00000100662	Gm19029	1:100006021-100006584(+)	564	1.89622	0.930155	2.03861
ENSMUST00000156702	ENSMUSG00000026853	Crat	2:30408115-30415548(-)	898	2.06812	1.01452	2.03852
ENSMUST00000222250	ENSMUSG00000011179	Odc1	12:17549458-17550077(+)	538	3.49881	1.71701	2.03773
ENSMUST00000114654	ENSMUSG00000000838	Fmr1	X:68678802-68717963(+)	4061	1.11927	0.549514	2.03684
ENSMUST00000220127	ENSMUSG00000074781	Ube2n	10:95515185-95543006(+)	1103	3.48659	1.71179	2.03681
ENSMUST00000166063	ENSMUSG00000062203	Gspt1	16:11230912-11237820(-)	629	1.56082	0.766442	2.03645
ENSMUST00000054556	ENSMUSG00000043866	Taf10	7:105743226-105744342(-)	678	5.3269	2.61644	2.03593
ENSMUST00000191602	ENSMUSG00000029419	Gm996	2:25575430-25581757(-)	4812	2.70931	1.33123	2.03519
ENSMUST00000164614	ENSMUSG00000047878	A4galt	15:83226726-83251731(-)	2128	1.13316	0.556926	2.03467
ENSMUST00000138731	ENSMUSG00000025151	Maged1	X:94536082-94537884(-)	779	0.89575	0.440258	2.0346
ENSMUST00000176986	ENSMUSG00000031133	Arhgef6	X:57248987-57326599(-)	1604	0.658935	0.323952	2.03405
ENSMUST00000133542	ENSMUSG00000027716	Trpc3	3:36638356-36640620(-)	303	2.83965	1.39665	2.03319
ENSMUST00000222754	ENSMUSG00000063200	Nol7	13:43401330-43407097(+)	519	0.992455	0.488382	2.03213
[truncated: 95 more rows]

## Sheet: Decrease
tracking_id	gene_id	gene_short_name	locus	length	maKO_FPKM	maWT_FPKM	KO/WT (WT>0.3 FPKM, KO/WT<0.5)
ENSMUST00000220479	ENSMUSG00000113654	AC092710.3	13:14521486-14525016(+)	903	0.193087	0.386196	0.499972
ENSMUST00000210991	ENSMUSG00000005142	Man2b1	8:85083270-85086089(+)	2820	0.596878	1.19412	0.499848
ENSMUST00000132945	ENSMUSG00000057672	Pkn1	8:83670099-83699097(-)	3005	0.388822	0.778008	0.499766
ENSMUST00000133251	ENSMUSG00000023456	Tpi1	6:124811272-124811886(-)	486	0.521178	1.04289	0.499744
ENSMUST00000095273	ENSMUSG00000071078	Nr2c2ap	8:70131347-70133739(+)	1161	1.10507	2.21129	0.49974
ENSMUST00000092567	ENSMUSG00000034520	Gjc1	11:102799579-102819700(-)	1890	1.1993	2.39987	0.499735
ENSMUST00000112233	ENSMUSG00000031342	Gpm6b	X:166238972-166388988(+)	2949	4.37638	8.75832	0.499683
ENSMUST00000210142	ENSMUSG00000062116	Zfp954	7:7119020-7121445(-)	614	0.522777	1.04623	0.499677
ENSMUST00000216349	ENSMUSG00000032512	Wdr48	9:119918131-119920624(+)	601	0.846863	1.69489	0.499657
ENSMUST00000112435	ENSMUSG00000029505	Ep400	5:110664373-110770717(-)	10420	0.52388	1.04863	0.499585
ENSMUST00000180428	ENSMUSG00000097035	Gm26692	5:107659461-107688010(-)	688	0.537158	1.07524	0.49957
ENSMUST00000141546	ENSMUSG00000004270	Lpcat3	6:124701419-124702613(+)	448	0.33238	0.665337	0.499566
ENSMUST00000160225	ENSMUSG00000051550	Zfp579	7:4992852-4996158(-)	856	0.44968	0.900244	0.499509
ENSMUST00000173487	ENSMUSG00000039431	Mtmr7	8:40553858-40590514(-)	1541	0.433501	0.868214	0.499302
ENSMUST00000152240	ENSMUSG00000026972	Arrdc1	2:24926183-24927200(-)	775	1.45468	2.91478	0.49907
ENSMUST00000207550	ENSMUSG00000060601	Nr1h2	7:44551955-44553692(-)	675	0.267173	0.535539	0.498886
ENSMUST00000201223	ENSMUSG00000063646	Jakmip1	5:37091080-37092029(+)	950	0.884308	1.77258	0.498882
ENSMUST00000045512	ENSMUSG00000038024	Dennd4c	4:86748555-86830167(+)	5648	0.665912	1.33483	0.498874
ENSMUST00000054664	ENSMUSG00000044757	Gm6430	1:97024681-97025928(+)	1248	0.180819	0.362464	0.498861
ENSMUST00000222944	ENSMUSG00000071379	Hpcal1	12:17728226-17791126(+)	697	1.12462	2.25494	0.498736
ENSMUST00000068487	ENSMUSG00000030254	Rad18	6:112619975-112696670(-)	2577	0.254831	0.510963	0.498727
ENSMUST00000021004	ENSMUSG00000020672	Sntg2	12:30174483-30373375(-)	2411	0.514031	1.03085	0.498648
ENSMUST00000134088	ENSMUSG00000062580	Timm17a	1:135304503-135313691(-)	468	1.08731	2.18064	0.49862
ENSMUST00000192935	ENSMUSG00000103823	Gm7899	3:41976152-41978048(-)	1897	0.182642	0.36644	0.498423
ENSMUST00000140428	ENSMUSG00000037736	Limch1	5:66968565-67030853(+)	2458	0.278384	0.558565	0.498391
ENSMUST00000136523	ENSMUSG00000005043	Sgsh	11:119343425-119355502(-)	4191	0.166926	0.334939	0.498377
ENSMUST00000139771	ENSMUSG00000087440	4930577N17Rik	3:51276759-51278383(+)	1625	0.277975	0.557936	0.49822
ENSMUST00000142264	ENSMUSG00000002279	Lmf1	17:25579199-25589224(+)	3863	0.272463	0.546921	0.498176
ENSMUST00000148566	ENSMUSG00000019763	Rmnd1	10:4428536-4432301(-)	672	0.491506	0.986699	0.498132
ENSMUST00000126887	ENSMUSG00000030562	Nox4	7:87246649-87398710(+)	3749	0.241954	0.485758	0.498096
ENSMUST00000165150	ENSMUSG00000004561	Mettl17	14:51884952-51887272(+)	703	0.739982	1.48573	0.49806
ENSMUST00000132936	ENSMUSG00000030093	Wnt7a	6:91363985-91365071(-)	297	0.683041	1.37142	0.498054
ENSMUST00000201241	ENSMUSG00000029231	Pdgfra	5:75153586-75162720(+)	603	0.585715	1.17601	0.498053
ENSMUST00000142170	ENSMUSG00000038677	Scube3	17:28165809-28167648(+)	809	0.174875	0.351129	0.498036
ENSMUST00000141306	ENSMUSG00000041351	Rap1gap	4:137718872-137728358(+)	1216	0.274156	0.550474	0.498036
ENSMUST00000164213	ENSMUSG00000042787	Exog	9:119444904-119464238(+)	2627	0.868901	1.74474	0.498012
ENSMUST00000124749	ENSMUSG00000022580	Rhpn1	15:75704308-75714410(+)	2605	0.390749	0.78474	0.497934
ENSMUST00000175915	ENSMUSG00000039375	Wdr17	8:54629247-54724504(-)	4619	1.85622	3.72864	0.497828
ENSMUST00000194496	ENSMUSG00000032606	Nicn1	9:108290444-108293544(+)	428	2.68877	5.40202	0.497734
ENSMUST00000189731	ENSMUSG00000038702	Dsel	1:111863323-111864883(-)	806	0.442377	0.888841	0.497701
ENSMUST00000113620	ENSMUSG00000026860	Sh3glb2	2:30344811-30359265(-)	1694	2.63523	5.29551	0.497635
ENSMUST00000204296	ENSMUSG00000107603	Gm43921	6:4506087-4507878(+)	1792	0.270556	0.543754	0.497571
ENSMUST00000147527	ENSMUSG00000038368	Focad	4:88124436-88154720(+)	466	0.484612	0.974108	0.497493
ENSMUST00000166712	ENSMUSG00000033417	Cacul1	19:60524696-60581023(-)	5700	2.47254	4.97067	0.497426
ENSMUST00000201329	ENSMUSG00000029916	Agk	6:40325487-40326767(+)	1281	0.179622	0.361196	0.497298
ENSMUST00000187656	ENSMUSG00000094942	Gm3604	13:62368328-62383177(-)	2310	0.284713	0.572691	0.497149
ENSMUST00000030131	ENSMUSG00000060206	Zfp462	4:55011366-55081358(+)	4823	0.515144	1.03649	0.497008
ENSMUST00000125327	ENSMUSG00000027365	Trpm7	2:126797283-126805059(-)	671	0.469077	0.943911	0.49695
ENSMUST00000038411	ENSMUSG00000113640	Adat3	10:80602880-80607654(+)	1411	0.788525	1.58696	0.496878
ENSMUST00000178628	ENSMUSG00000075511	1700001L05Rik	15:83357526-83367282(-)	1290	0.150716	0.303349	0.49684
ENSMUST00000199923	ENSMUSG00000039701	Usp53	3:122957169-122984510(-)	1984	0.159217	0.320557	0.496689
ENSMUST00000188594	ENSMUSG00000026782	Abi2	1:60409695-60477088(+)	1658	0.277704	0.559144	0.496659
ENSMUST00000111929	ENSMUSG00000042359	Osbpl6	2:76406538-76600647(+)	8257	0.38242	0.770064	0.496608
ENSMUST00000106945	ENSMUSG00000028527	Ak4	4:101419319-101466995(+)	4175	0.770584	1.55201	0.496507
ENSMUST00000114712	ENSMUSG00000022793	B4galt4	16:38742266-38768848(+)	2168	0.344952	0.694894	0.49641
ENSMUST00000142411	ENSMUSG00000012609	Ttll5	12:85824985-85843787(+)	650	0.499501	1.00646	0.496295
ENSMUST00000162821	ENSMUSG00000033769	Exoc6b	6:84851949-85069502(-)	1383	0.645873	1.30147	0.496264
ENSMUST00000161875	ENSMUSG00000032295	Man2c1	9:57141378-57142207(+)	658	1.37713	2.7753	0.496209
ENSMUST00000122006	ENSMUSG00000001240	Ramp2	11:101246429-101248250(+)	899	0.509426	1.02687	0.496096
ENSMUST00000172271	ENSMUSG00000023411	Nfatc4	14:55824795-55833943(+)	4019	0.543645	1.09588	0.496081
ENSMUST00000121568	ENSMUSG00000084289	Gm6977	X:90744546-90745062(-)	512	0.550657	1.11007	0.496056
ENSMUST00000207746	ENSMUSG00000063623	C230062I16Rik	7:29953738-29965711(+)	1022	0.297831	0.600455	0.496009
ENSMUST00000150342	ENSMUSG00000008140	Emc10	7:44491735-44496463(-)	992	0.971887	1.96037	0.495767
ENSMUST00000154860	ENSMUSG00000028975	Pex14	4:148983354-149099815(-)	989	0.590116	1.19104	0.495463
ENSMUST00000146384	ENSMUSG00000033423	Eri3	4:117564758-117674297(+)	1336	0.947673	1.91307	0.495368
ENSMUST00000156196	ENSMUSG00000034201	Gas2l1	11:5060470-5064851(-)	2730	0.42105	0.85001	0.495347
ENSMUST00000124991	ENSMUSG00000011257	Pabpc4	4:123294964-123298006(+)	692	1.47047	2.96863	0.495336
ENSMUST00000034566	ENSMUSG00000032064	Dixdc1	9:50662752-50727975(-)	5709	1.38809	2.80246	0.495311
ENSMUST00000212336	ENSMUSG00000031813	Mvb12a	8:71546732-71548085(+)	684	0.98571	1.99049	0.49521
ENSMUST00000128335	ENSMUSG00000034118	Tpst1	5:130133957-130135712(+)	1047	0.527168	1.06483	0.495072
ENSMUST00000209713	ENSMUSG00000110400	Gm45416	7:141516403-141518603(-)	2201	0.353289	0.71371	0.495004
ENSMUST00000191683	ENSMUSG00000025909	Sntg1	1:8361475-9298864(-)	4510	0.347244	0.701807	0.494786
ENSMUST00000071077	ENSMUSG00000029155	Spata18	5:73651379-73679512(+)	1978	0.296285	0.598835	0.494769
ENSMUST00000135541	ENSMUSG00000059851	Kmt5c	7:4740153-4742088(+)	396	0.629381	1.27213	0.494746
ENSMUST00000155711	ENSMUSG00000003573	Homer3	8:70283034-70286302(+)	678	0.640771	1.29528	0.494697
ENSMUST00000206426	ENSMUSG00000054555	Adam12	7:134184896-134232131(-)	1463	0.248272	0.502133	0.494435
ENSMUST00000006760	ENSMUSG00000006585	Cdt1	8:122568015-122573128(+)	2189	0.494882	1.00094	0.494417
ENSMUST00000123801	ENSMUSG00000030751	Psma1	7:114273803-114276043(-)	591	0.454082	0.918428	0.494412
ENSMUST00000196751	ENSMUSG00000034687	Fras1	5:96374435-96387634(+)	2017	0.26249	0.53104	0.494294
ENSMUST00000137145	ENSMUSG00000026864	Hspa5	2:34772099-34773307(+)	477	5.18124	10.4848	0.494167
ENSMUST00000162745	ENSMUSG00000022708	Zbtb20	16:43508157-43569781(+)	267	1.79521	3.63386	0.494023
ENSMUST00000219201	ENSMUSG00000019978	Epb41l2	10:25505594-25513337(+)	1126	0.713025	1.44354	0.493942
ENSMUST00000119496	ENSMUSG00000080932	Gm10224	6:122698414-122699028(-)	615	1.3007	2.63332	0.493939
ENSMUST00000145397	ENSMUSG00000034928	Rnf44	13:54683964-54693812(-)	609	1.9918	4.03259	0.493926
ENSMUST00000107786	ENSMUSG00000020866	Cacna1g	11:94408391-94474100(-)	7984	0.876098	1.7741	0.493827
ENSMUST00000134514	ENSMUSG00000021645	Smn1	13:100124858-100127142(+)	453	0.644092	1.30493	0.493584
ENSMUST00000203721	ENSMUSG00000030271	Ogg1	6:113327111-113328954(+)	864	0.163325	0.330941	0.493517
ENSMUST00000106483	ENSMUSG00000030880	Polr3e	7:120917771-120946249(+)	3001	0.79571	1.61289	0.493344
ENSMUST00000147426	ENSMUSG00000040964	Arhgef10l	4:140575426-140581802(-)	804	0.153152	0.310515	0.493219
ENSMUST00000111786	ENSMUSG00000029454	Mapkapk5	5:121525145-121545200(-)	975	1.02145	2.07152	0.493092
ENSMUST00000172999	ENSMUSG00000007029	Vars	17:35013283-35014469(+)	806	0.332178	0.674031	0.492823
ENSMUST00000200455	ENSMUSG00000041560	Nop53	7:15942848-15946055(-)	444	5.71425	11.5977	0.492705
ENSMUST00000194608	ENSMUSG00000026496	Parp1	1:180568924-180579161(+)	392	3.46485	7.03385	0.492597
ENSMUST00000146885	ENSMUSG00000033581	Igf2bp2	16:22076018-22079118(-)	631	0.523125	1.06219	0.492497
ENSMUST00000197558	ENSMUSG00000028137	Celf3	3:94478335-94492193(+)	2414	1.463	2.97064	0.492486
ENSMUST00000022260	ENSMUSG00000021741	Gm5457	14:12867553-12867888(+)	336	2.45822	4.9917	0.492461
ENSMUST00000110277	ENSMUSG00000037773	Pced1a	2:130418959-130424687(-)	1689	0.196676	0.399462	0.492352
ENSMUST00000128728	ENSMUSG00000086165	Gm15690	5:120479842-120480903(-)	432	0.925497	1.87986	0.492322
ENSMUST00000153516	ENSMUSG00000005204	Senp3	11:69673275-69678119(-)	860	1.07295	2.17959	0.492271
ENSMUST00000079582	ENSMUSG00000030172	Erc1	6:119772706-119848102(-)	2304	0.367264	0.746142	0.492217
ENSMUST00000150619	ENSMUSG00000028809	Srrm1	4:135322476-135353134(-)	4542	0.170317	0.346099	0.492105
ENSMUST00000195929	ENSMUSG00000028107	Tars2	3:95747515-95754871(-)	623	0.230054	0.467522	0.492071
ENSMUST00000168907	ENSMUSG00000025915	Sgk3	1:9798143-9900845(+)	3779	0.424023	0.861744	0.492052
ENSMUST00000043397	ENSMUSG00000035172	Plekhh3	11:101162679-101171351(-)	3056	1.1644	2.36658	0.492018
ENSMUST00000102766	ENSMUSG00000020364	Zfp354a	11:51059257-51071362(+)	2592	1.04534	2.12468	0.491999
ENSMUST00000131983	ENSMUSG00000022957	Itsn1	16:91729571-91793848(+)	488	1.22639	2.49409	0.491718
ENSMUST00000141701	ENSMUSG00000073609	D2hgdh	1:93826562-93830308(+)	689	0.26072	0.530334	0.491615
ENSMUST00000193157	ENSMUSG00000104316	Gm37909	1:36473952-36476110(+)	2159	0.225831	0.459378	0.491602
ENSMUST00000120760	ENSMUSG00000032396	Dis3l	9:64307011-64341153(-)	3661	0.427902	0.870459	0.491582
ENSMUST00000192810	ENSMUSG00000102779	Gm38164	1:172088474-172088803(+)	330	1.15482	2.34941	0.491536
ENSMUST00000153978	ENSMUSG00000027932	Slc27a3	3:90387435-90388981(-)	591	0.773309	1.57354	0.491445
ENSMUST00000186634	ENSMUSG00000001248	Gramd1a	7:31130127-31151033(-)	2735	1.4959	3.04496	0.491271
ENSMUST00000133972	ENSMUSG00000029752	Asns	6:7681277-7682358(-)	526	0.811538	1.65204	0.491234
ENSMUST00000140719	ENSMUSG00000045466	Zfp956	6:47953447-47965297(+)	2823	0.740919	1.5087	0.491098
ENSMUST00000129818	ENSMUSG00000052572	Dlg2	7:92180684-92288339(+)	2218	0.522261	1.06357	0.491045
ENSMUST00000141324	ENSMUSG00000040048	Ndufb10	17:24722060-24722649(-)	430	1.22181	2.48819	0.491044
ENSMUST00000200667	ENSMUSG00000042453	Reln	5:21894905-21899046(-)	687	0.609001	1.2405	0.490932
ENSMUST00000113624	ENSMUSG00000032238	Rora	9:69289682-69379809(+)	2591	0.58466	1.19101	0.490894
ENSMUST00000138953	ENSMUSG00000059857	Ntng1	3:109782682-110135508(-)	1443	0.963927	1.9639	0.490823
ENSMUST00000205587	ENSMUSG00000091474	2610021A01Rik	7:41599230-41611919(+)	514	0.603856	1.23038	0.490788
ENSMUST00000118431	ENSMUSG00000080977	Gm13772	2:90804260-90804576(-)	317	1.25515	2.55745	0.490782
ENSMUST00000135396	ENSMUSG00000029772	Ahcyl2	6:29853891-29867419(+)	3615	0.280575	0.571693	0.490779
ENSMUST00000144701	ENSMUSG00000018474	Chd3	11:69360724-69361721(-)	430	7.00955	14.2848	0.4907
ENSMUST00000125301	ENSMUSG00000039001	Rps21	2:180257418-180257994(+)	404	0.880556	1.79463	0.490662
ENSMUST00000134772	ENSMUSG00000031916	Cog8	8:107052908-107056498(-)	712	0.391975	0.799178	0.490473
ENSMUST00000156401	ENSMUSG00000086771	1700080G11Rik	4:127531622-127532885(+)	436	0.666854	1.35966	0.490456
ENSMUST00000127396	ENSMUSG00000029228	Lnx1	5:74592679-74677858(-)	2852	0.164477	0.33537	0.490434
ENSMUST00000077535	ENSMUSG00000024446	Rpp21	17:36255645-36257856(-)	437	3.8884	7.9305	0.49031
ENSMUST00000158150	ENSMUSG00000088775	Gm26037	1:89684802-89685112(+)	311	2.71268	5.53571	0.490033
ENSMUST00000028332	ENSMUSG00000026958	Dpp7	2:25352290-25356359(-)	1682	1.26347	2.57938	0.489835
ENSMUST00000208357	ENSMUSG00000062797	Hikeshi	7:89918704-89941199(-)	806	1.66572	3.40084	0.489797
ENSMUST00000156935	ENSMUSG00000069565	Dazap1	10:80261486-80281005(+)	598	0.206909	0.422468	0.489763
ENSMUST00000201623	ENSMUSG00000026872	Zeb2	2:45001691-45111174(-)	868	0.45382	0.926912	0.489604
ENSMUST00000069536	ENSMUSG00000055799	Tcf7l1	6:72626378-72789254(-)	3042	0.30362	0.62032	0.489457
ENSMUST00000191598	ENSMUSG00000024038	Ndufv3	17:31520185-31527242(+)	642	0.524538	1.07188	0.489363
ENSMUST00000188430	ENSMUSG00000033124	Atg9a	1:75187557-75191725(-)	967	0.428913	0.876813	0.489173
ENSMUST00000029932	ENSMUSG00000056025	Clca3a1	3:144729677-144760977(-)	3798	0.155672	0.318255	0.489142
ENSMUST00000206924	ENSMUSG00000030677	Kif22	7:127029104-127032704(-)	642	0.387544	0.792298	0.489139
ENSMUST00000176837	ENSMUSG00000008206	Cers4	8:4493458-4522467(+)	3116	0.20834	0.426015	0.489044
ENSMUST00000189648	ENSMUSG00000026594	Ralgps2	1:156900598-156938781(-)	336	0.851883	1.74203	0.489017
ENSMUST00000219126	ENSMUSG00000004937	Sgta	10:81046479-81050048(-)	698	0.460758	0.942343	0.488949
ENSMUST00000123314	ENSMUSG00000008200	Fnbp4	2:90745604-90776475(+)	2442	0.154943	0.316985	0.488802
ENSMUST00000159124	ENSMUSG00000003500	Impdh1	6:29200437-29216364(-)	2600	1.33062	2.7229	0.488678
ENSMUST00000108777	ENSMUSG00000036819	Jmjd4	11:59450045-59458473(+)	4351	1.19871	2.4534	0.488591
ENSMUST00000108107	ENSMUSG00000037211	Spry1	3:37640080-37644598(+)	2773	1.61508	3.30762	0.488291
ENSMUST00000190929	ENSMUSG00000022197	Pdzd2	15:12407282-12549278(-)	1210	0.70493	1.44375	0.488263
ENSMUST00000067826	ENSMUSG00000055817	Mta3	17:83706191-83814905(+)	2087	0.373504	0.765024	0.488225
ENSMUST00000144619	ENSMUSG00000022037	Clu	14:65971303-65974962(+)	632	0.177628	0.363825	0.488224
ENSMUST00000203690	ENSMUSG00000030022	Adamts9	6:92851950-92854632(-)	2683	0.150071	0.307394	0.488204
ENSMUST00000150351	ENSMUSG00000020263	Appl2	10:83605765-83611728(-)	807	0.335258	0.686811	0.488137
ENSMUST00000156241	ENSMUSG00000036845	Lin37	7:30555860-30559659(-)	791	0.332104	0.680496	0.488032
ENSMUST00000178697	ENSMUSG00000057963	Itpk1	12:102623373-102704914(-)	355	0.421223	0.863107	0.488031
ENSMUST00000109721	ENSMUSG00000000378	Ccm2	11:6561230-6596742(+)	1551	1.17851	2.41495	0.488006
ENSMUST00000156700	ENSMUSG00000034327	Kctd9	14:67716285-67742161(+)	3098	0.454404	0.931258	0.487946
ENSMUST00000110124	ENSMUSG00000003573	Homer3	8:70282999-70294361(+)	2445	2.4819	5.08759	0.487834
ENSMUST00000154083	ENSMUSG00000034021	Pds5b	5:150759364-150769865(+)	668	0.358612	0.735216	0.487764
ENSMUST00000223388	ENSMUSG00000047227	Gm527	12:64920784-64923641(+)	771	0.598129	1.22647	0.487683
ENSMUST00000182147	ENSMUSG00000024073	Birc6	17:74659146-74668813(+)	784	2.10522	4.31717	0.487639
ENSMUST00000135967	ENSMUSG00000039501	Znfx1	2:167049571-167062639(-)	2904	0.214387	0.439737	0.487535
ENSMUST00000201979	ENSMUSG00000037720	Tmem33	5:67260696-67286659(+)	1283	0.367466	0.753817	0.487474
ENSMUST00000080932	ENSMUSG00000053158	Fes	7:80377758-80387946(-)	2762	0.210243	0.431462	0.48728
ENSMUST00000204890	ENSMUSG00000030057	Cnbp	6:87843082-87851030(-)	1614	1.24157	2.54799	0.487274
ENSMUST00000153615	ENSMUSG00000028391	Wdr31	4:62457541-62459273(-)	499	0.731465	1.50127	0.487231
ENSMUST00000187601	ENSMUSG00000033124	Atg9a	1:75189769-75191962(-)	716	1.21333	2.49074	0.487136
ENSMUST00000191852	ENSMUSG00000102478	BC085271	1:183205071-183206557(-)	1487	0.203398	0.417598	0.487067
ENSMUST00000152755	ENSMUSG00000001034	Mapk7	11:61488812-61494266(-)	3255	1.64935	3.38631	0.487064
ENSMUST00000071172	ENSMUSG00000099980	Gm5619	9:85781868-85782627(-)	760	1.15426	2.37052	0.486923
ENSMUST00000132634	ENSMUSG00000037605	Adgrl3	5:81021791-81197587(+)	445	1.89135	3.88594	0.486716
ENSMUST00000054910	ENSMUSG00000043795	Prr33	7:142491074-142506771(-)	2251	0.20787	0.427268	0.48651
ENSMUST00000153732	ENSMUSG00000041623	D11Wsu47e	11:113685086-113688128(+)	541	0.870778	1.78991	0.486493
ENSMUST00000079838	ENSMUSG00000022475	Hdac7	15:97792664-97831494(-)	3985	0.513891	1.05669	0.486321
ENSMUST00000132146	ENSMUSG00000020128	Vps54	11:21277903-21292231(+)	493	0.287414	0.591259	0.486105
ENSMUST00000106363	ENSMUSG00000020818	Mfsd11	11:116854026-116874167(+)	1602	0.199832	0.411108	0.486082
ENSMUST00000143323	ENSMUSG00000020929	Eftud2	11:102839450-102840675(-)	631	0.589962	1.21374	0.48607
ENSMUST00000132089	ENSMUSG00000022656	Nectin3	16:46436391-46438633(-)	752	1.25256	2.57724	0.486008
ENSMUST00000188275	ENSMUSG00000037236	Matr3	18:35562299-35590529(+)	1951	0.334751	0.688809	0.485985
ENSMUST00000109467	ENSMUSG00000090381	Gm6158	14:24070074-24070637(+)	564	0.53908	1.10928	0.485973
ENSMUST00000150840	ENSMUSG00000032376	Usp3	9:66518408-66520820(-)	565	0.47383	0.975082	0.485939
ENSMUST00000128631	ENSMUSG00000033055	Ankrd54	15:79059621-79062893(-)	2012	0.722245	1.48633	0.485925
ENSMUST00000199251	ENSMUSG00000031668	Eif2ak3	6:70844556-70845619(+)	1064	0.628557	1.29362	0.48589
ENSMUST00000207020	ENSMUSG00000058966	Fam57b	7:126824653-126830215(+)	1777	0.67742	1.3949	0.485641
ENSMUST00000138424	ENSMUSG00000085338	2410004I01Rik	11:102958300-102964387(-)	1187	0.353702	0.728637	0.48543
ENSMUST00000112447	ENSMUSG00000040990	Sh3kbp1	X:159840964-159975916(+)	4245	0.327652	0.67501	0.485403
ENSMUST00000134032	ENSMUSG00000049252	Lrp1b	2:40677516-40699776(-)	740	0.196565	0.404982	0.485367
ENSMUST00000111994	ENSMUSG00000056234	Ncoa4	14:32165791-32179247(+)	3343	1.5302	3.15272	0.485359
ENSMUST00000165128	ENSMUSG00000060268	Gm1661	4:117213333-117251917(-)	1837	0.22395	0.461475	0.485292
ENSMUST00000184602	ENSMUSG00000099034	2810039B14Rik	15:75642475-75644479(+)	530	0.39427	0.81255	0.485226
ENSMUST00000218733	ENSMUSG00000111950	AC101677.2	10:26695574-26742860(+)	741	0.978013	2.01643	0.485022
ENSMUST00000147817	ENSMUSG00000001323	Srr	11:74910452-74925675(-)	1276	0.484062	0.998092	0.484987
ENSMUST00000202932	ENSMUSG00000053134	Supt7l	5:31521549-31527807(-)	1899	0.29526	0.608823	0.484969
ENSMUST00000109007	ENSMUSG00000078886	Gm2026	2:175965331-175977635(+)	1621	0.171669	0.354001	0.484939
ENSMUST00000098750	ENSMUSG00000056260	Lrif1	3:106721936-106736574(+)	3103	0.689614	1.4221	0.484927
ENSMUST00000117407	ENSMUSG00000037605	Adgrl3	5:81309912-81795887(+)	5705	0.574837	1.18569	0.484812
ENSMUST00000192076	ENSMUSG00000072258	Taf1a	1:183388985-183406638(+)	1254	1.16293	2.39874	0.484809
ENSMUST00000145919	ENSMUSG00000034518	Hmgxb4	8:74993679-75031978(+)	3989	1.83103	3.77768	0.484697
ENSMUST00000129193	ENSMUSG00000002546	Golga2	2:32288355-32302200(+)	847	0.648747	1.33847	0.484693
ENSMUST00000120513	ENSMUSG00000083909	Gm15842	5:122302422-122303039(+)	618	0.286577	0.591325	0.484635
ENSMUST00000205345	ENSMUSG00000006906	Stambp	6:83571133-83572439(-)	1307	0.522368	1.07797	0.484585
ENSMUST00000118612	ENSMUSG00000040195	Nemp1	10:127677064-127695168(+)	1522	0.292014	0.602613	0.48458
ENSMUST00000180987	ENSMUSG00000097577	6230400D17Rik	14:20687236-20703012(-)	1554	0.200038	0.413018	0.484332
ENSMUST00000134552	ENSMUSG00000086753	Gm15751	5:123508395-123514011(+)	1862	0.448765	0.92665	0.484287
ENSMUST00000109810	ENSMUSG00000005481	Ddx39	8:83715548-83723348(+)	1794	0.436427	0.901196	0.484275
ENSMUST00000125815	ENSMUSG00000075700	Selenot	3:58576698-58588812(+)	781	0.846297	1.74805	0.484138
ENSMUST00000143193	ENSMUSG00000026200	Glb1l	1:75200093-75201248(-)	471	1.87005	3.86323	0.484064
ENSMUST00000062829	ENSMUSG00000043219	Hoxa6	6:52206288-52208722(-)	874	0.421212	0.870356	0.483954
ENSMUST00000130112	ENSMUSG00000026135	Zfp142	1:74582232-74587952(-)	3855	0.610293	1.2611	0.483937
ENSMUST00000182836	ENSMUSG00000032580	Rbm5	9:107750293-107751962(-)	500	1.59917	3.30467	0.483912
ENSMUST00000220971	ENSMUSG00000113910	AC160972.1	12:111616870-111637388(+)	644	0.341673	0.706189	0.483827
ENSMUST00000169037	ENSMUSG00000031659	Adcy7	8:88272403-88329039(+)	5198	0.307118	0.634999	0.483651
ENSMUST00000097913	ENSMUSG00000028539	Artn	4:117926163-117929497(-)	1568	0.22427	0.463759	0.483592
ENSMUST00000156008	ENSMUSG00000109865	Hspa14	2:3490958-3492042(-)	675	0.325166	0.6724	0.48359
ENSMUST00000163913	ENSMUSG00000015957	Wnt11	7:98835112-98853811(+)	1844	0.248703	0.514499	0.483389
ENSMUST00000199273	ENSMUSG00000050549	5730508B09Rik	3:127869058-127896324(-)	2234	0.706696	1.46198	0.483383
ENSMUST00000129515	ENSMUSG00000028797	Tmem234	4:129600668-129608117(+)	1366	0.440468	0.911336	0.483321
ENSMUST00000023669	ENSMUSG00000022948	Setd4	16:93583457-93603803(-)	1816	0.238918	0.494375	0.483273
ENSMUST00000141621	ENSMUSG00000069094	Pde7a	3:19227385-19230028(-)	798	1.42124	2.94113	0.483229
ENSMUST00000151641	ENSMUSG00000074673	Ttll9	2:152989459-152999325(+)	526	0.168793	0.349305	0.483225
ENSMUST00000128506	ENSMUSG00000042133	Ppig	2:69735738-69741613(+)	428	0.670792	1.38816	0.483224
ENSMUST00000176123	ENSMUSG00000028059	Arhgef2	3:88632733-88633638(+)	559	0.538007	1.11395	0.482972
ENSMUST00000114270	ENSMUSG00000044716	Dok7	5:35056862-35080964(+)	2779	1.28675	2.66496	0.48284
ENSMUST00000100414	ENSMUSG00000078656	Vps25	11:101253729-101259545(+)	1220	0.34169	0.707693	0.482822
ENSMUST00000068973	ENSMUSG00000055407	Map6	7:99267447-99337136(+)	3430	4.24748	8.79894	0.482726
ENSMUST00000117710	ENSMUSG00000020267	Hint1	11:54866481-54870307(+)	580	1.43894	2.9829	0.482396
ENSMUST00000194881	ENSMUSG00000102774	Gm9748	14:79769908-79772743(+)	783	0.463081	0.960064	0.482344
ENSMUST00000032853	ENSMUSG00000030621	Me3	7:89829282-89851962(+)	1130	0.735669	1.5252	0.482343
ENSMUST00000125991	ENSMUSG00000039382	Wdr45	X:7722355-7726022(+)	807	0.258912	0.536846	0.482284
ENSMUST00000208578	ENSMUSG00000109165	Gm45148	7:6179975-6183561(+)	513	0.534922	1.10917	0.482272
ENSMUST00000147325	ENSMUSG00000069020	Urm1	2:29827361-29843421(+)	681	0.780682	1.61882	0.482254
ENSMUST00000170620	ENSMUSG00000060147	Serpinb6a	13:33986488-34002770(-)	972	0.501602	1.04024	0.482198
ENSMUST00000118659	ENSMUSG00000080937	Gm13510	2:49185018-49185446(+)	429	0.693808	1.43924	0.482066
ENSMUST00000151034	ENSMUSG00000040746	Rnf167	11:70648075-70651091(+)	937	0.669263	1.38866	0.481949
ENSMUST00000097741	ENSMUSG00000042807	Hecw2	1:53930813-54195034(-)	1132	0.867503	1.8007	0.481759
ENSMUST00000209622	ENSMUSG00000061371	Zfp873	10:82048143-82061586(+)	2284	0.76163	1.58107	0.481718
ENSMUST00000212509	ENSMUSG00000002908	Kcnn1	8:70844316-70855396(-)	1608	0.487333	1.01216	0.481478
ENSMUST00000001536	ENSMUSG00000001496	Nkx2-1	12:56531958-56536908(-)	2809	0.550022	1.14251	0.481415
ENSMUST00000146667	ENSMUSG00000030177	Ccdc77	6:120350208-120364356(-)	574	0.649722	1.34963	0.481407
ENSMUST00000202561	ENSMUSG00000107257	Gm43028	5:67988527-67989007(-)	481	0.465093	0.966266	0.48133
ENSMUST00000150753	ENSMUSG00000027255	Arfgap2	2:91265334-91268752(+)	859	1.04755	2.17637	0.481329
ENSMUST00000164388	ENSMUSG00000024909	Efemp2	19:5480045-5480916(+)	603	0.255307	0.530435	0.481316
ENSMUST00000181550	ENSMUSG00000097156	Gm3764	3:88206826-88225438(+)	1093	0.318879	0.662589	0.481262
ENSMUST00000119222	ENSMUSG00000064068	Mtx1	3:89209092-89213907(-)	1197	0.791293	1.6446	0.481146
ENSMUST00000140126	ENSMUSG00000050751	Pgbd5	8:124371885-124375111(-)	939	0.259904	0.540207	0.481119
ENSMUST00000170516	ENSMUSG00000024952	Rps6ka4	19:6829085-6840601(-)	3105	1.87854	3.90492	0.48107
ENSMUST00000151187	ENSMUSG00000029782	Tmem209	6:30479053-30509704(-)	3998	0.199784	0.415366	0.480983
ENSMUST00000141917	ENSMUSG00000033705	Stard9	2:120713720-120715880(+)	1760	0.520799	1.08293	0.480917
ENSMUST00000077190	ENSMUSG00000032564	Cpne4	9:104569787-105034544(+)	3409	0.16665	0.346551	0.480882
ENSMUST00000150764	ENSMUSG00000037336	Mfsd2b	12:4862440-4874355(-)	3486	0.222052	0.46178	0.480861
ENSMUST00000147109	ENSMUSG00000024163	Mapk8ip3	17:24898608-24899717(-)	934	1.53121	3.18451	0.480831
ENSMUST00000164733	ENSMUSG00000029810	Tmem176b	6:48833825-48840980(-)	1648	0.714243	1.48558	0.480784
ENSMUST00000123466	ENSMUSG00000041623	D11Wsu47e	11:113684440-113688213(+)	794	0.275182	0.572477	0.480687
ENSMUST00000148246	ENSMUSG00000040811	Eml2	7:19181181-19206478(+)	2074	0.377877	0.786198	0.480638
ENSMUST00000186410	ENSMUSG00000032298	Neil1	9:57143070-57148305(-)	1601	0.226876	0.472144	0.480523
ENSMUST00000042971	ENSMUSG00000038352	Arl5c	11:97989578-97996181(-)	1571	0.45956	0.956392	0.480514
ENSMUST00000127891	ENSMUSG00000035623	Rsf1	7:97579907-97639463(+)	754	0.303078	0.630766	0.480492
ENSMUST00000124807	ENSMUSG00000033439	Trmt13	3:116591988-116594801(-)	686	0.74532	1.5512	0.48048
ENSMUST00000185503	ENSMUSG00000032560	Dnajc13	9:104189068-104201951(-)	1222	0.328119	0.682906	0.480475
ENSMUST00000144249	ENSMUSG00000027540	Ptpn1	2:167932395-167963687(+)	682	0.347516	0.723403	0.480391
ENSMUST00000162701	ENSMUSG00000042642	Flad1	3:89408955-89411870(-)	488	0.36432	0.75839	0.480386
ENSMUST00000041646	ENSMUSG00000039358	Drd5	5:38319367-38322518(+)	3152	0.219503	0.456979	0.480335
ENSMUST00000117269	ENSMUSG00000021277	Traf3	12:111166370-111267153(+)	6972	1.40852	2.93238	0.480333
ENSMUST00000149844	ENSMUSG00000017670	Elmo2	2:165304694-165311642(-)	557	0.5704	1.18752	0.480329
ENSMUST00000145068	ENSMUSG00000087347	1700047K16Rik	11:58322988-58324439(+)	886	0.292453	0.608888	0.480307
ENSMUST00000217510	ENSMUSG00000070306	Ccdc153	9:44240732-44245827(+)	740	0.149896	0.312109	0.480268
ENSMUST00000159218	ENSMUSG00000022558	Mroh1	15:76392316-76452978(+)	5085	0.794206	1.65379	0.480234
ENSMUST00000151649	ENSMUSG00000025815	Dhtkd1	2:5924882-5930856(-)	663	0.617974	1.28795	0.479812
ENSMUST00000135161	ENSMUSG00000025350	Rdh5	10:128918420-128922888(-)	701	0.339408	0.707385	0.479807
ENSMUST00000066498	ENSMUSG00000036502	Tmem255a	X:38197306-38252439(-)	3380	1.18557	2.47102	0.47979
ENSMUST00000141961	ENSMUSG00000030057	Cnbp	6:87843919-87851027(-)	915	0.543162	1.13214	0.479766
ENSMUST00000125180	ENSMUSG00000028455	Stoml2	4:43028026-43029837(-)	902	0.441609	0.920535	0.479731
ENSMUST00000174819	ENSMUSG00000028797	Tmem234	4:129600695-129607825(+)	652	0.505227	1.05345	0.479593
ENSMUST00000033880	ENSMUSG00000031490	Eif4ebp1	8:27260329-27276674(+)	1997	0.682527	1.42352	0.479464
ENSMUST00000134017	ENSMUSG00000004934	Pias4	10:81154235-81156124(-)	797	0.311053	0.648767	0.479453
ENSMUST00000213930	ENSMUSG00000032294	Pkm	9:59658243-59670598(+)	1017	0.5377	1.12149	0.479451
ENSMUST00000140638	ENSMUSG00000089832	Shkbp1	7:27342412-27342921(-)	409	0.931995	1.94399	0.479424
ENSMUST00000217929	ENSMUSG00000019978	Epb41l2	10:25441573-25523517(+)	3621	0.643635	1.34254	0.479416
ENSMUST00000147634	ENSMUSG00000085389	1700003M07Rik	4:129960374-129963520(+)	564	0.243437	0.507781	0.479413
ENSMUST00000209351	ENSMUSG00000062044	Lmtk3	7:45786557-45792547(+)	877	0.772546	1.6118	0.479306
ENSMUST00000037907	ENSMUSG00000040296	Ddx58	4:40204849-40239828(-)	3874	0.398391	0.831355	0.479207
ENSMUST00000204535	ENSMUSG00000053119	Chmp3	6:71543892-71574205(+)	413	0.468948	0.978736	0.479136
ENSMUST00000170574	ENSMUSG00000019558	Slc6a8	X:73678893-73679915(+)	527	0.592254	1.23641	0.479011
ENSMUST00000141108	ENSMUSG00000029060	Mib2	4:155656943-155659583(-)	1125	0.693367	1.44795	0.478861
ENSMUST00000083959	ENSMUSG00000065893	n-R5s151	7:16471813-16471931(+)	119	321.58	671.569	0.478849
ENSMUST00000055115	ENSMUSG00000043789	Vwce	19:10634233-10665210(+)	3540	0.204824	0.427848	0.478731
ENSMUST00000113543	ENSMUSG00000024799	Tm7sf2	19:6062822-6067842(-)	1498	0.537758	1.1233	0.478731
ENSMUST00000198050	ENSMUSG00000027710	Acad9	3:36089234-36091270(+)	740	0.63027	1.31677	0.478649
ENSMUST00000107598	ENSMUSG00000038729	Akap2	4:57845248-57896984(+)	6830	0.506243	1.05812	0.478436
ENSMUST00000210380	ENSMUSG00000109735	Gm45667	7:105481927-105483242(+)	1316	0.170654	0.356749	0.478359
ENSMUST00000131742	ENSMUSG00000038777	Sema6c	3:95160501-95164481(+)	549	0.335147	0.700643	0.478342
ENSMUST00000147558	ENSMUSG00000032235	Ice2	9:69416873-69427024(+)	626	0.146199	0.305682	0.478272
ENSMUST00000135083	ENSMUSG00000034620	Tmem5	10:122096056-122097126(-)	399	0.360252	0.753252	0.478262
ENSMUST00000122206	ENSMUSG00000081651	Gm15530	16:38685315-38685869(-)	555	0.331063	0.692233	0.478254
ENSMUST00000152495	ENSMUSG00000007080	Pole	5:110327619-110337451(+)	1766	0.148723	0.311044	0.478141
ENSMUST00000156303	ENSMUSG00000055436	Srsf11	3:158012343-158013147(-)	474	0.456641	0.955247	0.478034
ENSMUST00000155371	ENSMUSG00000018446	C1qbp	11:70977848-70978871(-)	703	4.5073	9.42893	0.478029
ENSMUST00000207298	ENSMUSG00000037519	Ppfia1	7:144477278-144479118(-)	804	0.291284	0.609378	0.478002
ENSMUST00000153822	ENSMUSG00000038116	Phf20	2:156222880-156251810(+)	605	0.369566	0.773339	0.477884
ENSMUST00000166585	ENSMUSG00000021557	Agtpbp1	13:59531182-59557347(-)	600	0.181098	0.379013	0.477815
ENSMUST00000173490	ENSMUSG00000028073	Pear1	3:87749106-87754205(-)	2575	0.297231	0.622146	0.477751
ENSMUST00000183232	ENSMUSG00000025201	Bloc1s2-ps	2:52619754-52620185(+)	432	0.613955	1.28568	0.477533
ENSMUST00000139072	ENSMUSG00000039637	Coro7	16:4632246-4635035(-)	1095	0.490096	1.02637	0.477504
ENSMUST00000218643	ENSMUSG00000019998	Stx7	10:24149353-24177321(+)	362	0.549555	1.15094	0.477484
ENSMUST00000020101	ENSMUSG00000019944	Rhobtb1	10:69212634-69291791(+)	4352	1.84281	3.85995	0.477418
ENSMUST00000127322	ENSMUSG00000029534	St7	6:17905583-17942935(+)	919	0.822893	1.72445	0.477192
ENSMUST00000156250	ENSMUSG00000028041	Adam15	3:89339644-89340440(-)	418	3.00697	6.30688	0.476776
ENSMUST00000141454	ENSMUSG00000085227	6330418K02Rik	5:138264054-138266332(+)	624	0.344571	0.723183	0.476464
ENSMUST00000172005	ENSMUSG00000026312	Cdh7	1:109983737-110139001(+)	3353	0.621243	1.30388	0.476457
ENSMUST00000114233	ENSMUSG00000029096	Htra3	5:35661559-35679472(-)	1901	0.546295	1.14672	0.476398
ENSMUST00000132907	ENSMUSG00000007610	Gtpbp3	8:71488734-71489578(+)	615	0.893843	1.87668	0.47629
ENSMUST00000021921	ENSMUSG00000021466	Ptch1	13:63508328-63565735(-)	7725	1.22362	2.56927	0.476252
ENSMUST00000129473	ENSMUSG00000025161	Slc16a3	11:120949071-120956861(+)	975	0.996047	2.09146	0.476245
ENSMUST00000144656	ENSMUSG00000044452	Zfp507	7:35801010-35802954(-)	640	0.611748	1.2848	0.476143
ENSMUST00000156042	ENSMUSG00000036959	Bcorl1	X:48361537-48379308(+)	738	0.186063	0.390837	0.476063
ENSMUST00000203315	ENSMUSG00000030231	Plekha5	6:140577135-140579678(+)	453	0.915955	1.92407	0.476051
ENSMUST00000137317	ENSMUSG00000051154	Commd3	2:18672523-18674400(+)	377	0.694405	1.45873	0.476034
ENSMUST00000148002	ENSMUSG00000025855	Prkar1b	5:139042451-139127805(-)	795	0.70578	1.48283	0.475968
ENSMUST00000185139	ENSMUSG00000030172	Erc1	6:119572630-119848099(-)	6719	0.869124	1.82631	0.475891
ENSMUST00000210840	ENSMUSG00000030894	Tpp1	7:105745919-105752213(-)	3687	0.748313	1.57292	0.475748
ENSMUST00000130820	ENSMUSG00000020888	Dvl2	11:70000821-70006961(+)	1417	0.740912	1.55746	0.475718
ENSMUST00000134626	ENSMUSG00000021884	Hacl1	14:31626426-31641172(-)	762	0.209239	0.439876	0.475677
ENSMUST00000165523	ENSMUSG00000021906	Oxnad1	14:32085787-32099631(+)	840	0.484578	1.01881	0.475631
ENSMUST00000187115	ENSMUSG00000041763	Tpp2	1:44000825-44002336(+)	847	0.84675	1.78062	0.475537
ENSMUST00000038842	ENSMUSG00000035179	Ppp1r32	19:10474257-10482897(-)	1458	0.380998	0.801791	0.475184
ENSMUST00000217599	ENSMUSG00000032116	Stt3a	9:36754860-36767609(-)	285	9.50595	20.0054	0.475169
ENSMUST00000160525	ENSMUSG00000022558	Mroh1	15:76450628-76451385(+)	620	0.47812	1.00622	0.475164
ENSMUST00000107363	ENSMUSG00000035355	Kcnh4	11:100740382-100759942(-)	3948	0.433449	0.912424	0.475052
ENSMUST00000126377	ENSMUSG00000055436	Srsf11	3:158016322-158018114(-)	437	0.581496	1.22412	0.475032
ENSMUST00000217813	ENSMUSG00000020105	Lrig3	10:125966219-125998013(+)	1614	0.197509	0.415782	0.47503
ENSMUST00000173173	ENSMUSG00000048000	Gigyf2	1:87327066-87433799(+)	2765	0.403572	0.849594	0.475017
ENSMUST00000032920	ENSMUSG00000030682	Cdipt	7:126975914-126980162(+)	1974	2.71068	5.70704	0.474971
ENSMUST00000142389	ENSMUSG00000037965	Zc3h7a	16:11161058-11176064(-)	414	0.666778	1.40386	0.47496
ENSMUST00000200437	ENSMUSG00000105350	4930537H20Rik	3:90292301-90293983(-)	1683	0.1471	0.309713	0.474956
ENSMUST00000133060	ENSMUSG00000032116	Stt3a	9:36759203-36767350(-)	598	0.313527	0.660193	0.474902
ENSMUST00000114927	ENSMUSG00000002107	Celf2	2:6545635-6721928(-)	1721	0.382565	0.805607	0.474878
ENSMUST00000143985	ENSMUSG00000023951	Vegfa	17:46018712-46021372(-)	550	0.63499	1.33764	0.474709
ENSMUST00000106901	ENSMUSG00000028525	Pde4b	4:102589843-102603441(+)	2129	0.321236	0.676836	0.474614
ENSMUST00000025740	ENSMUSG00000024824	Rad9a	19:4195198-4201603(-)	2046	0.315382	0.664728	0.474453
ENSMUST00000126870	ENSMUSG00000024581	Napg	18:62977861-62980653(+)	352	1.94832	4.10664	0.474432
ENSMUST00000196268	ENSMUSG00000003062	Stard3nl	13:19357676-19367955(-)	740	0.951071	2.00515	0.474314
ENSMUST00000133737	ENSMUSG00000026927	Sdccag3	2:26386655-26389306(-)	1150	1.49826	3.15885	0.474306
ENSMUST00000111095	ENSMUSG00000015812	Gnrh1	14:67745229-67749435(+)	521	0.404572	0.853016	0.474284
ENSMUST00000097869	ENSMUSG00000073753	Gm10571	4:129855071-129856710(+)	1640	0.213497	0.450169	0.47426
ENSMUST00000075898	ENSMUSG00000074034	Gm5921	9:115437700-115438581(-)	882	0.278838	0.588013	0.474204
ENSMUST00000113559	ENSMUSG00000075415	Fnbp1	2:31026207-31096500(-)	4378	0.397083	0.837873	0.473918
ENSMUST00000094291	ENSMUSG00000034892	Rps29	12:69158358-69159054(-)	461	0.969023	2.04515	0.473815
ENSMUST00000029155	ENSMUSG00000027624	Epb41l1	2:156475837-156543214(+)	6220	0.735781	1.55289	0.473814
ENSMUST00000215934	ENSMUSG00000032126	Hmbs	9:44340015-44342307(-)	2293	0.373012	0.787344	0.47376
ENSMUST00000179238	ENSMUSG00000004207	Psap	10:60277628-60302597(+)	2657	78.4002	165.491	0.473743
ENSMUST00000129194	ENSMUSG00000020744	Slc25a19	11:115616549-115617905(-)	491	0.71131	1.50196	0.473588
ENSMUST00000129647	ENSMUSG00000057894	Zfp329	7:12806073-12808075(-)	684	0.177179	0.374165	0.473532
ENSMUST00000120850	ENSMUSG00000082253	Gm14639	X:56155528-56156393(-)	866	0.188724	0.398665	0.47339
ENSMUST00000128502	ENSMUSG00000058740	Kcnt1	2:25900891-25903395(+)	592	1.45192	3.06755	0.473316
ENSMUST00000147457	ENSMUSG00000028559	Osbpl9	4:109133777-109202236(-)	548	0.296852	0.627201	0.473296
ENSMUST00000129481	ENSMUSG00000078490	Cfap74	4:155409190-155415987(+)	689	1.02978	2.17583	0.473281
ENSMUST00000175805	ENSMUSG00000022361	Zhx1	15:58047003-58076245(-)	4839	0.278704	0.589026	0.473161
ENSMUST00000146048	ENSMUSG00000026634	Angel2	1:190937252-190939269(+)	632	0.54754	1.15755	0.473016
ENSMUST00000190876	ENSMUSG00000025958	Creb1	1:64532859-64597467(+)	1420	0.162535	0.343641	0.472979
ENSMUST00000140549	ENSMUSG00000033983	Coil	11:88987579-88990954(+)	776	0.560041	1.18424	0.472912
ENSMUST00000129181	ENSMUSG00000009863	Sdhb	4:140961401-140976796(+)	1232	0.608663	1.28728	0.472829
ENSMUST00000063531	ENSMUSG00000028551	Cdkn2c	4:109660876-109665372(-)	1106	0.778748	1.64703	0.47282
ENSMUST00000145022	ENSMUSG00000055923	Aasdh	5:76875935-76876667(-)	614	1.417	2.99694	0.472816
ENSMUST00000109992	ENSMUSG00000020432	Tcn2	11:3917192-3931789(-)	1945	0.295465	0.624912	0.472811
ENSMUST00000211863	ENSMUSG00000034518	Hmgxb4	8:74993695-75000878(+)	512	0.986625	2.08673	0.472809
ENSMUST00000160862	ENSMUSG00000004637	Wwox	8:114439695-114718679(+)	1715	0.213851	0.452346	0.47276
ENSMUST00000057186	ENSMUSG00000051136	Ghsr	3:27371351-27378010(+)	4433	0.144186	0.305046	0.47267
ENSMUST00000156308	ENSMUSG00000089917	Uckl1	2:181569165-181569881(-)	569	3.47885	7.36034	0.472648
ENSMUST00000147968	ENSMUSG00000040282	BC052040	2:115581801-115640643(+)	1936	0.171826	0.363651	0.472502
ENSMUST00000129054	ENSMUSG00000041231	Ublcp1	11:44454573-44460830(-)	1398	1.12448	2.37991	0.472488
ENSMUST00000110020	ENSMUSG00000021190	Lgmn	12:102394084-102423769(-)	1835	1.8102	3.83132	0.472474
ENSMUST00000068880	ENSMUSG00000025931	Paqr8	1:20917840-20939055(+)	4704	1.20052	2.54108	0.472445
ENSMUST00000134324	ENSMUSG00000035107	Dcbld2	16:58456377-58463823(+)	891	0.183417	0.388447	0.47218
ENSMUST00000113542	ENSMUSG00000062110	Scfd2	5:74206092-74531752(-)	2279	1.03868	2.19979	0.472172
ENSMUST00000139573	ENSMUSG00000028910	Mecr	4:131843505-131844007(+)	387	0.349969	0.741436	0.472015
ENSMUST00000127451	ENSMUSG00000061559	Wdr61	9:54722874-54734502(-)	784	0.631916	1.33885	0.471984
ENSMUST00000133443	ENSMUSG00000022841	Ap2m1	16:20535549-20537839(+)	275	1.65534	3.50839	0.471823
ENSMUST00000128651	ENSMUSG00000024590	Lmnb1	18:56728441-56733456(+)	659	0.269991	0.572279	0.471782
ENSMUST00000143165	ENSMUSG00000063145	Bbs5	2:69655424-69665028(+)	508	0.425722	0.902502	0.471713
ENSMUST00000185682	ENSMUSG00000034730	Adgrb1	15:74563792-74589464(+)	2744	0.569868	1.20849	0.471554
ENSMUST00000146104	ENSMUSG00000007570	Fance	17:28318346-28326499(+)	698	0.152067	0.322492	0.471537
ENSMUST00000141587	ENSMUSG00000050908	Tvp23a	16:10427039-10429261(-)	838	0.50942	1.08062	0.471415
ENSMUST00000221079	ENSMUSG00000060487	Samd5	10:9628672-9630941(-)	482	0.368287	0.781307	0.471373
ENSMUST00000150247	ENSMUSG00000047495	Dlgap2	8:14179667-14846708(+)	3138	0.354102	0.751471	0.471212
ENSMUST00000148850	ENSMUSG00000036452	Arhgap26	18:38676718-39110534(+)	570	0.760246	1.6144	0.470916
ENSMUST00000129134	ENSMUSG00000039917	Rhbdd2	5:135632723-135636545(+)	867	1.0368	2.20177	0.470894
ENSMUST00000023295	ENSMUSG00000022622	Acr	15:89568326-89574585(+)	1504	0.791451	1.68116	0.470777
ENSMUST00000165598	ENSMUSG00000021557	Agtpbp1	13:59517682-59557289(-)	921	0.472205	1.00361	0.470506
ENSMUST00000017451	ENSMUSG00000017307	Acot8	2:164792768-164804882(-)	1055	0.369363	0.785179	0.470419
ENSMUST00000035991	ENSMUSG00000041684	Bivm	1:44119162-44144510(+)	3313	1.19282	2.53567	0.470416
ENSMUST00000150226	ENSMUSG00000029310	Nudt9	5:104046526-104059782(+)	995	0.441566	0.938894	0.470304
ENSMUST00000186944	ENSMUSG00000022639	Dubr	16:50719294-50732773(-)	2052	0.932895	1.98411	0.470183
ENSMUST00000212020	ENSMUSG00000059897	Zfp930	8:69209048-69211374(+)	2327	0.464693	0.988332	0.470179
ENSMUST00000112232	ENSMUSG00000026455	Klhl12	1:134455531-134490873(+)	3220	0.238577	0.507586	0.470023
ENSMUST00000124264	ENSMUSG00000035576	L3mbtl1	2:162948005-162949539(+)	616	0.564397	1.20086	0.469994
ENSMUST00000126703	ENSMUSG00000020400	Tnip1	11:54926704-54956122(-)	941	0.494879	1.05296	0.469988
ENSMUST00000101208	ENSMUSG00000072941	Sod3	5:52363791-52371418(+)	3738	0.381479	0.811703	0.469974
ENSMUST00000180570	ENSMUSG00000097573	G730003C15Rik	1:59119833-59122139(+)	2307	0.28407	0.604689	0.469779
ENSMUST00000219069	ENSMUSG00000051721	Wdcp	12:4843328-4849343(+)	605	1.2097	2.57514	0.469761
ENSMUST00000141183	ENSMUSG00000008167	Fbxw9	8:85066063-85066898(+)	757	0.325799	0.693609	0.469716
ENSMUST00000220714	ENSMUSG00000041297	Cdk13	13:17727918-17750287(-)	477	1.20622	2.56856	0.469609
ENSMUST00000188346	ENSMUSG00000026203	Dnajb2	1:75236469-75245692(+)	1823	2.03482	4.33421	0.469479
ENSMUST00000125830	ENSMUSG00000047824	Pygo2	3:89431032-89432992(+)	688	0.529584	1.12809	0.469452
ENSMUST00000173351	ENSMUSG00000024392	Bag6	17:35140231-35141393(+)	831	1.49722	3.18979	0.469379
ENSMUST00000212543	ENSMUSG00000031930	Wwp2	8:107545012-107557213(+)	1996	0.580508	1.23688	0.469333
ENSMUST00000142935	ENSMUSG00000022711	Pmm2	16:8645971-8648710(+)	357	1.95404	4.16434	0.469232
ENSMUST00000183618	ENSMUSG00000098387	Pet117	2:144368996-144373721(+)	693	0.651964	1.38946	0.469221
ENSMUST00000214521	ENSMUSG00000025245	Lztfl1	9:123712158-123717697(-)	639	0.627349	1.33718	0.469158
ENSMUST00000191811	ENSMUSG00000104197	Gm37632	1:137971174-137972315(+)	1142	0.853359	1.82008	0.468858
ENSMUST00000151659	ENSMUSG00000012640	Zfp715	7:43301476-43313294(-)	673	1.24225	2.64963	0.468839
ENSMUST00000126678	ENSMUSG00000046110	Serinc4	2:121452154-121453753(-)	1059	0.32326	0.689544	0.468803
ENSMUST00000151485	ENSMUSG00000032020	Ubash3b	9:41014721-41079506(-)	2231	0.196113	0.418368	0.468757
ENSMUST00000214135	ENSMUSG00000111583	AC150314.4	10:84440826-84467009(+)	834	0.385783	0.823038	0.46873
ENSMUST00000062092	ENSMUSG00000047832	Cdca4	12:112820229-112829389(-)	2425	1.08217	2.30875	0.468726
ENSMUST00000143405	ENSMUSG00000005674	Tomm40l	1:171218363-171222451(-)	2034	1.69992	3.6268	0.468711
ENSMUST00000139642	ENSMUSG00000026812	Tsc1	2:28672278-28673329(+)	772	0.472165	1.00747	0.468664
ENSMUST00000159316	ENSMUSG00000026694	Mettl13	1:162538920-162546527(-)	776	0.177501	0.378855	0.46852
ENSMUST00000207994	ENSMUSG00000109121	Gm44644	7:60917757-60922910(-)	642	0.540725	1.15428	0.468452
ENSMUST00000074846	ENSMUSG00000029657	Hsph1	5:149616845-149636209(-)	3240	1.09229	2.3318	0.468432
ENSMUST00000113558	ENSMUSG00000051674	Dcun1d4	5:73491025-73560794(+)	4023	1.84548	3.93982	0.468417
ENSMUST00000174757	ENSMUSG00000019432	Ddx39b	17:35241778-35249025(+)	759	0.611342	1.30566	0.468224
ENSMUST00000125702	ENSMUSG00000042148	Cox10	11:64071398-64079468(-)	706	0.381995	0.815952	0.468159
ENSMUST00000134378	ENSMUSG00000026199	Ankzf1	1:75192160-75195534(+)	1093	0.833539	1.78142	0.467907
ENSMUST00000207206	ENSMUSG00000002968	Med25	7:44880240-44881308(-)	785	1.29451	2.7667	0.46789
ENSMUST00000072177	ENSMUSG00000009772	Nuak2	1:132316126-132333293(+)	2936	0.625821	1.33764	0.467855
ENSMUST00000139451	ENSMUSG00000057363	Uxs1	1:43765007-43827800(-)	854	0.343157	0.733482	0.467847
ENSMUST00000106046	ENSMUSG00000048485	Zbtb8b	4:129425765-129440853(-)	3323	1.25188	2.67619	0.467784
ENSMUST00000186837	ENSMUSG00000032463	Faim	9:98986407-98993238(+)	965	0.35531	0.759675	0.467713
ENSMUST00000209565	ENSMUSG00000045969	Ing1	8:11558429-11563250(+)	1971	2.17887	4.65906	0.467663
ENSMUST00000131095	ENSMUSG00000037784	Dzip1l	9:99629496-99637796(+)	736	1.5212	3.25299	0.467631
ENSMUST00000172672	ENSMUSG00000036214	Znrd1as	17:36958619-36964941(+)	652	0.487995	1.04365	0.467585
ENSMUST00000055792	ENSMUSG00000047044	D030056L22Rik	19:18713236-18718428(+)	1631	2.03918	4.36134	0.467558
ENSMUST00000092735	ENSMUSG00000018160	Med1	11:98152154-98193260(-)	2627	0.534811	1.14386	0.467549
ENSMUST00000137189	ENSMUSG00000040111	Gramd1b	9:40317511-40392450(-)	437	0.416163	0.890133	0.467529
ENSMUST00000196426	ENSMUSG00000028256	Odf2l	3:145139575-145149077(+)	674	0.24065	0.514781	0.46748
ENSMUST00000140891	ENSMUSG00000028633	Ctps	4:120541969-120548101(-)	525	0.359126	0.768256	0.467456
ENSMUST00000148014	ENSMUSG00000021549	Rasa1	13:85221371-85226695(-)	676	0.394236	0.843452	0.467408
ENSMUST00000144265	ENSMUSG00000003161	Sri	5:8056562-8059721(+)	531	2.01445	4.31034	0.467353
ENSMUST00000219958	ENSMUSG00000034917	Tjp3	10:81282777-81291215(-)	599	0.165477	0.354225	0.467152
ENSMUST00000073909	ENSMUSG00000041477	Dcp1b	6:119175288-119220185(+)	1748	0.711016	1.52215	0.467113
ENSMUST00000198470	ENSMUSG00000029512	Ulk1	5:110793601-110795834(-)	599	0.385735	0.825983	0.467001
ENSMUST00000115120	ENSMUSG00000022791	Tnk2	16:32673156-32683493(+)	2794	1.99407	4.27052	0.466938
ENSMUST00000215455	ENSMUSG00000032405	Pias1	9:62922907-62951996(-)	748	0.862026	1.84675	0.46678
ENSMUST00000221679	ENSMUSG00000021567	Nkd2	13:73846912-73847611(-)	447	0.423655	0.908023	0.466569
ENSMUST00000149020	ENSMUSG00000002031	Ift46	9:44789444-44790891(+)	940	1.4821	3.17686	0.46653
ENSMUST00000182800	ENSMUSG00000071054	Safb	17:56584982-56593720(+)	342	1.53305	3.2861	0.466526
ENSMUST00000203838	ENSMUSG00000107751	Gm44122	6:108882004-108882408(+)	405	4.38116	9.39137	0.466509
ENSMUST00000209075	ENSMUSG00000109059	Gm9354	7:51458060-51458527(+)	468	0.303953	0.651684	0.466412
ENSMUST00000140917	ENSMUSG00000015869	Prpsap1	11:116471299-116478320(-)	882	0.96167	2.06217	0.466339
ENSMUST00000168285	ENSMUSG00000048440	Cyp4f16	17:32546372-32551276(+)	891	0.236755	0.507824	0.466215
ENSMUST00000055245	ENSMUSG00000035234	Fam175a	5:100805192-100820965(-)	2139	0.534699	1.14705	0.466151
ENSMUST00000123113	ENSMUSG00000031516	Dctn6	8:34090607-34092925(-)	651	0.764968	1.64103	0.466151
ENSMUST00000138743	ENSMUSG00000028343	Erp44	4:48194490-48197024(-)	442	0.621695	1.3338	0.466108
ENSMUST00000165889	ENSMUSG00000001052	Sec24b	3:130007385-130040833(-)	829	0.378015	0.811142	0.466028
ENSMUST00000155604	ENSMUSG00000058594	Fbxo18	2:11743667-11749229(-)	1064	2.31981	4.97954	0.465868
ENSMUST00000198276	ENSMUSG00000105858	2310074N15Rik	5:24447908-24448489(+)	582	0.465065	0.998496	0.465766
ENSMUST00000172973	ENSMUSG00000034898	Filip1	9:79820661-79962033(-)	804	0.329175	0.7068	0.465726
ENSMUST00000162874	ENSMUSG00000020034	Tcp11l2	10:84576897-84595300(+)	1555	0.198188	0.425715	0.465542
ENSMUST00000068791	ENSMUSG00000026427	Eif2d	1:131153181-131180406(+)	3316	0.293558	0.63059	0.465529
ENSMUST00000114575	ENSMUSG00000073131	Vma21	X:71816790-71824706(+)	4290	0.220504	0.473788	0.465406
ENSMUST00000024747	ENSMUSG00000023951	Vegfa	17:46016993-46031815(-)	2765	0.696931	1.49753	0.465387
ENSMUST00000146763	ENSMUSG00000025938	Slco5a1	1:12879683-12990914(-)	3437	0.2554	0.548856	0.465332
ENSMUST00000141562	ENSMUSG00000029101	Rgs12	5:35020113-35022662(+)	509	0.46617	1.00214	0.465175
ENSMUST00000141261	ENSMUSG00000045103	Dmd	X:83927900-83928901(+)	704	0.435732	0.936793	0.465132
ENSMUST00000161872	ENSMUSG00000042605	Atxn2	5:121797359-121803435(+)	755	0.838109	1.802	0.465099
ENSMUST00000141481	ENSMUSG00000000202	Btbd17	11:114792106-114795945(-)	599	0.417887	0.898507	0.46509
ENSMUST00000162218	ENSMUSG00000075463	4930594M22Rik	14:122913075-122937469(+)	928	0.220144	0.473351	0.465076
ENSMUST00000066677	ENSMUSG00000053929	Cyhr1	15:76658144-76660108(-)	1163	2.12938	4.58116	0.464812
ENSMUST00000156493	ENSMUSG00000043909	Trp53bp1	2:121215889-121221379(-)	505	0.676902	1.45657	0.464723
ENSMUST00000212244	ENSMUSG00000031835	Mbtps1	8:119537911-119538966(-)	407	1.04171	2.24215	0.464603
ENSMUST00000102819	ENSMUSG00000038070	Cntln	4:84884404-84958508(+)	2239	0.315594	0.679297	0.464589
ENSMUST00000172254	ENSMUSG00000037851	Iars	13:49682191-49688313(+)	401	0.359283	0.773353	0.464578
ENSMUST00000102569	ENSMUSG00000020831	0610010K14Rik	11:70235206-70237914(-)	778	1.29755	2.79321	0.464537
ENSMUST00000126844	ENSMUSG00000059540	Tcea2	2:181687516-181688062(+)	356	2.62814	5.65881	0.464433
ENSMUST00000221125	ENSMUSG00000072825	Cep170b	12:112743964-112744829(+)	417	0.345731	0.744443	0.464416
ENSMUST00000161518	ENSMUSG00000021666	Gfm2	13:97137998-97144324(+)	1463	0.318671	0.686275	0.464349
ENSMUST00000208678	ENSMUSG00000051403	Ppp1r37	7:19531069-19531803(-)	655	0.651704	1.40384	0.46423
ENSMUST00000080518	ENSMUSG00000046056	Sbsn	7:30751533-30756131(+)	2221	0.2345	0.505151	0.464218
ENSMUST00000105721	ENSMUSG00000078496	Zfp982	4:147492417-147513486(+)	1488	0.62491	1.34619	0.464206
ENSMUST00000099482	ENSMUSG00000074886	Grk6	13:55445334-55459577(+)	2097	0.624169	1.34508	0.464039
ENSMUST00000161185	ENSMUSG00000045962	Wnk1	6:119950323-119951998(-)	731	0.910832	1.96284	0.464038
ENSMUST00000070203	ENSMUSG00000036553	Sh3tc1	5:35697180-35729276(-)	4549	0.203622	0.438915	0.463921
ENSMUST00000147126	ENSMUSG00000017314	Mpp2	11:102064668-102085738(-)	612	0.335459	0.723212	0.463846
ENSMUST00000141195	ENSMUSG00000002949	Timm44	8:4260100-4267045(-)	809	0.331966	0.715938	0.46368
ENSMUST00000124680	ENSMUSG00000028999	Rint1	5:23787719-23820368(+)	3363	0.540748	1.16637	0.463616
ENSMUST00000134743	ENSMUSG00000025580	Eif4a3	11:119297692-119300018(-)	377	1.4987	3.23284	0.463586
ENSMUST00000172912	ENSMUSG00000061232	H2-K1	17:33996017-34000289(-)	1570	1.35062	2.91354	0.463567
ENSMUST00000207960	ENSMUSG00000030435	U2af2	7:5062283-5068596(+)	904	0.638828	1.37809	0.46356
ENSMUST00000183303	ENSMUSG00000042439	Zfp532	18:65646893-65685660(+)	805	2.24161	4.83602	0.463524
ENSMUST00000170461	ENSMUSG00000047583	Tyw3	3:154576520-154597098(-)	4270	0.250921	0.541403	0.463464
ENSMUST00000195636	ENSMUSG00000026074	Map4k4	1:39901224-40024969(+)	4082	3.14317	6.78292	0.463395
ENSMUST00000113673	ENSMUSG00000024914	Drap1	19:5422812-5424543(-)	744	0.429302	0.926477	0.46337
ENSMUST00000165223	ENSMUSG00000064302	Clasp1	1:118389455-118609491(+)	7207	1.44232	3.11351	0.463246
ENSMUST00000073012	ENSMUSG00000027750	Postn	3:54361125-54391034(+)	3189	0.830435	1.79268	0.463237
ENSMUST00000163677	ENSMUSG00000020590	Snx13	12:35047186-35134683(+)	3681	0.366006	0.790124	0.463226
ENSMUST00000143855	ENSMUSG00000015087	Rabl6	2:25585674-25587307(-)	600	0.983762	2.12385	0.463197
ENSMUST00000159958	ENSMUSG00000025776	Crispld1	1:17727045-17765575(+)	3117	0.152741	0.329868	0.463037
ENSMUST00000197087	ENSMUSG00000038023	Atp6v0a2	5:124715705-124723601(+)	3245	0.491125	1.06068	0.463028
ENSMUST00000218222	ENSMUSG00000039531	Zufsp	10:33949077-33951225(-)	562	0.203972	0.440566	0.462977
ENSMUST00000138233	ENSMUSG00000026798	Coq4	2:29795565-29796986(+)	1044	1.26066	2.7237	0.462848
ENSMUST00000167415	ENSMUSG00000086429	Gt(ROSA)26Sor	6:113067428-113077191(-)	551	0.156026	0.3371	0.462848
ENSMUST00000217844	ENSMUSG00000019978	Epb41l2	10:25495481-25502102(+)	518	0.381014	0.823416	0.462724
ENSMUST00000184640	ENSMUSG00000098912	1500004A13Rik	3:88800688-88832368(-)	610	0.733846	1.58602	0.462697
ENSMUST00000130642	ENSMUSG00000018593	Sparc	11:55395520-55402165(-)	741	0.183498	0.396691	0.462572
ENSMUST00000135653	ENSMUSG00000018906	P4ha2	11:54101245-54111574(+)	758	0.301101	0.651016	0.462509
ENSMUST00000173151	ENSMUSG00000055240	Zfp101	17:33360507-33394378(-)	1428	0.229539	0.496373	0.462432
ENSMUST00000195715	ENSMUSG00000027739	Rab33b	3:51483920-51494095(+)	933	0.827096	1.78888	0.462354
ENSMUST00000136756	ENSMUSG00000060675	Pla2g16	19:7557485-7586711(+)	1901	0.837165	1.81097	0.462274
ENSMUST00000076364	ENSMUSG00000058443	Rpl10-ps3	9:50344201-50344968(-)	768	0.640919	1.38653	0.462247
ENSMUST00000143886	ENSMUSG00000029070	Mxra8	4:155842304-155842974(+)	594	0.349681	0.756538	0.462212
ENSMUST00000127963	ENSMUSG00000035150	Eif2s3x	X:94202880-94212862(-)	729	0.255875	0.55374	0.462085
ENSMUST00000067886	ENSMUSG00000005107	Slc2a9	5:38349273-38480306(-)	3602	0.164633	0.356316	0.462042
ENSMUST00000026466	ENSMUSG00000025400	Tac2	10:127725395-127731768(+)	678	0.493562	1.06843	0.461951
ENSMUST00000126022	ENSMUSG00000020184	Mdm2	10:117696041-117710711(-)	570	1.36496	2.95543	0.461848
ENSMUST00000188119	ENSMUSG00000038252	Ncapd2	6:125168007-125169284(-)	894	0.347905	0.753325	0.461826
ENSMUST00000145777	ENSMUSG00000044252	Osbpl1a	18:12762557-12767137(-)	669	0.270676	0.586159	0.461779
ENSMUST00000146840	ENSMUSG00000014195	Dnajc7	11:100592964-100613342(-)	564	0.217942	0.471999	0.461743
ENSMUST00000058846	ENSMUSG00000047897	Ripply2	9:87015537-87019917(+)	503	0.485008	1.05078	0.46157
ENSMUST00000130618	ENSMUSG00000070880	Gad1	2:70553072-70567233(+)	398	3.99514	8.65565	0.461564
ENSMUST00000110110	ENSMUSG00000050954	Zfp169	13:48489454-48506939(-)	2196	0.44441	0.962864	0.46155
ENSMUST00000191805	ENSMUSG00000025762	Larp1b	3:40962169-40977782(+)	1581	0.430699	0.933273	0.461493
ENSMUST00000169078	ENSMUSG00000021906	Oxnad1	14:32085834-32100042(+)	4086	0.235002	0.509377	0.461352
ENSMUST00000107080	ENSMUSG00000078640	Gm11627	11:102576491-102579119(-)	585	0.272749	0.591205	0.461344
ENSMUST00000135721	ENSMUSG00000022747	St3gal6	16:58486421-58489425(-)	600	0.300937	0.652457	0.461237
ENSMUST00000176517	ENSMUSG00000026858	Miga2	2:30381944-30384206(+)	466	0.284449	0.616775	0.461188
ENSMUST00000039071	ENSMUSG00000040373	Cacng5	11:107874671-107915055(-)	3705	0.977071	2.12006	0.46087
ENSMUST00000147790	ENSMUSG00000041431	Ccnb1	13:100778747-100781453(-)	2471	0.223091	0.484078	0.460858
ENSMUST00000179936	ENSMUSG00000001036	Epn2	11:61517250-61579687(-)	4452	1.85693	4.02977	0.460803
ENSMUST00000203416	ENSMUSG00000030291	Med21	6:146642579-146643973(+)	1395	0.845273	1.83462	0.460735
ENSMUST00000159110	ENSMUSG00000019979	Apaf1	10:90989311-91082662(-)	6433	1.24005	2.69172	0.460691
ENSMUST00000143879	ENSMUSG00000034401	Spata6	4:111777558-111829134(+)	1857	0.409826	0.889622	0.460674
ENSMUST00000218662	ENSMUSG00000112433	AC160405.2	10:78248880-78264139(-)	1556	0.201593	0.437649	0.460627
ENSMUST00000163505	ENSMUSG00000019986	Ahi1	10:21040820-21080428(+)	2067	0.442452	0.961143	0.460339
ENSMUST00000150821	ENSMUSG00000026667	Uhmk1	1:170193420-170214734(-)	7676	0.636328	1.38231	0.460337
ENSMUST00000141302	ENSMUSG00000033763	Mtss1l	8:110727357-110738073(+)	1091	1.4969	3.25237	0.460249
ENSMUST00000086349	ENSMUSG00000051184	Zfp524	7:5015470-5018487(+)	1142	0.878192	1.90839	0.460174
ENSMUST00000165031	ENSMUSG00000006599	Gtf2h1	7:46796114-46805027(+)	673	0.652355	1.41767	0.46016
ENSMUST00000138292	ENSMUSG00000025001	Hells	19:38931030-38940500(+)	693	0.319433	0.694199	0.460146
ENSMUST00000127926	ENSMUSG00000026999	Nup35	2:80644204-80653414(+)	692	0.591484	1.28554	0.460105
ENSMUST00000054730	ENSMUSG00000038212	Mfsd14b	13:65065146-65112974(-)	3251	1.94164	4.22023	0.460079
ENSMUST00000098252	ENSMUSG00000030704	Rab6a	7:100607690-100641268(+)	3110	1.81098	3.93773	0.459905
ENSMUST00000129861	ENSMUSG00000037808	Fam76b	9:13827735-13831257(+)	723	0.781809	1.70001	0.459885
ENSMUST00000220097	ENSMUSG00000020064	Herc4	10:63290504-63308450(+)	808	0.348228	0.757279	0.459841
ENSMUST00000212677	ENSMUSG00000031622	Sin3b	8:72756685-72757299(+)	493	0.633837	1.37846	0.459815
ENSMUST00000176515	ENSMUSG00000046691	Chtf8	8:106886122-106893601(-)	694	0.28736	0.625072	0.459723
ENSMUST00000123988	ENSMUSG00000001517	Foxm1	6:128362967-128368962(+)	1329	0.305905	0.665504	0.459659
ENSMUST00000130823	ENSMUSG00000022914	Brwd1	16:96019419-96019871(-)	235	4.24744	9.24073	0.459643
ENSMUST00000003017	ENSMUSG00000029925	Tbxas1	6:38918980-39084585(+)	1990	0.209785	0.456476	0.459575
ENSMUST00000154598	ENSMUSG00000027199	Gatm	2:122595489-122598534(-)	510	0.157814	0.343463	0.459479
ENSMUST00000185800	ENSMUSG00000037608	Bclaf1	10:20312537-20340263(+)	3142	1.06797	2.32472	0.459397
ENSMUST00000199334	ENSMUSG00000054942	Miga1	3:152281577-152340383(-)	4024	0.253982	0.552936	0.459333
ENSMUST00000139368	ENSMUSG00000038671	Arfrp1	2:181359709-181365361(-)	748	0.512232	1.11518	0.459327
ENSMUST00000207971	ENSMUSG00000041343	Ankrd42	7:92610244-92636260(-)	1257	0.379505	0.826281	0.459293
ENSMUST00000134100	ENSMUSG00000019518	Ap4m1	5:138176569-138178687(+)	959	1.80653	3.9334	0.45928
ENSMUST00000131840	ENSMUSG00000008683	Rps15a	7:118109998-118116129(-)	629	8.19693	17.8487	0.459245
ENSMUST00000124559	ENSMUSG00000068290	Ddrgk1	2:130655199-130663819(-)	893	1.15661	2.51865	0.459218
ENSMUST00000156134	ENSMUSG00000017664	Slc35c2	2:165280786-165287835(-)	796	0.560865	1.22136	0.459213
ENSMUST00000163107	ENSMUSG00000024050	Wiz	17:32354061-32389391(-)	4268	1.16437	2.53649	0.459048
ENSMUST00000115612	ENSMUSG00000000325	Arvcf	16:18380783-18406747(+)	4218	0.255109	0.555736	0.459047
ENSMUST00000133143	ENSMUSG00000057554	Lgals8	13:12439417-12448736(-)	2062	1.13869	2.48093	0.458977
ENSMUST00000056073	ENSMUSG00000039543	Cfap70	14:20394190-20452225(-)	3621	0.178575	0.389141	0.458895
ENSMUST00000212940	ENSMUSG00000003033	Ap1m1	8:72240096-72249786(+)	421	0.322718	0.703562	0.458692
ENSMUST00000217175	ENSMUSG00000035620	Ric8b	10:84937393-85016209(+)	2512	1.00234	2.18558	0.458615
ENSMUST00000190759	ENSMUSG00000026020	Nop58	1:59690179-59698386(+)	623	0.378644	0.825725	0.458559
ENSMUST00000211804	ENSMUSG00000035770	Dync1li2	8:104437078-104440556(-)	599	1.14015	2.48641	0.458553
ENSMUST00000216097	ENSMUSG00000047193	Dync2h1	9:7083184-7117588(-)	1789	1.09861	2.39625	0.458471
ENSMUST00000133848	ENSMUSG00000033763	Mtss1l	8:110737117-110738381(+)	720	0.349227	0.761936	0.458342
ENSMUST00000126026	ENSMUSG00000028455	Stoml2	4:43030493-43031436(-)	724	0.916084	1.99905	0.45826
ENSMUST00000218057	ENSMUSG00000009681	Bcr	10:75174971-75181218(+)	835	0.449777	0.981514	0.458248
ENSMUST00000124478	ENSMUSG00000024914	Drap1	19:5422805-5423923(-)	674	2.9936	6.533	0.458227
ENSMUST00000131610	ENSMUSG00000028164	Manba	3:135485611-135555566(+)	2683	0.199047	0.434443	0.458166
ENSMUST00000029568	ENSMUSG00000027956	Tmem144	3:79812564-79842679(-)	2898	0.260387	0.568362	0.458136
ENSMUST00000124449	ENSMUSG00000020700	Map3k3	11:106152064-106154140(+)	520	0.945462	2.06375	0.458128
ENSMUST00000174781	ENSMUSG00000030188	Magohb	6:131284665-131289676(-)	546	0.156076	0.340751	0.458035
ENSMUST00000195693	ENSMUSG00000026470	Stx6	1:155187382-155202022(+)	870	0.686013	1.49783	0.458005
ENSMUST00000100676	ENSMUSG00000021835	Bmp4	14:46383707-46390550(-)	1633	0.186418	0.407038	0.457987
ENSMUST00000211294	ENSMUSG00000038206	Fbxo8	8:56587920-56591473(+)	441	2.5167	5.49536	0.457968
ENSMUST00000061143	ENSMUSG00000028849	Map7d1	4:126232167-126256283(-)	3351	3.67691	8.02908	0.457949
ENSMUST00000222726	ENSMUSG00000024302	Dtna	18:23651568-23659386(+)	863	0.999574	2.1831	0.457869
ENSMUST00000156703	ENSMUSG00000036959	Bcorl1	X:48342061-48362423(+)	1160	0.225378	0.492294	0.457812
ENSMUST00000166019	ENSMUSG00000018040	Rrp7a	15:83119255-83122149(-)	492	0.5337	1.1659	0.457758
ENSMUST00000153353	ENSMUSG00000027405	Nop56	2:130277089-130279307(+)	1204	1.03563	2.26246	0.457745
ENSMUST00000143402	ENSMUSG00000005161	Prdx2	8:84969694-84972103(+)	993	1.65014	3.60573	0.457644
ENSMUST00000213499	ENSMUSG00000057193	Slc44a2	9:21344882-21350007(+)	3744	0.254139	0.555527	0.457474
ENSMUST00000144397	ENSMUSG00000079481	Nhsl2	X:102050851-102071966(+)	809	0.171367	0.374607	0.457458
ENSMUST00000208734	ENSMUSG00000031024	St5	7:109570007-109672086(-)	362	0.474667	1.03762	0.457457
ENSMUST00000199590	ENSMUSG00000106666	Gm43587	3:112766809-112767012(-)	204	16.2432	35.5191	0.457309
ENSMUST00000189719	ENSMUSG00000078546	Zfp995	17:21891470-21909639(-)	845	0.285159	0.623696	0.457208
ENSMUST00000145522	ENSMUSG00000021235	Coq6	12:84362064-84371031(+)	699	0.269373	0.589194	0.457189
ENSMUST00000144726	ENSMUSG00000035439	Haus8	8:71257038-71272442(-)	659	0.225335	0.492873	0.457187
ENSMUST00000045035	ENSMUSG00000040564	Apoc1	7:19689481-19692660(-)	432	1.35983	2.97441	0.457176
ENSMUST00000141703	ENSMUSG00000020268	Lyrm7	11:54839813-54860588(-)	2389	0.148505	0.324884	0.457102
ENSMUST00000114893	ENSMUSG00000031111	Igsf1	X:49782536-49788243(-)	2671	0.439788	0.962625	0.456863
ENSMUST00000133708	ENSMUSG00000042328	Hps4	5:112343095-112378414(+)	3189	0.716555	1.56843	0.456861
ENSMUST00000150812	ENSMUSG00000005069	Pex5	6:124404313-124405367(-)	609	1.28655	2.8166	0.456774
ENSMUST00000222457	ENSMUSG00000021276	Cinp	12:110875034-110889116(-)	723	0.787206	1.72341	0.456772
ENSMUST00000140805	ENSMUSG00000035642	Aamdc	7:97550347-97579486(-)	516	0.402723	0.881777	0.456718
ENSMUST00000175865	ENSMUSG00000091625	Lsm5	6:56701065-56704677(-)	757	1.00558	2.20177	0.456714
ENSMUST00000166663	ENSMUSG00000023952	Gtpbp2	17:46167636-46168410(+)	520	0.359021	0.786144	0.456686
ENSMUST00000139821	ENSMUSG00000064036	Mro	18:73863631-73870209(+)	1877	0.215409	0.471706	0.456659
ENSMUST00000126688	ENSMUSG00000038990	Cables2	2:180262132-180273496(-)	662	0.530051	1.16079	0.45663
ENSMUST00000123563	ENSMUSG00000001729	Akt1	12:112657094-112659637(-)	803	0.491843	1.07725	0.456573
ENSMUST00000038423	ENSMUSG00000033355	Rtp4	16:23609919-23614222(+)	1573	0.449528	0.984662	0.45653
ENSMUST00000181413	ENSMUSG00000063885	Gm6498	14:48227201-48228206(+)	1006	0.287585	0.629974	0.456503
ENSMUST00000064547	ENSMUSG00000052605	Isoc2b	7:4844959-4866193(-)	1080	0.285397	0.625311	0.456408
ENSMUST00000142771	ENSMUSG00000022503	Nubp1	16:10411970-10424428(+)	3296	0.452731	0.992378	0.456208
ENSMUST00000138098	ENSMUSG00000027104	Atf2	2:73862876-73892594(-)	656	0.754376	1.65361	0.456199
ENSMUST00000153872	ENSMUSG00000025574	Tk1	11:117815905-117817424(-)	678	0.191794	0.420579	0.456024
ENSMUST00000118279	ENSMUSG00000001062	Vps9d1	8:123242359-123254092(-)	2696	0.593173	1.30095	0.455954
ENSMUST00000092955	ENSMUSG00000069833	Ahnak	19:8989284-9076919(+)	1046	0.376698	0.826249	0.455913
ENSMUST00000217554	ENSMUSG00000043987	Cep164	9:45779454-45794266(-)	770	0.4005	0.878471	0.455906
ENSMUST00000206317	ENSMUSG00000036570	Fxyd1	7:31051682-31052193(-)	255	1.16749	2.56113	0.45585
ENSMUST00000156085	ENSMUSG00000004568	Arhgef18	8:3437011-3456600(+)	5277	0.181873	0.399034	0.455783
ENSMUST00000154185	ENSMUSG00000068580	Zfyve19	2:119211642-119214911(+)	451	1.14241	2.50725	0.455643
ENSMUST00000149734	ENSMUSG00000027940	Tpm3	3:90088061-90090042(+)	512	1.42624	3.13064	0.455575
ENSMUST00000114497	ENSMUSG00000026986	Hnmt	2:24003529-24048866(-)	994	0.360013	0.790299	0.45554
ENSMUST00000199443	ENSMUSG00000054942	Miga1	3:152290681-152317715(-)	432	0.238667	0.523967	0.4555
ENSMUST00000174418	ENSMUSG00000039458	Mtmr12	15:12205104-12272119(+)	4359	0.392715	0.86264	0.455248
ENSMUST00000184659	ENSMUSG00000023052	Npff	15:102523846-102524942(-)	995	0.272797	0.599238	0.45524
ENSMUST00000139878	ENSMUSG00000049191	Rgag4	X:102066734-102067600(-)	457	1.7505	3.84548	0.45521
ENSMUST00000065465	ENSMUSG00000053181	A830005F24Rik	13:48513570-48514859(+)	786	0.272378	0.598415	0.455166
ENSMUST00000161450	ENSMUSG00000030226	Lmo3	6:138365595-138422917(-)	1048	1.06504	2.34024	0.455099
ENSMUST00000148238	ENSMUSG00000032342	Mto1	9:78448208-78474152(+)	2076	0.332216	0.73001	0.455084
ENSMUST00000183786	ENSMUSG00000099083	Atf7	15:102593547-102625464(-)	620	0.743442	1.63386	0.455022
ENSMUST00000153537	ENSMUSG00000031516	Dctn6	8:34094702-34108477(-)	501	0.666789	1.46557	0.454969
ENSMUST00000202732	ENSMUSG00000029647	Pan3	5:147526093-147527007(+)	671	0.897184	1.97205	0.45495
ENSMUST00000200448	ENSMUSG00000105228	Gm43340	5:124300484-124301827(-)	1344	0.22288	0.489904	0.454946
ENSMUST00000108544	ENSMUSG00000040712	Camta2	11:70669463-70688105(-)	4632	1.44881	3.18494	0.454894
ENSMUST00000141346	ENSMUSG00000068250	Amn1	6:149170874-149188687(-)	671	0.212156	0.466426	0.454855
ENSMUST00000174071	ENSMUSG00000024462	Gabbr1	17:37070444-37072230(+)	716	1.4284	3.14128	0.454719
ENSMUST00000112896	ENSMUSG00000047045	Tmem164	X:142681726-142838238(+)	5224	0.860363	1.89273	0.454562
ENSMUST00000159673	ENSMUSG00000038733	Wdr26	1:181177675-181184266(-)	751	0.93202	2.05045	0.454544
ENSMUST00000111812	ENSMUSG00000042671	Rgs8	1:153665312-153695578(+)	3625	0.42243	0.929391	0.454523
ENSMUST00000123544	ENSMUSG00000042549	Map2k3os	11:60920917-60931867(-)	1291	0.201851	0.444103	0.454514
ENSMUST00000059021	ENSMUSG00000040374	Pex2	3:5560500-5576239(-)	1749	2.09539	4.61048	0.454484
ENSMUST00000203437	ENSMUSG00000108053	Gm43890	6:83314145-83316943(-)	2799	0.219047	0.482097	0.454363
ENSMUST00000153792	ENSMUSG00000074220	Zfp382	7:30121970-30130816(+)	325	0.468839	1.03222	0.454205
ENSMUST00000107899	ENSMUSG00000030739	Myh14	7:44605803-44665501(-)	6390	0.169895	0.374056	0.454197
ENSMUST00000118422	ENSMUSG00000032551	1110059G10Rik	9:122947535-122950953(-)	723	1.66561	3.66725	0.454185
ENSMUST00000191845	ENSMUSG00000103658	Gm37201	9:108160279-108160801(+)	523	0.304994	0.671556	0.45416
ENSMUST00000168122	ENSMUSG00000047793	Sned1	1:93286842-93296476(+)	679	0.351465	0.773901	0.454147
ENSMUST00000129137	ENSMUSG00000027593	Raly	2:154791106-154863836(+)	851	0.527014	1.16098	0.453939
ENSMUST00000089501	ENSMUSG00000068262	Gm5879	6:87764996-87766204(-)	1209	0.194272	0.428032	0.453873
ENSMUST00000196049	ENSMUSG00000027806	Tsc22d2	3:58417484-58460309(+)	715	0.289473	0.63782	0.453847
ENSMUST00000209834	ENSMUSG00000052456	Asna1	8:85018810-85025266(-)	861	0.61679	1.35977	0.453599
ENSMUST00000148218	ENSMUSG00000017386	Traf4	11:78160793-78165516(-)	925	0.49536	1.09209	0.453589
ENSMUST00000202694	ENSMUSG00000106818	Gm43790	5:66321005-66323017(-)	2013	0.255229	0.562724	0.45356
ENSMUST00000161303	ENSMUSG00000019846	Lama4	10:38965570-39034249(+)	2569	0.146334	0.32264	0.453552
ENSMUST00000132121	ENSMUSG00000056899	Immp2l	12:41024090-41955588(+)	1147	0.32213	0.710437	0.453425
ENSMUST00000142181	ENSMUSG00000034593	Myo5a	9:75140699-75147297(+)	679	2.12434	4.68544	0.453392
ENSMUST00000212684	ENSMUSG00000031796	Cfap20	8:95420402-95434830(-)	1023	0.51409	1.13389	0.453386
ENSMUST00000128390	ENSMUSG00000037300	Ttc13	8:124679541-124682122(-)	587	0.626943	1.38294	0.453341
ENSMUST00000135140	ENSMUSG00000026171	Rnf25	1:74593748-74601372(-)	1507	0.320754	0.707606	0.453295
ENSMUST00000105897	ENSMUSG00000007880	Arid1a	4:133679008-133753611(-)	8175	0.744901	1.64335	0.453282
ENSMUST00000130678	ENSMUSG00000020828	Pld2	11:70555638-70557227(+)	467	0.24114	0.532132	0.453158
ENSMUST00000127793	ENSMUSG00000090137	Uba52	8:70508264-70510379(-)	646	0.513276	1.13311	0.45298
ENSMUST00000123123	ENSMUSG00000048537	Phldb1	9:44703573-44708427(-)	732	0.588718	1.29979	0.452933
ENSMUST00000129726	ENSMUSG00000055805	Fmnl1	11:103196801-103197876(+)	450	0.209071	0.461719	0.45281
ENSMUST00000120193	ENSMUSG00000034842	Art3	5:92388143-92414622(+)	1371	0.201236	0.444498	0.452726
ENSMUST00000154916	ENSMUSG00000020000	Moxd1	10:24223545-24231199(+)	431	0.316927	0.700044	0.452724
ENSMUST00000209156	ENSMUSG00000048677	Tpcn2	7:145273878-145283922(-)	1106	0.140605	0.310628	0.452648
ENSMUST00000198135	ENSMUSG00000039623	Ap5z1	5:142463999-142472208(+)	1242	0.406086	0.897137	0.452647
ENSMUST00000102705	ENSMUSG00000028702	Rad54l	4:116096916-116123685(-)	2780	0.198283	0.438098	0.4526
ENSMUST00000136851	ENSMUSG00000022760	Thap7	16:17529003-17530656(-)	500	0.505061	1.11601	0.45256
ENSMUST00000168419	ENSMUSG00000024644	Cndp2	18:84667470-84681996(-)	2088	1.15436	2.55092	0.452527
ENSMUST00000159475	ENSMUSG00000024797	Vps51	19:6068217-6069071(-)	359	0.717443	1.58546	0.452514
ENSMUST00000201390	ENSMUSG00000029655	N4bp2l2	5:150665175-150666183(-)	1009	0.162972	0.360215	0.45243
ENSMUST00000133707	ENSMUSG00000002320	Tm9sf1	14:55642584-55643333(-)	576	0.474468	1.04873	0.452422
ENSMUST00000202892	ENSMUSG00000107062	Gm43580	7:128688535-128688818(+)	284	22.5259	49.7988	0.452338
ENSMUST00000218076	ENSMUSG00000020024	Cep83	10:94740084-94790193(+)	1692	0.356485	0.788129	0.452318
ENSMUST00000218128	ENSMUSG00000112449	Srp54a	12:55180190-55183711(+)	746	0.198601	0.439199	0.452189
ENSMUST00000141212	ENSMUSG00000030346	Rad51ap1	6:126928678-126939587(-)	1711	0.380159	0.840956	0.452056
ENSMUST00000155616	ENSMUSG00000040128	Pnrc1	4:33246004-33247575(-)	782	0.246918	0.54627	0.452007
ENSMUST00000154505	ENSMUSG00000068205	Macrod2	2:140395456-140645744(+)	852	0.442751	0.979805	0.451877
ENSMUST00000138779	ENSMUSG00000034566	Atp5h	11:115416853-115419073(-)	857	2.56272	5.67146	0.451862
ENSMUST00000112850	ENSMUSG00000026754	Golga1	2:39016261-39065488(-)	4635	0.493716	1.09268	0.45184
ENSMUST00000152357	ENSMUSG00000037652	Phc3	3:30906985-30969405(-)	3155	0.195755	0.433358	0.451717
ENSMUST00000221754	ENSMUSG00000011158	Brf1	12:112960975-112961429(-)	455	0.905606	2.00489	0.451699
ENSMUST00000159894	ENSMUSG00000061436	Hipk2	6:38745457-38818346(-)	655	0.339755	0.75225	0.451652
ENSMUST00000128400	ENSMUSG00000003812	Dnase2a	8:84908721-84914521(+)	4073	0.189311	0.419217	0.451582
ENSMUST00000135359	ENSMUSG00000040268	Plekha1	7:130905304-130910901(+)	352	0.320321	0.709368	0.451558
ENSMUST00000133768	ENSMUSG00000026766	Mmadhc	2:50287866-50296801(-)	711	0.389683	0.863014	0.451537
ENSMUST00000106357	ENSMUSG00000042675	Ypel3	7:126777001-126780514(+)	1594	0.49678	1.10029	0.451499
ENSMUST00000140228	ENSMUSG00000033088	Triobp	15:78947724-78968842(+)	3807	0.7982	1.76831	0.451391
ENSMUST00000164219	ENSMUSG00000015653	Steap2	5:5664831-5683063(-)	10089	0.139338	0.3087	0.45137
ENSMUST00000151227	ENSMUSG00000037463	Fbxo27	7:28693039-28693514(+)	309	0.142587	0.315927	0.451329
ENSMUST00000149312	ENSMUSG00000001962	Fam50a	X:74317468-74317965(+)	368	0.627929	1.39198	0.451105
ENSMUST00000209067	ENSMUSG00000060279	Ap2a1	7:44900716-44901694(-)	693	0.309385	0.68588	0.451077
ENSMUST00000160654	ENSMUSG00000089695	Gm15946	17:12962768-12963190(+)	423	0.442888	0.982341	0.45085
ENSMUST00000176923	ENSMUSG00000073434	Wdr90	17:25845068-25861501(-)	5666	0.165405	0.366914	0.4508
ENSMUST00000208440	ENSMUSG00000048834	Vstm2a	11:16260591-16282218(+)	736	0.327869	0.727342	0.450777
ENSMUST00000141018	ENSMUSG00000029513	Prkab1	5:116019707-116021646(-)	670	0.373994	0.829889	0.450655
ENSMUST00000135620	ENSMUSG00000023460	Rab12	17:66500349-66519377(-)	381	0.589921	1.30906	0.450645
ENSMUST00000161393	ENSMUSG00000032295	Man2c1	9:57130690-57134155(+)	545	0.262679	0.582946	0.450606
ENSMUST00000134915	ENSMUSG00000038816	Ctnnal1	4:56816989-56817656(-)	565	1.39818	3.10361	0.450501
ENSMUST00000223380	ENSMUSG00000042628	Zfyve1	12:83595277-83596822(-)	465	0.773043	1.71599	0.450494
ENSMUST00000223057	ENSMUSG00000021010	Npas3	12:53253046-54069074(+)	2724	0.26407	0.586261	0.450431
ENSMUST00000204883	ENSMUSG00000107937	Gm44200	6:113607475-113611527(+)	662	0.216832	0.481572	0.450259
ENSMUST00000221471	ENSMUSG00000024302	Dtna	18:23415429-23545734(+)	723	0.480714	1.06785	0.45017
ENSMUST00000144128	ENSMUSG00000039781	Cep131	11:120068089-120072022(-)	728	0.190298	0.422808	0.450081
ENSMUST00000025002	ENSMUSG00000024175	Tekt4	17:25471590-25476594(+)	1532	0.320662	0.712618	0.449977
ENSMUST00000099392	ENSMUSG00000055491	Pprc1	19:46056581-46072915(+)	3956	0.339257	0.753993	0.449947
ENSMUST00000133907	ENSMUSG00000001441	Npepps	11:97223102-97232262(-)	782	0.581885	1.29394	0.4497
ENSMUST00000185839	ENSMUSG00000019899	Lama2	10:27264408-27616942(-)	2740	0.187098	0.416103	0.449643
ENSMUST00000045542	ENSMUSG00000033985	Tesk2	4:116720948-116804242(+)	3033	0.296535	0.659635	0.449544
ENSMUST00000123115	ENSMUSG00000032786	Alas1	9:106235389-106237084(-)	807	0.74455	1.65662	0.449439
ENSMUST00000071798	ENSMUSG00000064179	Tnnt1	7:4504570-4515975(-)	1027	0.144111	0.320758	0.449283
ENSMUST00000140552	ENSMUSG00000035392	Dennd1a	2:37816916-38287390(-)	1794	0.364239	0.810742	0.449266
ENSMUST00000140181	ENSMUSG00000057219	Armc7	11:115475954-115489062(+)	662	0.337819	0.752005	0.449224
ENSMUST00000025383	ENSMUSG00000024505	Dtwd2	18:49696814-49755601(-)	2476	0.746188	1.66106	0.449224
ENSMUST00000151829	ENSMUSG00000028677	Rnf220	4:117276519-117285474(-)	761	0.262558	0.584513	0.449191
ENSMUST00000138466	ENSMUSG00000034563	Ccpg1	9:73014973-73016340(+)	900	0.48236	1.07393	0.449154
ENSMUST00000222022	ENSMUSG00000021241	Isca2	12:84773325-84774877(+)	485	0.732388	1.6307	0.449125
ENSMUST00000149067	ENSMUSG00000003752	Itpkc	7:27212565-27214454(-)	576	0.304723	0.678538	0.449088
ENSMUST00000110707	ENSMUSG00000079109	Pms2	5:143909990-143931442(+)	2757	0.247739	0.551683	0.44906
ENSMUST00000136554	ENSMUSG00000037902	Sirpa	2:129592865-129609184(+)	400	1.46784	3.269	0.449018
ENSMUST00000124719	ENSMUSG00000031370	Zrsr2	X:163948939-163950458(-)	712	0.363272	0.809091	0.448988
ENSMUST00000194801	ENSMUSG00000032580	Rbm5	9:107740496-107760563(-)	2691	0.404569	0.901454	0.448796
ENSMUST00000020129	ENSMUSG00000019966	Kitl	10:100015916-100096398(+)	1260	0.262738	0.585467	0.448767
ENSMUST00000142172	ENSMUSG00000050071	Bex1	X:136214544-136215380(-)	481	0.391176	0.871699	0.448751
ENSMUST00000186208	ENSMUSG00000101519	Ska2l-ps	1:150549317-150549676(+)	360	0.568534	1.26693	0.448749
ENSMUST00000161471	ENSMUSG00000004896	Rrnad1	3:87925226-87927708(-)	496	0.37732	0.8409	0.44871
ENSMUST00000185349	ENSMUSG00000034088	Hdlbp	1:93440298-93445649(-)	630	0.974911	2.17319	0.448608
ENSMUST00000213740	ENSMUSG00000032127	Vps11	9:44355336-44361637(-)	1446	0.424497	0.946378	0.448549
ENSMUST00000176035	ENSMUSG00000050022	Amz1	5:140749283-140761439(+)	2402	0.145915	0.325324	0.448522
ENSMUST00000077909	ENSMUSG00000031024	St5	7:109523920-109616753(-)	4612	1.0265	2.28864	0.44852
ENSMUST00000217865	ENSMUSG00000034667	Xpot	10:121607513-121613593(-)	618	0.316569	0.70591	0.448455
ENSMUST00000150954	ENSMUSG00000000301	Pemt	11:59970614-59971510(-)	424	0.872751	1.94613	0.448455
ENSMUST00000137068	ENSMUSG00000039629	Strip2	6:29917013-29945554(+)	3098	0.158397	0.353244	0.448407
ENSMUST00000106732	ENSMUSG00000028613	Lrp8	4:107802413-107872346(+)	2648	0.797881	1.77958	0.448354
ENSMUST00000140220	ENSMUSG00000005609	Ctr9	7:111034036-111035392(+)	535	0.934932	2.08619	0.448153
ENSMUST00000182993	ENSMUSG00000069601	Ank3	10:69785525-69858521(+)	1233	0.219356	0.489669	0.447968
ENSMUST00000013882	ENSMUSG00000005362	Crbn	6:106780201-106800065(-)	2072	1.35088	3.01561	0.447962
ENSMUST00000127727	ENSMUSG00000030313	Dennd5b	6:149068580-149101584(-)	715	0.897787	2.00422	0.447948
ENSMUST00000196109	ENSMUSG00000037364	Srrt	5:137295725-137299645(-)	1660	0.568457	1.26916	0.4479
ENSMUST00000105401	ENSMUSG00000009292	Trpm2	10:77907722-77969854(-)	7274	0.358809	0.801125	0.447881
ENSMUST00000221684	ENSMUSG00000113585	AL591582.1	12:110476824-110478794(-)	613	0.242858	0.542252	0.447869
ENSMUST00000122595	ENSMUSG00000084544	Gm23183	5:66325740-66326062(-)	323	0.805611	1.79896	0.44782
ENSMUST00000136009	ENSMUSG00000039515	Ptpa	2:30442735-30446806(+)	810	0.619552	1.38364	0.44777
ENSMUST00000119585	ENSMUSG00000084179	Gm11890	4:23659928-23660344(-)	417	0.423937	0.946921	0.4477
ENSMUST00000124896	ENSMUSG00000020097	Sgpl1	10:61145895-61147604(-)	519	0.290188	0.648256	0.447644
ENSMUST00000156472	ENSMUSG00000028300	3110043O21Rik	4:35212423-35226175(-)	1370	0.237795	0.531269	0.447598
ENSMUST00000085163	ENSMUSG00000066407	Gm10263	13:73317844-73318143(+)	300	2.29907	5.13892	0.447384
ENSMUST00000162957	ENSMUSG00000035953	Tmem55b	14:50927215-50930812(-)	1465	0.776869	1.73753	0.447111
ENSMUST00000200827	ENSMUSG00000005299	Letm1	5:33761712-33778644(-)	642	0.532931	1.19201	0.447086
ENSMUST00000217969	ENSMUSG00000090841	Myl6	10:128490863-128493857(-)	608	0.486505	1.08827	0.447044
ENSMUST00000106318	ENSMUSG00000060288	Ppih	4:119300010-119320546(-)	800	2.25204	5.03845	0.446971
ENSMUST00000113400	ENSMUSG00000044627	Swi5	2:32278918-32288069(-)	522	2.15939	4.83284	0.446816
ENSMUST00000135843	ENSMUSG00000033152	Podxl2	6:88864811-88874377(-)	628	0.623838	1.39641	0.446744
ENSMUST00000154589	ENSMUSG00000032384	Csnk1g1	9:65909020-65958666(+)	552	0.945757	2.117	0.446744
ENSMUST00000142659	ENSMUSG00000036246	Gmip	8:69817828-69818977(+)	455	0.335791	0.75224	0.446388
ENSMUST00000115829	ENSMUSG00000024274	Zscan30	18:23970975-23981555(-)	673	0.381324	0.854563	0.446221
ENSMUST00000121512	ENSMUSG00000082194	Gm12444	4:46243014-46243890(-)	877	0.284931	0.638883	0.445983
ENSMUST00000130808	ENSMUSG00000031950	Gabarapl2	8:111940758-111941771(+)	707	0.478331	1.07259	0.445959
ENSMUST00000094363	ENSMUSG00000049811	Fam161a	11:23020470-23030788(+)	2597	0.238805	0.535696	0.445785
ENSMUST00000211615	ENSMUSG00000003873	Bax	7:45463160-45466044(-)	548	0.402841	0.903892	0.445674
ENSMUST00000210445	ENSMUSG00000031483	Erlin2	8:27031314-27031968(+)	345	0.720356	1.61649	0.44563
ENSMUST00000183551	ENSMUSG00000090626	Tex9	9:72477737-72478603(-)	438	1.19222	2.67653	0.445435
ENSMUST00000108714	ENSMUSG00000001034	Mapk7	11:61488812-61494296(-)	3069	0.988973	2.22032	0.445419
ENSMUST00000159188	ENSMUSG00000036834	Plch1	3:63781377-63899442(-)	747	0.769942	1.72871	0.445385
ENSMUST00000110993	ENSMUSG00000089736	Tgfbr3l	8:4248214-4251423(+)	1075	0.714655	1.60462	0.445373
ENSMUST00000210410	ENSMUSG00000046574	Prr12	7:45028255-45034394(-)	1487	0.2035	0.456968	0.445327
ENSMUST00000006618	ENSMUSG00000028919	Arhgef19	4:141242869-141257564(+)	3414	0.150608	0.338286	0.445209
ENSMUST00000047309	ENSMUSG00000035285	Nat14	7:4922251-4925006(+)	1612	1.21536	2.72994	0.445197
ENSMUST00000207762	ENSMUSG00000053565	Eif3k	7:28972917-28981783(-)	1782	0.212007	0.476376	0.445041
ENSMUST00000172079	ENSMUSG00000090553	Snrpe	1:133603896-133610047(-)	653	0.723499	1.62572	0.445033
ENSMUST00000028799	ENSMUSG00000027326	Knl1	2:119047150-119072919(+)	5527	0.36567	0.821788	0.444969
ENSMUST00000195803	ENSMUSG00000032586	Traip	9:107962233-107968741(+)	844	0.210499	0.47314	0.444898
ENSMUST00000142257	ENSMUSG00000006576	Slc4a3	1:75549768-75551129(+)	810	0.467918	1.05181	0.444869
ENSMUST00000124602	ENSMUSG00000022656	Nectin3	16:46395443-46438055(-)	911	0.30597	0.687873	0.444806
ENSMUST00000173971	ENSMUSG00000092223	Gm19807	17:37130909-37131575(+)	667	0.160727	0.361425	0.444704
ENSMUST00000131826	ENSMUSG00000036646	Man1b1	2:25338113-25345262(+)	746	0.555708	1.24963	0.444698
ENSMUST00000215311	ENSMUSG00000032409	Atr	9:95857706-95951781(+)	8102	0.487618	1.09713	0.444449
ENSMUST00000194869	ENSMUSG00000026571	Dcaf6	1:165351058-165388746(-)	849	0.250032	0.562802	0.444263
ENSMUST00000220205	ENSMUSG00000112274	AC120002.2	12:76254562-76255334(-)	773	0.222898	0.501775	0.444219
ENSMUST00000199067	ENSMUSG00000066640	Fbxl18	5:142871776-142872884(-)	1109	0.275652	0.62084	0.443998
ENSMUST00000105590	ENSMUSG00000019768	Esr1	10:4611989-5005614(+)	6339	0.203896	0.459233	0.443992
ENSMUST00000164375	ENSMUSG00000029860	Zyx	6:42350039-42360213(+)	3188	0.360431	0.811931	0.443918
ENSMUST00000145255	ENSMUSG00000021270	Hsp90aa1	12:110694175-110695672(-)	924	0.751462	1.69324	0.443801
ENSMUST00000169940	ENSMUSG00000024079	Eif2ak2	17:78855354-78858980(-)	628	0.232114	0.523115	0.443715
ENSMUST00000198367	ENSMUSG00000010721	Lmbr1	5:29258077-29361090(-)	734	0.36972	0.833311	0.443676
ENSMUST00000125526	ENSMUSG00000028064	Sema4a	3:88452044-88455305(-)	506	0.261887	0.590277	0.443668
ENSMUST00000115389	ENSMUSG00000029670	Ing3	6:21949657-21974903(+)	2546	0.961193	2.16655	0.443651
ENSMUST00000182713	ENSMUSG00000032525	Nktr	9:121751667-121754857(+)	811	1.85957	4.19162	0.44364
ENSMUST00000199350	ENSMUSG00000037062	Sh3glb1	3:144684895-144697467(-)	665	0.365172	0.823201	0.4436
ENSMUST00000138799	ENSMUSG00000079641	Rpl39	X:37083643-37085166(-)	488	0.800878	1.80581	0.443501
ENSMUST00000173087	ENSMUSG00000047146	Tet1	10:62813348-62814539(-)	581	0.933855	2.10565	0.4435
ENSMUST00000220381	ENSMUSG00000078427	Sarnp	10:128821932-128877629(+)	1084	1.41523	3.19172	0.443407
ENSMUST00000135074	ENSMUSG00000062646	Ganc	2:120404768-120461700(+)	4780	0.14084	0.317673	0.443349
ENSMUST00000131815	ENSMUSG00000000384	Tbrg4	11:6623200-6626022(-)	853	0.508998	1.14809	0.443343
ENSMUST00000199370	ENSMUSG00000106568	Gm42814	3:88428936-88429395(+)	460	0.342379	0.772309	0.443319
ENSMUST00000133007	ENSMUSG00000009090	Ap1b1	11:5038764-5040421(+)	818	0.312722	0.705497	0.443265
ENSMUST00000107660	ENSMUSG00000018707	Dync1h1	12:110659092-110659844(+)	577	0.634742	1.43199	0.443259
ENSMUST00000113565	ENSMUSG00000026211	Obsl1	1:75496336-75506361(-)	3379	0.706607	1.59419	0.443239
ENSMUST00000148959	ENSMUSG00000015711	Prune1	3:95265158-95268944(-)	774	0.224616	0.506839	0.44317
ENSMUST00000204319	ENSMUSG00000030166	Rad52	6:119918082-119921634(+)	3553	0.453192	1.02283	0.443077
ENSMUST00000199012	ENSMUSG00000000560	Gabra2	5:71091750-71094865(-)	672	0.543177	1.22602	0.443041
ENSMUST00000029806	ENSMUSG00000028159	Dapp1	3:137931007-137981545(-)	3083	0.401287	0.905961	0.442941
ENSMUST00000111113	ENSMUSG00000066643	Wdr35	12:8974047-9028846(+)	4312	1.85227	4.18183	0.442933
ENSMUST00000202208	ENSMUSG00000067629	Syngap1	17:26963026-26970587(+)	663	0.20014	0.451864	0.442921
ENSMUST00000053577	ENSMUSG00000045394	Epcam	17:87635979-87651106(+)	2040	0.283987	0.641369	0.442783
ENSMUST00000073029	ENSMUSG00000021461	Fancc	13:63304712-63431745(-)	3165	0.364631	0.82354	0.442761
ENSMUST00000185739	ENSMUSG00000020659	Cbll1	12:31484829-31499557(-)	3945	0.461766	1.04299	0.442733
ENSMUST00000206611	ENSMUSG00000035401	Emsy	7:98630292-98656564(-)	1080	0.712097	1.6085	0.442709
ENSMUST00000204076	ENSMUSG00000108231	Gm4045	6:66746017-66746326(+)	310	3.50277	7.91269	0.442678
ENSMUST00000163833	ENSMUSG00000048200	Cracr2b	7:141464044-141464832(+)	387	0.292651	0.66136	0.442499
ENSMUST00000117374	ENSMUSG00000082210	Gm14382	7:100624518-100624954(+)	437	0.489413	1.10624	0.442411
ENSMUST00000125204	ENSMUSG00000085415	Gm12060	11:23558058-23558842(-)	785	0.367046	0.829708	0.44238
ENSMUST00000209077	ENSMUSG00000039382	Wdr45	X:7727067-7727489(+)	340	0.854333	1.93143	0.442332
ENSMUST00000198736	ENSMUSG00000039988	Ankrd13c	3:157991723-158003999(+)	722	0.145761	0.329535	0.442323
ENSMUST00000075281	ENSMUSG00000007411	Mark3	12:111574523-111656218(+)	3321	0.783017	1.77094	0.442148
ENSMUST00000186232	ENSMUSG00000101209	Gm8524	9:96905507-96905885(+)	379	0.584161	1.32125	0.442128
ENSMUST00000222874	ENSMUSG00000021290	2010107E04Rik	12:111961376-111966894(-)	612	0.181773	0.411257	0.441994
ENSMUST00000137399	ENSMUSG00000035495	Tstd2	4:46128966-46131923(-)	463	0.458045	1.03633	0.441988
ENSMUST00000189706	ENSMUSG00000038252	Ncapd2	6:125173360-125174529(-)	688	0.510724	1.1558	0.441879
ENSMUST00000143422	ENSMUSG00000042055	Wdr11	7:129591908-129625640(+)	2780	0.289779	0.655888	0.441812
ENSMUST00000179118	ENSMUSG00000024963	Dnajc4	19:6987911-6992272(-)	840	0.283383	0.641552	0.441715
ENSMUST00000203012	ENSMUSG00000030231	Plekha5	6:140544018-140597110(+)	3140	0.559744	1.26728	0.441689
ENSMUST00000160051	ENSMUSG00000029130	Rnf32	5:29196084-29197991(+)	403	0.647056	1.4654	0.441556
ENSMUST00000144758	ENSMUSG00000026918	Brd3	2:27463892-27464582(-)	563	0.427128	0.967406	0.441519
ENSMUST00000187062	ENSMUSG00000101892	9130401M01Rik	15:58022270-58027895(-)	1672	0.150412	0.340735	0.441434
ENSMUST00000176768	ENSMUSG00000093445	Lrch4	5:137639366-137640239(+)	784	0.271618	0.61535	0.441404
ENSMUST00000177484	ENSMUSG00000024921	Smarca2	19:26770491-26777432(+)	736	0.490321	1.11083	0.441401
ENSMUST00000222800	ENSMUSG00000041297	Cdk13	13:17717460-17801331(-)	3858	0.313398	0.710051	0.441374
ENSMUST00000130596	ENSMUSG00000020523	Fam114a2	11:57507375-57518602(-)	759	0.26903	0.609755	0.44121
ENSMUST00000069861	ENSMUSG00000049676	Catsperg1	7:29196750-29211495(-)	2251	0.195625	0.443422	0.441171
ENSMUST00000111722	ENSMUSG00000027082	Tfpi	2:84432855-84473784(-)	1232	1.11412	2.52567	0.441119
ENSMUST00000140954	ENSMUSG00000087174	5530601H04Rik	X:105041401-105070124(-)	3287	0.367207	0.832455	0.441113
ENSMUST00000205251	ENSMUSG00000096225	Lhx8	3:154306296-154330059(-)	1729	0.317748	0.720412	0.441064
ENSMUST00000130227	ENSMUSG00000076434	Wfdc3	2:164743565-164745931(-)	1619	0.14473	0.328171	0.44102
ENSMUST00000087320	ENSMUSG00000037697	Ddhd1	14:45594651-45658098(-)	3676	0.327062	0.741692	0.440967
ENSMUST00000112996	ENSMUSG00000031431	Tsc22d3	X:140540262-140600659(-)	1552	0.51777	1.17427	0.440929
ENSMUST00000127437	ENSMUSG00000018565	Elp5	11:69969241-69980061(-)	674	0.485778	1.10173	0.440923
ENSMUST00000084382	ENSMUSG00000066090	Insl5	4:103017872-103026737(-)	695	0.180129	0.408573	0.440873
ENSMUST00000049122	ENSMUSG00000036167	Pphln1	15:93398350-93491913(+)	4023	0.276771	0.627836	0.440833
ENSMUST00000132462	ENSMUSG00000020893	Per1	11:69100152-69101048(+)	496	1.95137	4.42919	0.44057
ENSMUST00000153635	ENSMUSG00000042246	Tmc7	7:118546585-118584686(-)	2298	0.172129	0.390876	0.440367
ENSMUST00000222451	ENSMUSG00000114190	AC133083.4	12:99569740-99571414(+)	1675	0.168988	0.383762	0.440346
ENSMUST00000148939	ENSMUSG00000034570	Inpp5j	11:3494382-3502134(-)	2271	0.307855	0.699175	0.440312
ENSMUST00000219272	ENSMUSG00000032705	Exd2	12:80463220-80484368(+)	441	0.357393	0.811716	0.440293
ENSMUST00000217829	ENSMUSG00000112068	AC117232.3	10:128615401-128616039(+)	639	0.170364	0.387053	0.440157
ENSMUST00000040005	ENSMUSG00000040174	Alkbh3	2:93980637-94010730(-)	1228	1.02768	2.33528	0.440067
ENSMUST00000137787	ENSMUSG00000008855	Hdac5	11:102196237-102198079(-)	851	0.732366	1.66533	0.439772
ENSMUST00000170372	ENSMUSG00000035112	Wnk4	11:101276646-101277406(+)	462	1.16369	2.64675	0.439668
ENSMUST00000195208	ENSMUSG00000104064	Gm37956	X:103771646-103773655(-)	2010	0.387394	0.881591	0.439426
ENSMUST00000204424	ENSMUSG00000040029	Ipo8	6:148770693-148775608(-)	4916	0.574396	1.3073	0.439376
ENSMUST00000218001	ENSMUSG00000025354	Dnajc14	10:128804062-128806620(+)	772	0.414664	0.943775	0.439367
ENSMUST00000145986	ENSMUSG00000029106	Add1	5:34573804-34601625(+)	412	3.15453	7.18021	0.439337
ENSMUST00000081393	ENSMUSG00000039577	Nphp4	4:152478142-152563183(+)	5027	0.523731	1.19228	0.439268
ENSMUST00000126503	ENSMUSG00000051329	Nup160	2:90732724-90735784(+)	658	0.473108	1.07713	0.43923
ENSMUST00000167819	ENSMUSG00000091803	Cox16	12:81474234-81485127(-)	681	0.28484	0.648531	0.439208
ENSMUST00000088464	ENSMUSG00000052752	Traf7	17:24508850-24519208(-)	2504	1.96604	4.47714	0.439129
ENSMUST00000213396	ENSMUSG00000032392	Parp16	9:65215145-65239224(+)	2518	0.663535	1.51134	0.439038
ENSMUST00000139240	ENSMUSG00000034083	Ccdc174	6:91878075-91888317(+)	625	0.37826	0.861627	0.439007
ENSMUST00000183076	ENSMUSG00000098050	Gm5345	8:40853828-40855027(-)	1014	0.218503	0.497753	0.438979
ENSMUST00000103239	ENSMUSG00000027200	Sema6d	2:124610573-124667770(+)	6225	1.50068	3.41931	0.438884
ENSMUST00000143999	ENSMUSG00000085396	Firre	X:50615395-50635321(-)	720	2.14776	4.89519	0.438749
ENSMUST00000153284	ENSMUSG00000004631	Sgce	6:4677710-4747157(-)	1831	0.425444	0.969676	0.438749
ENSMUST00000159656	ENSMUSG00000025907	Rb1cc1	1:6270678-6275575(+)	1599	1.23719	2.81982	0.438748
ENSMUST00000036211	ENSMUSG00000041468	Gpr12	5:146582400-146585239(-)	2219	1.38374	3.15443	0.438666
ENSMUST00000152100	ENSMUSG00000036667	Tcaf1	6:42676695-42693003(-)	2348	4.21691	9.61314	0.438661
ENSMUST00000141791	ENSMUSG00000022681	Ntan1	16:13819344-13827493(+)	442	0.248976	0.567616	0.438635
ENSMUST00000112150	ENSMUSG00000059252	Tpt1-ps5	9:37696515-37697030(+)	516	0.247601	0.564484	0.438632
ENSMUST00000223289	ENSMUSG00000034912	Mdga2	12:66506543-66655343(-)	1428	0.31905	0.727637	0.438474
ENSMUST00000132055	ENSMUSG00000025978	Rftn2	1:55171748-55226782(-)	1870	0.231504	0.528155	0.438326
ENSMUST00000152088	ENSMUSG00000001143	Lman2l	1:36424506-36428366(-)	634	0.393199	0.897235	0.438234
ENSMUST00000208547	ENSMUSG00000097585	E230029C05Rik	7:90029160-90049069(+)	814	0.189129	0.431602	0.438202
ENSMUST00000178165	ENSMUSG00000041096	Tspyl2	X:152339301-152341844(-)	841	0.411281	0.938565	0.438202
ENSMUST00000145414	ENSMUSG00000002227	Mov10	3:104805429-104818301(-)	763	0.360302	0.822321	0.438152
ENSMUST00000027800	ENSMUSG00000026519	Tmem63a	1:180942459-180975112(+)	3306	0.274338	0.626287	0.438039
ENSMUST00000134664	ENSMUSG00000039536	Stau1	2:166949694-166950956(-)	862	1.00277	2.29005	0.437881
ENSMUST00000132828	ENSMUSG00000006024	Napa	7:16098638-16109309(+)	476	0.324138	0.74051	0.437723
ENSMUST00000200593	ENSMUSG00000032480	Dhx30	9:110084518-110085515(-)	716	0.415707	0.949959	0.437605
ENSMUST00000183729	ENSMUSG00000052407	Ccdc171	4:83695955-83798676(+)	1075	0.156319	0.357318	0.437479
ENSMUST00000161694	ENSMUSG00000026087	Mrpl30	1:37890533-37893246(+)	356	0.474484	1.08464	0.437458
ENSMUST00000148359	ENSMUSG00000027655	Dhx35	2:158794891-158818405(+)	654	0.565663	1.29352	0.437305
ENSMUST00000132661	ENSMUSG00000050423	Ppp1r3g	13:35967853-35970388(+)	2361	0.135098	0.308942	0.437292
ENSMUST00000178912	ENSMUSG00000093830	Gm23145	7:59424924-59425002(-)	79	1656.91	3789.35	0.437254
ENSMUST00000120862	ENSMUSG00000085401	Slc39a1-ps	2:30159398-30160366(+)	969	0.203594	0.465634	0.43724
ENSMUST00000153854	ENSMUSG00000036372	Tmem258	19:10204014-10207824(+)	981	0.404931	0.926659	0.43698
ENSMUST00000172763	ENSMUSG00000033335	Dnm2	9:21480319-21507759(+)	1772	0.229959	0.526448	0.436812
ENSMUST00000108431	ENSMUSG00000017774	Myo1c	11:75655873-75673908(+)	4718	1.04463	2.39194	0.436729
ENSMUST00000136773	ENSMUSG00000032384	Csnk1g1	9:66010430-66030876(+)	612	0.334467	0.765922	0.436685
ENSMUST00000165438	ENSMUSG00000074748	Atxn7l3b	10:112927789-112929001(-)	458	2.36325	5.41256	0.436623
ENSMUST00000152431	ENSMUSG00000059851	Kmt5c	7:4742744-4746121(+)	569	0.252134	0.577566	0.436546
ENSMUST00000155903	ENSMUSG00000042208	0610010F05Rik	11:23564961-23633549(-)	2569	0.199916	0.458008	0.43649
ENSMUST00000121777	ENSMUSG00000053091	Lins1	7:66689894-66714747(+)	2729	0.252426	0.578366	0.436447
ENSMUST00000198512	ENSMUSG00000105139	Gm43223	3:109120542-109122673(-)	2132	0.323276	0.740794	0.436391
ENSMUST00000130272	ENSMUSG00000058402	Zfp420	7:29872524-29874536(+)	768	0.443545	1.01643	0.436375
ENSMUST00000156485	ENSMUSG00000032531	Amotl2	9:102718429-102720392(+)	414	0.827188	1.89564	0.436363
ENSMUST00000133963	ENSMUSG00000087367	Gm15491	19:45749508-45752310(+)	751	0.168303	0.385896	0.436136
ENSMUST00000177170	ENSMUSG00000073434	Wdr90	17:25844771-25861383(-)	5946	1.08234	2.48186	0.4361
ENSMUST00000212422	ENSMUSG00000054400	Cklf	8:104258126-104261569(+)	642	0.61538	1.41111	0.436096
ENSMUST00000147355	ENSMUSG00000002732	Fkbp7	2:76671362-76673085(-)	767	0.654549	1.50127	0.435997
ENSMUST00000200523	ENSMUSG00000105699	Gm43703	5:140605789-140606551(-)	763	0.185265	0.424951	0.435968
ENSMUST00000218770	ENSMUSG00000035890	Rnf126	10:79758542-79766941(-)	1408	0.681813	1.56448	0.435808
ENSMUST00000127860	ENSMUSG00000026199	Ankzf1	1:75195693-75196656(+)	832	1.01888	2.33794	0.435802
ENSMUST00000111956	ENSMUSG00000063506	Arhgap22	14:33216823-33369934(+)	2596	0.254575	0.584663	0.435422
ENSMUST00000207357	ENSMUSG00000109472	Gm18943	7:99247605-99248820(-)	1216	0.233643	0.536819	0.435236
ENSMUST00000083211	ENSMUSG00000065145	Vaultrc5	18:36801866-36802008(+)	143	17.0629	39.2177	0.435082
ENSMUST00000093002	ENSMUSG00000033389	Arhgap44	11:65002040-65162904(-)	3982	0.625432	1.43784	0.43498
ENSMUST00000209831	ENSMUSG00000109651	Gm45463	8:93031799-93041516(+)	977	0.163513	0.375984	0.434894
ENSMUST00000182461	ENSMUSG00000071054	Safb	17:56602970-56604543(+)	703	0.645197	1.48375	0.434842
ENSMUST00000153834	ENSMUSG00000032985	5730522E02Rik	11:25602763-25648147(-)	473	0.979185	2.25232	0.434745
ENSMUST00000066701	ENSMUSG00000064215	Ifi27	12:103434212-103440239(+)	889	1.16992	2.69124	0.434714
ENSMUST00000134946	ENSMUSG00000030956	Fam53b	7:132760103-132813729(-)	516	0.77843	1.79144	0.434528
ENSMUST00000221769	ENSMUSG00000021222	Dcaf4	12:83524788-83533908(+)	855	0.422618	0.972742	0.434461
ENSMUST00000108582	ENSMUSG00000059851	Kmt5c	7:4740167-4747514(+)	2774	0.76679	1.76507	0.434425
ENSMUST00000210073	ENSMUSG00000074129	Rpl13a	7:45125922-45127823(-)	992	1.91274	4.40362	0.434356
ENSMUST00000145872	ENSMUSG00000040363	Bcor	X:12058981-12128400(-)	573	0.684156	1.57561	0.434217
ENSMUST00000150576	ENSMUSG00000048758	Rpl29	9:106429454-106431568(+)	733	14.6445	33.7269	0.434208
ENSMUST00000180928	ENSMUSG00000097706	E030037K01Rik	8:47713266-47715021(+)	1756	0.147859	0.34054	0.43419
ENSMUST00000093820	ENSMUSG00000037674	Rfx7	9:72532240-72622937(+)	7988	1.12595	2.59328	0.43418
ENSMUST00000207895	ENSMUSG00000039745	Htatip2	7:49759153-49773975(+)	1338	0.348167	0.802139	0.434048
ENSMUST00000105358	ENSMUSG00000035504	Reep6	10:80329953-80336441(+)	2208	0.254606	0.586702	0.433961
ENSMUST00000139918	ENSMUSG00000054256	Msi1	5:115433751-115450899(+)	806	0.279885	0.645241	0.433768
ENSMUST00000151624	ENSMUSG00000032076	Cadm1	9:47530373-47814054(+)	1112	0.425939	0.9825	0.433526
ENSMUST00000112151	ENSMUSG00000048668	Rhno1	6:128357365-128362868(-)	1108	2.87806	6.64101	0.433377
ENSMUST00000125005	ENSMUSG00000043716	Rpl7	1:16102491-16104384(-)	784	0.759436	1.75239	0.433372
ENSMUST00000209901	ENSMUSG00000003421	Nosip	7:45062489-45074930(+)	549	0.433579	1.00069	0.43328
ENSMUST00000124023	ENSMUSG00000023861	Mpc1	17:8283852-8297271(+)	555	0.890576	2.0562	0.433117
ENSMUST00000056288	ENSMUSG00000045165	AI467606	7:127091359-127093986(+)	1932	0.274803	0.635055	0.432723
ENSMUST00000111772	ENSMUSG00000039607	Rbms3	9:116578026-117252117(-)	2234	0.138534	0.320169	0.43269
ENSMUST00000209639	ENSMUSG00000066306	Numa1	7:101934111-101999689(+)	2862	0.663105	1.53252	0.432689
ENSMUST00000129969	ENSMUSG00000022779	Top3b	16:16886910-16887887(+)	387	0.550811	1.27434	0.432232
ENSMUST00000145933	ENSMUSG00000009207	Lnpk	2:74551075-74551894(-)	461	0.396244	0.916777	0.432214
ENSMUST00000102938	ENSMUSG00000036893	Ehmt1	2:24791157-24919591(-)	4680	1.53621	3.55602	0.432003
ENSMUST00000123335	ENSMUSG00000026790	Odf2	2:29889221-29901107(+)	403	0.777074	1.79888	0.431977
ENSMUST00000218498	ENSMUSG00000049106	Dcaf5	12:80398835-80436445(-)	337	0.699303	1.61909	0.431911
ENSMUST00000133849	ENSMUSG00000041319	Thoc6	17:23668618-23673842(-)	1673	0.623424	1.44345	0.431899
ENSMUST00000048572	ENSMUSG00000039377	Hlx	1:184727140-184732619(-)	2278	0.158058	0.365969	0.431889
ENSMUST00000172618	ENSMUSG00000015120	Ube2i	17:25262179-25273914(-)	1559	0.29208	0.676312	0.431872
ENSMUST00000170356	ENSMUSG00000043067	Dpy19l1	9:24411803-24503140(-)	4715	1.97559	4.577	0.431634
ENSMUST00000213418	ENSMUSG00000060510	Zfp266	9:20506057-20521417(-)	485	0.568434	1.31696	0.431626
ENSMUST00000167930	ENSMUSG00000060279	Ap2a1	7:44900374-44929490(-)	3376	2.99518	6.94057	0.431547
ENSMUST00000177248	ENSMUSG00000093483	AA465934	11:83291728-83292291(+)	431	0.993928	2.30328	0.431527
ENSMUST00000128457	ENSMUSG00000047613	A430005L14Rik	4:153959792-153961089(+)	630	0.196931	0.456713	0.431192
ENSMUST00000201393	ENSMUSG00000029149	Krtcap3	5:31251716-31252891(+)	1088	0.154247	0.35779	0.43111
ENSMUST00000112433	ENSMUSG00000029505	Ep400	5:110738070-110770155(-)	3399	0.489873	1.13698	0.430855
ENSMUST00000132581	ENSMUSG00000029775	Klhdc10	6:30401998-30450562(+)	940	0.392487	0.911018	0.430822
ENSMUST00000164605	ENSMUSG00000090565	4930405O22Rik	17:63305446-63312971(-)	954	0.805475	1.86969	0.430807
ENSMUST00000134705	ENSMUSG00000087143	A830082K12Rik	13:78202553-78231386(+)	475	1.49792	3.47714	0.430791
ENSMUST00000135470	ENSMUSG00000030534	Vps33b	7:80290056-80290878(+)	639	0.671204	1.55834	0.430717
ENSMUST00000152131	ENSMUSG00000017978	Cadps2	6:23263513-23314169(-)	744	0.300558	0.697825	0.430707
ENSMUST00000142433	ENSMUSG00000080727	C920021L13Rik	3:95871522-95887956(+)	1330	0.147232	0.341844	0.430699
ENSMUST00000146823	ENSMUSG00000089917	Uckl1	2:181574285-181581978(-)	676	0.933627	2.16784	0.430672
ENSMUST00000179142	ENSMUSG00000038274	Fau	19:6057967-6059524(+)	736	1.58561	3.68222	0.430613
ENSMUST00000146374	ENSMUSG00000038517	Tbkbp1	11:97148629-97151495(-)	604	0.499385	1.16042	0.430348
ENSMUST00000116402	ENSMUSG00000021255	Esrrb	12:86361117-86521628(+)	4300	0.269504	0.626428	0.430223
ENSMUST00000149177	ENSMUSG00000039546	Ajap1	4:153374231-153482179(-)	600	0.37177	0.864164	0.430208
ENSMUST00000108701	ENSMUSG00000018217	Pmp22	11:63132569-63158484(+)	723	0.333873	0.776368	0.430045
ENSMUST00000050975	ENSMUSG00000044505	Lingo4	3:94398517-94404501(+)	3645	0.25124	0.584277	0.430002
ENSMUST00000134495	ENSMUSG00000025199	Chuk	19:44077245-44084450(-)	855	0.709157	1.64943	0.429941
ENSMUST00000143729	ENSMUSG00000020706	Ftsj3	11:106254292-106255796(-)	677	0.844362	1.96556	0.429578
ENSMUST00000028910	ENSMUSG00000027424	Mgme1	2:144270900-144281227(+)	2840	0.37498	0.872972	0.429544
ENSMUST00000005371	ENSMUSG00000059552	Trp53	11:69580359-69591873(+)	1772	1.1768	2.73989	0.429506
ENSMUST00000151597	ENSMUSG00000024039	Cbs	17:31617165-31617873(-)	583	0.521614	1.21464	0.429439
ENSMUST00000169036	ENSMUSG00000041180	Hectd2	19:36554668-36620242(+)	3842	0.379273	0.883242	0.42941
ENSMUST00000109422	ENSMUSG00000022383	Ppara	15:85735776-85802819(+)	3413	0.159636	0.371804	0.429355
ENSMUST00000131468	ENSMUSG00000040938	Slc16a11	11:70214562-70215480(+)	734	0.664002	1.54655	0.429344
ENSMUST00000169778	ENSMUSG00000023952	Gtpbp2	17:46165696-46167882(+)	826	0.687705	1.60235	0.429185
ENSMUST00000110619	ENSMUSG00000049751	Rpl36al	12:69182738-69184013(-)	1276	0.413264	0.963162	0.42907
ENSMUST00000113429	ENSMUSG00000002767	Mrpl2	17:46646250-46650131(+)	998	0.424325	0.989006	0.429042
ENSMUST00000033386	ENSMUSG00000031070	Mrgprf	7:145300828-145309557(+)	2087	0.56917	1.32697	0.428925
ENSMUST00000012440	ENSMUSG00000012296	Tjap1	17:46257851-46283026(-)	2465	0.664631	1.54992	0.428816
ENSMUST00000137487	ENSMUSG00000029066	Mrpl20	4:155803650-155809975(+)	810	2.01716	4.70623	0.428615
ENSMUST00000127607	ENSMUSG00000090210	Itga10	3:96657438-96663131(+)	902	0.140737	0.328404	0.428548
ENSMUST00000174592	ENSMUSG00000059554	Ccdc28a	10:18213682-18227473(-)	882	0.658257	1.53631	0.428466
ENSMUST00000109214	ENSMUSG00000006418	Rnf114	2:167492645-167516166(+)	3001	0.333253	0.77782	0.428445
ENSMUST00000181928	ENSMUSG00000097048	1600020E01Rik	6:86527401-86564448(+)	609	1.04333	2.43524	0.42843
ENSMUST00000163819	ENSMUSG00000005442	Cic	7:25283217-25285195(+)	456	0.299328	0.698733	0.428387
ENSMUST00000117588	ENSMUSG00000043410	Hfm1	5:106840194-106926321(-)	4870	0.729855	1.70377	0.428376
ENSMUST00000080884	ENSMUSG00000025271	Pfkfb1	X:150589921-150643878(+)	1739	0.282926	0.66051	0.428345
ENSMUST00000130308	ENSMUSG00000040204	Pclaf	9:65890320-65893820(+)	682	0.183672	0.428803	0.428337
ENSMUST00000145290	ENSMUSG00000015488	Cacfd1	2:27015583-27017435(+)	384	1.02401	2.39107	0.428264
ENSMUST00000200544	ENSMUSG00000028121	Bcar3	3:122419757-122426866(+)	849	0.2011	0.469786	0.428067
ENSMUST00000179436	ENSMUSG00000095742	CAAA01147332.1	JH584295.1:66-1479(-)	251	2.42023	5.65423	0.428039
ENSMUST00000212665	ENSMUSG00000053399	Adamts18	8:113697480-113844878(-)	4591	0.173583	0.405688	0.427873
ENSMUST00000176265	ENSMUSG00000029772	Ahcyl2	6:29853769-29870625(+)	541	0.613511	1.43404	0.42782
ENSMUST00000165982	ENSMUSG00000057729	Prtn3	10:79880980-79883174(+)	786	0.751973	1.75794	0.427758
ENSMUST00000135713	ENSMUSG00000057457	Phex	X:157162075-157165662(-)	3588	0.140786	0.329127	0.427756
ENSMUST00000124438	ENSMUSG00000056427	Slit3	11:35544685-35612636(+)	1218	0.427365	0.999122	0.427741
ENSMUST00000154244	ENSMUSG00000031161	Hdac6	X:7946994-7947767(-)	678	0.675542	1.57948	0.427699
ENSMUST00000168056	ENSMUSG00000044024	Rell2	18:37955139-37958545(+)	2091	0.755501	1.76702	0.427557
ENSMUST00000078139	ENSMUSG00000028207	Asph	4:9449079-9669162(-)	6694	0.674063	1.5766	0.427542
ENSMUST00000121001	ENSMUSG00000081855	Rpl17-ps5	5:22612628-22613182(-)	555	2.82337	6.60407	0.42752
ENSMUST00000125696	ENSMUSG00000066037	Hnrnpr	4:136311535-136327257(+)	576	0.888769	2.07924	0.427449
ENSMUST00000196151	ENSMUSG00000046985	Tapt1	5:44217829-44226626(-)	619	0.614352	1.43731	0.427432
ENSMUST00000206963	ENSMUSG00000090862	Rps13	7:116331512-116334130(-)	653	0.137536	0.321796	0.427401
ENSMUST00000110456	ENSMUSG00000025731	Mettl26	17:25875464-25877160(+)	891	0.473293	1.10739	0.427395
ENSMUST00000206261	ENSMUSG00000030697	Ppp4c	7:126787571-126789017(-)	776	0.566792	1.32639	0.427319
ENSMUST00000212379	ENSMUSG00000008450	Nutf2	8:105860611-105878833(+)	504	0.667922	1.56356	0.42718
ENSMUST00000148068	ENSMUSG00000028041	Adam15	3:89339641-89341157(-)	554	1.09575	2.56547	0.427115
ENSMUST00000174392	ENSMUSG00000067148	Polr1c	17:46245262-46247967(-)	740	0.349085	0.817522	0.427004
ENSMUST00000155062	ENSMUSG00000037935	Smarce1	11:99219220-99220831(-)	481	0.59786	1.40018	0.426988
ENSMUST00000211133	ENSMUSG00000037363	Letm2	8:25580119-25582129(-)	747	0.247356	0.579306	0.426987
ENSMUST00000117849	ENSMUSG00000032384	Csnk1g1	9:65909439-66043075(+)	5173	0.230588	0.540103	0.426933
ENSMUST00000197521	ENSMUSG00000028184	Adgrl2	3:148827172-148835525(-)	795	0.454633	1.06517	0.426817
ENSMUST00000212061	ENSMUSG00000013155	Enkd1	8:105703651-105708210(-)	1673	0.163883	0.384037	0.426738
ENSMUST00000150838	ENSMUSG00000007207	Stx1a	5:135023560-135051100(+)	2167	1.20595	2.82662	0.42664
ENSMUST00000133714	ENSMUSG00000036620	Mgat4b	11:50230748-50231767(+)	511	2.17174	5.09158	0.426536
ENSMUST00000145317	ENSMUSG00000002102	Psmc3	2:91058109-91059434(+)	436	1.12503	2.63783	0.426498
ENSMUST00000019942	ENSMUSG00000019806	Aig1	10:13652451-13868957(-)	1439	0.2964	0.694985	0.426484
ENSMUST00000199554	ENSMUSG00000039887	Alg14	3:121291827-121361707(+)	441	0.684444	1.60491	0.426469
ENSMUST00000219837	ENSMUSG00000035933	Cog5	12:31925694-31929092(+)	372	0.434379	1.01896	0.426296
ENSMUST00000200161	ENSMUSG00000029427	Zcchc8	5:123708288-123714081(-)	531	0.567523	1.33187	0.42611
ENSMUST00000201503	ENSMUSG00000037795	N4bp2	5:65763979-65775894(+)	632	0.947127	2.22294	0.42607
ENSMUST00000212312	ENSMUSG00000059897	Zfp930	8:69209046-69228094(+)	493	0.369754	0.86813	0.42592
ENSMUST00000097672	ENSMUSG00000073633	Fbxo36	1:84839841-84900487(+)	901	0.591122	1.38799	0.425883
ENSMUST00000197103	ENSMUSG00000105265	Sox2ot	3:34638174-34675897(+)	802	0.582306	1.36776	0.425737
ENSMUST00000151254	ENSMUSG00000030663	1110004F10Rik	7:116093366-116105210(+)	1430	0.56381	1.32461	0.425642
ENSMUST00000095012	ENSMUSG00000028883	Sema3a	5:13396784-13600988(+)	4085	0.342548	0.804966	0.425543
ENSMUST00000160496	ENSMUSG00000038115	Ano2	6:125690419-126040126(+)	3925	0.156561	0.368279	0.425115
ENSMUST00000133150	ENSMUSG00000046311	Zfp62	11:49203734-49215177(+)	880	0.428931	1.00928	0.424987
ENSMUST00000143411	ENSMUSG00000031516	Dctn6	8:34094912-34108463(-)	331	1.43045	3.3661	0.424958
ENSMUST00000151281	ENSMUSG00000033740	St18	1:6730102-6858813(+)	3533	0.181666	0.427526	0.424924
ENSMUST00000186879	ENSMUSG00000026193	Fn1	1:71644477-71653172(-)	2104	0.246569	0.580432	0.424803
ENSMUST00000134951	ENSMUSG00000038615	Nfe2l1	11:96821346-96822725(-)	597	0.421138	0.991814	0.424614
ENSMUST00000130100	ENSMUSG00000032185	Carm1	9:21587403-21588129(+)	598	0.507186	1.19491	0.424455
ENSMUST00000126617	ENSMUSG00000034591	Slc41a2	10:83316342-83337440(-)	663	1.50783	3.55422	0.424237
ENSMUST00000195033	ENSMUSG00000010064	Slc38a3	9:107656402-107657261(-)	780	0.267771	0.631274	0.424176
ENSMUST00000126029	ENSMUSG00000052926	Rnaseh2a	8:84957678-84958116(-)	338	0.849271	2.00257	0.424091
ENSMUST00000136596	ENSMUSG00000033379	Atp6v0b	4:117886281-117887333(-)	348	3.05034	7.19434	0.423992
ENSMUST00000125868	ENSMUSG00000029713	Gnb2	5:137528772-137529862(-)	918	1.49693	3.53086	0.423956
ENSMUST00000164102	ENSMUSG00000020843	Timm22	11:76407205-76409696(+)	468	0.32273	0.761368	0.423882
ENSMUST00000204682	ENSMUSG00000049409	Prokr1	6:87578591-87590743(-)	4230	0.130159	0.307143	0.423773
ENSMUST00000037875	ENSMUSG00000027422	Rrbp1	2:143985853-144011263(-)	2701	0.138652	0.327239	0.423703
ENSMUST00000036033	ENSMUSG00000020231	Dip2a	10:76263051-76345260(-)	6322	1.89268	4.46711	0.423692
ENSMUST00000109541	ENSMUSG00000078958	Atp6ap1l	13:90883439-90905355(-)	1186	0.450146	1.06244	0.423691
ENSMUST00000057501	ENSMUSG00000024298	Zfp871	17:32773252-32787547(-)	3210	0.330858	0.781051	0.423606
ENSMUST00000136239	ENSMUSG00000031887	Tradd	8:105259190-105260120(-)	710	0.542949	1.28201	0.423514
ENSMUST00000133304	ENSMUSG00000030611	Mrps11	7:78783355-78789413(+)	922	0.14158	0.334301	0.423511
ENSMUST00000171063	ENSMUSG00000027016	Zfp385b	2:77410634-77703272(-)	2668	1.15697	2.7319	0.423504
ENSMUST00000149383	ENSMUSG00000038696	Mapkap1	2:34406771-34497716(+)	661	0.608902	1.43805	0.423422
ENSMUST00000146621	ENSMUSG00000020898	Ctc1	11:69016134-69022763(+)	645	0.21673	0.51194	0.42335
ENSMUST00000145032	ENSMUSG00000036432	Siah2	3:58676176-58686037(-)	756	0.236467	0.55895	0.423056
ENSMUST00000221696	ENSMUSG00000002799	Jag2	12:112914382-112915993(-)	736	0.434078	1.02632	0.422946
ENSMUST00000138250	ENSMUSG00000018999	Slc35b4	6:34160518-34177082(-)	984	0.402881	0.952602	0.422927
ENSMUST00000084354	ENSMUSG00000034401	Spata6	4:111720205-111829184(+)	2239	0.139724	0.330413	0.422877
ENSMUST00000196156	ENSMUSG00000025745	Hadha	5:30153922-30154990(-)	1069	0.421658	0.998369	0.422347
ENSMUST00000172732	ENSMUSG00000029191	Rfc1	5:65261852-65335621(-)	4699	0.330616	0.783424	0.422014
ENSMUST00000170248	ENSMUSG00000059049	Frem1	4:82897920-83052167(-)	9527	0.360856	0.855174	0.421968
ENSMUST00000154041	ENSMUSG00000026743	Mllt10	2:18064684-18126229(+)	825	0.16145	0.382828	0.42173
ENSMUST00000173260	ENSMUSG00000020534	Shmt1	11:60797245-60811091(-)	1283	0.172401	0.409085	0.421431
ENSMUST00000186485	ENSMUSG00000056536	Pign	1:105518426-105663662(-)	6759	1.27628	3.02944	0.421292
ENSMUST00000107664	ENSMUSG00000028082	Sh3d19	3:86084434-86130522(+)	6414	0.135198	0.320915	0.421289
ENSMUST00000163693	ENSMUSG00000020962	Gtf2a1	12:91586625-91589639(-)	282	0.877758	2.08351	0.421288
ENSMUST00000142899	ENSMUSG00000039345	Mettl22	16:8470804-8484331(+)	681	0.698123	1.65736	0.421226
ENSMUST00000218489	ENSMUSG00000020672	Sntg2	12:30312586-30373320(-)	365	0.561596	1.33391	0.421015
ENSMUST00000099072	ENSMUSG00000078919	Dpm1	2:168210542-168230328(-)	722	0.131303	0.312239	0.420521
ENSMUST00000155344	ENSMUSG00000028759	Hp1bp3	4:138229657-138234557(+)	568	0.917272	2.18131	0.420514
ENSMUST00000126438	ENSMUSG00000028093	Acp6	3:97159103-97168310(+)	924	0.132853	0.315931	0.420513
ENSMUST00000132991	ENSMUSG00000037736	Limch1	5:66968961-66998795(+)	876	0.127786	0.303897	0.420491
ENSMUST00000170378	ENSMUSG00000021557	Agtpbp1	13:59531913-59556919(-)	653	0.131013	0.311572	0.42049
ENSMUST00000178117	ENSMUSG00000091408	Gm6728	6:136486122-136487186(-)	1065	0.344387	0.819032	0.420481
ENSMUST00000134091	ENSMUSG00000008333	Snrpb2	2:143068173-143072853(+)	1827	0.326105	0.775746	0.420376
ENSMUST00000140074	ENSMUSG00000026927	Sdccag3	2:26387556-26389165(-)	366	0.740157	1.76078	0.420357
ENSMUST00000205162	ENSMUSG00000043541	Casc1	6:145204274-145210909(-)	4268	0.173254	0.412308	0.420205
ENSMUST00000174609	ENSMUSG00000008668	Rps18	17:33951999-33955663(-)	527	1.74015	4.14153	0.420171
ENSMUST00000125672	ENSMUSG00000066621	Tecpr1	5:144196127-144198195(-)	923	0.442383	1.05289	0.420161
ENSMUST00000192621	ENSMUSG00000102922	Gm34176	1:178755808-178756281(+)	474	0.413028	0.983055	0.420147
ENSMUST00000038730	ENSMUSG00000033383	Rtp1	16:23429133-23433960(+)	3120	0.143159	0.340776	0.420097
ENSMUST00000169317	ENSMUSG00000032047	Acat1	9:53582487-53583757(-)	500	0.658495	1.56789	0.419988
ENSMUST00000205609	ENSMUSG00000034192	Lsm3	6:91515977-91518008(+)	2032	0.362531	0.863196	0.419987
ENSMUST00000213702	ENSMUSG00000037257	Aagab	9:63638653-63640328(+)	664	0.975133	2.32191	0.41997
ENSMUST00000196506	ENSMUSG00000027800	Tm4sf1	3:57292783-57295125(-)	747	0.560676	1.33508	0.419957
ENSMUST00000206805	ENSMUSG00000030660	Pik3c2a	7:116337276-116340629(-)	3354	0.644773	1.5357	0.419856
ENSMUST00000216281	ENSMUSG00000032534	Cep63	9:102586854-102625981(-)	1791	0.664085	1.58184	0.419818
ENSMUST00000203373	ENSMUSG00000030180	Kdm5a	6:120374817-120388100(+)	460	0.217404	0.517983	0.419713
ENSMUST00000141980	ENSMUSG00000026466	Tor1aip1	1:156030173-156036147(-)	784	0.277582	0.661592	0.419567
ENSMUST00000105715	ENSMUSG00000029020	Mfn2	4:147874016-147904698(-)	4043	0.383198	0.913613	0.419431
ENSMUST00000147205	ENSMUSG00000001134	Uxt	X:20961417-20961974(-)	411	0.849467	2.02584	0.419316
ENSMUST00000122841	ENSMUSG00000036792	Mbd5	2:49256561-49316998(+)	3742	0.300347	0.716298	0.419305
ENSMUST00000146469	ENSMUSG00000046027	Stard5	7:83632000-83633471(+)	482	0.379752	0.905857	0.419218
ENSMUST00000129646	ENSMUSG00000034724	Cnot6l	5:96106299-96161742(-)	526	0.327115	0.780467	0.419127
ENSMUST00000146380	ENSMUSG00000007659	Bcl2l1	2:152829701-152830618(-)	653	0.247361	0.590286	0.419053
ENSMUST00000069929	ENSMUSG00000021493	Pdlim7	13:55506774-55513434(-)	899	0.670459	1.60005	0.419024
ENSMUST00000134996	ENSMUSG00000032363	Adamts7	9:90163124-90200100(+)	5052	0.175887	0.419765	0.419013
ENSMUST00000159342	ENSMUSG00000038368	Focad	4:88121299-88411004(+)	5456	0.227433	0.542845	0.418965
ENSMUST00000177282	ENSMUSG00000038331	Satb2	1:56969740-56978650(-)	454	0.723559	1.7276	0.418823
ENSMUST00000032912	ENSMUSG00000030674	Qprt	7:127107114-127122226(-)	2050	0.166885	0.398631	0.418645
ENSMUST00000186087	ENSMUSG00000038608	Dock10	1:80586330-80709496(-)	1688	0.491614	1.17433	0.418634
ENSMUST00000191138	ENSMUSG00000015501	Hivep2	10:13966379-14151374(+)	9846	1.46503	3.49987	0.418596
ENSMUST00000118889	ENSMUSG00000082570	Gm15711	16:43312594-43313128(+)	535	0.566305	1.35328	0.418468
ENSMUST00000135075	ENSMUSG00000025959	Klf7	1:64079103-64122282(-)	553	0.455781	1.08931	0.418413
ENSMUST00000129973	ENSMUSG00000035632	Cnot3	7:3658172-3661100(+)	852	0.538621	1.28788	0.418223
ENSMUST00000187631	ENSMUSG00000042429	Adora1	1:134203397-134235364(-)	763	0.711602	1.70231	0.418021
ENSMUST00000146022	ENSMUSG00000030869	Ndufab1	7:122096463-122101828(-)	443	2.14858	5.14236	0.41782
ENSMUST00000136951	ENSMUSG00000054728	Phactr1	13:43132997-43134242(+)	380	0.863951	2.06794	0.417783
ENSMUST00000124796	ENSMUSG00000026430	Rassf5	1:131207654-131245258(-)	763	1.03959	2.49024	0.417466
ENSMUST00000161586	ENSMUSG00000034902	Pip5k1c	10:81313498-81318020(+)	865	0.329658	0.789727	0.417433
ENSMUST00000184751	ENSMUSG00000038685	Rtel1	2:181335936-181347048(+)	614	0.720078	1.72526	0.417374
ENSMUST00000219554	ENSMUSG00000090841	Myl6	10:128490861-128493759(-)	790	1.3284	3.18278	0.417371
ENSMUST00000142220	ENSMUSG00000020817	Rabep1	11:70844782-70941303(+)	4173	0.314932	0.755035	0.417109
ENSMUST00000153240	ENSMUSG00000025816	Sec61a2	2:5873411-5874290(-)	473	1.72188	4.12833	0.417089
ENSMUST00000148356	ENSMUSG00000026950	Neb	2:52178046-52192520(-)	1027	0.196911	0.472359	0.416867
ENSMUST00000170311	ENSMUSG00000029687	Ezh2	6:47532630-47540709(-)	483	1.63276	3.917	0.416839
ENSMUST00000141177	ENSMUSG00000026426	Arl8a	1:135154182-135155328(+)	472	0.277912	0.666736	0.416825
ENSMUST00000198071	ENSMUSG00000039934	Gsap	5:21186312-21251790(+)	1820	0.288339	0.691895	0.416738
ENSMUST00000118213	ENSMUSG00000081160	Gm14897	X:114857887-114858093(+)	207	1.91245	4.5907	0.416592
ENSMUST00000204757	ENSMUSG00000033735	Spr	6:85130176-85137766(-)	3545	0.135188	0.324524	0.416573
ENSMUST00000159219	ENSMUSG00000026198	Abcb6	1:75172720-75180286(-)	3625	0.473587	1.13723	0.416439
ENSMUST00000049255	ENSMUSG00000037683	Armc3	2:19199302-19310241(+)	2782	0.204329	0.4907	0.416403
ENSMUST00000030585	ENSMUSG00000028794	A3galt2	4:128759258-128769298(+)	3390	0.19245	0.462175	0.416401
ENSMUST00000182490	ENSMUSG00000030380	Mzf1	7:13043147-13053684(-)	2872	0.517396	1.24379	0.415983
ENSMUST00000161156	ENSMUSG00000020121	Srgap1	10:121806640-121823133(-)	595	0.280338	0.673992	0.415937
ENSMUST00000117956	ENSMUSG00000035011	Zbtb7a	10:81137953-81148458(+)	1863	1.04384	2.51039	0.415808
ENSMUST00000182060	ENSMUSG00000034165	Ccnd3	17:47505219-47579286(+)	754	0.240363	0.578269	0.415659
ENSMUST00000211478	ENSMUSG00000003868	Ruvbl2	7:45422534-45424278(-)	474	0.281015	0.676081	0.415653
ENSMUST00000084368	ENSMUSG00000010021	Kif19a	11:114765389-114790575(+)	3433	0.174609	0.420175	0.415563
ENSMUST00000071118	ENSMUSG00000057762	Gm6169	13:97098779-97099237(-)	459	0.662518	1.59622	0.415054
ENSMUST00000090686	ENSMUSG00000004631	Sgce	6:4674384-4747116(-)	1547	0.339485	0.818459	0.414786
ENSMUST00000142271	ENSMUSG00000032966	Fkbp1a	2:151543899-151561690(+)	1588	0.194014	0.467809	0.414729
ENSMUST00000173854	ENSMUSG00000001120	Pcbp3	10:76762370-76788422(-)	605	0.244986	0.590763	0.414694
ENSMUST00000220828	ENSMUSG00000020547	Bzw2	12:36118997-36156627(-)	885	0.247512	0.596856	0.414693
ENSMUST00000143248	ENSMUSG00000061046	Haghl	17:25783829-25785566(-)	951	1.45893	3.51841	0.414656
ENSMUST00000043335	ENSMUSG00000028573	Fggy	4:95579421-95821569(+)	1910	0.152876	0.368742	0.414588
ENSMUST00000185519	ENSMUSG00000079427	Mthfsl	9:88688606-88716210(-)	1103	0.466487	1.12583	0.414349
ENSMUST00000202007	ENSMUSG00000029149	Krtcap3	5:31251927-31252996(+)	794	0.127808	0.308459	0.414344
ENSMUST00000163121	ENSMUSG00000026829	Gbgt1	2:28496891-28505415(+)	1335	0.391008	0.944382	0.414036
ENSMUST00000190993	ENSMUSG00000034120	Srsf2	11:116850054-116853072(-)	1326	1.49072	3.60105	0.413968
ENSMUST00000129828	ENSMUSG00000038366	Lasp1	11:97800334-97833683(+)	1207	0.391888	0.946687	0.413957
ENSMUST00000110408	ENSMUSG00000022236	Ropn1l	15:31441210-31453689(-)	910	0.328532	0.793807	0.413869
ENSMUST00000210129	ENSMUSG00000031577	Tti2	8:31150327-31163895(+)	4159	0.179251	0.433115	0.413865
ENSMUST00000208914	ENSMUSG00000004565	Pnpla6	8:3536786-3538011(+)	464	0.435371	1.05199	0.413855
ENSMUST00000065494	ENSMUSG00000048368	Omd	13:49582766-49592609(+)	1556	0.1282	0.309894	0.41369
ENSMUST00000173572	ENSMUSG00000025495	Ptdss2	7:141132553-141143671(+)	564	0.896005	2.1667	0.413534
ENSMUST00000100772	ENSMUSG00000030306	Tmtc1	6:148232430-148444389(-)	8269	0.556431	1.34558	0.413525
ENSMUST00000127890	ENSMUSG00000037926	Ssh2	11:77348280-77413635(+)	1591	0.42455	1.02719	0.413312
ENSMUST00000107105	ENSMUSG00000006575	Rundc3a	11:102393403-102401754(+)	1861	2.00367	4.84808	0.413291
ENSMUST00000160783	ENSMUSG00000033769	Exoc6b	6:84944891-85069502(-)	1565	0.476195	1.15297	0.413016
ENSMUST00000095759	ENSMUSG00000071341	Egr4	6:85511121-85513589(-)	2148	0.370672	0.897584	0.412966
ENSMUST00000092610	ENSMUSG00000039697	Ncoa7	10:30645590-30655783(-)	2590	0.831086	2.01286	0.412888
ENSMUST00000140479	ENSMUSG00000047694	Yipf6	X:98938207-98944035(+)	1020	0.215326	0.52153	0.412874
ENSMUST00000155861	ENSMUSG00000054823	Nsd3	8:25601601-25677214(+)	2834	0.307471	0.74483	0.412807
ENSMUST00000136742	ENSMUSG00000029571	Tmem106b	6:13069851-13075385(+)	789	0.246806	0.598052	0.412683
ENSMUST00000222227	ENSMUSG00000000253	Gmpr	13:45546153-45553800(+)	682	0.294761	0.714377	0.412613
ENSMUST00000218166	ENSMUSG00000020658	Efr3b	12:3962555-3992920(-)	5861	0.966773	2.34441	0.412374
ENSMUST00000168977	ENSMUSG00000021244	Ylpm1	12:84996321-85070492(+)	4893	0.15691	0.380507	0.412371
ENSMUST00000129519	ENSMUSG00000002608	Ccdc97	7:25714910-25716394(-)	771	0.374339	0.908212	0.412171
ENSMUST00000121575	ENSMUSG00000082969	Gm12630	4:86817794-86818577(-)	784	0.602073	1.46125	0.412026
ENSMUST00000117634	ENSMUSG00000025511	Tspan4	7:141476400-141493421(+)	1281	2.19224	5.3209	0.412005
ENSMUST00000121871	ENSMUSG00000035509	Fbxl21	13:56522491-56537898(+)	1963	0.471347	1.14428	0.411916
ENSMUST00000107591	ENSMUSG00000030498	Gas2	7:51879050-51994458(+)	2232	0.182574	0.443327	0.411827
ENSMUST00000198341	ENSMUSG00000039887	Alg14	3:121291890-121320661(+)	831	0.189267	0.45958	0.411826
ENSMUST00000123247	ENSMUSG00000030374	Strn4	7:16828779-16831639(+)	813	0.576753	1.40061	0.411787
ENSMUST00000145227	ENSMUSG00000018411	Mapt	11:104231484-104306674(+)	600	1.99639	4.84904	0.411708
ENSMUST00000208866	ENSMUSG00000013928	Thap8	7:30280556-30281895(+)	1340	0.136363	0.331298	0.411602
ENSMUST00000133662	ENSMUSG00000028788	Ptp4a2	4:129820721-129839366(+)	417	1.52973	3.71669	0.411584
ENSMUST00000146859	ENSMUSG00000029127	Zbtb49	5:38203248-38203797(-)	463	0.636635	1.54748	0.411401
ENSMUST00000193907	ENSMUSG00000062169	Cnih4	1:181144693-181166248(+)	531	0.150716	0.366526	0.411201
ENSMUST00000138148	ENSMUSG00000026563	Tada1	1:166379317-166388928(+)	783	0.277762	0.675595	0.411137
ENSMUST00000176030	ENSMUSG00000024921	Smarca2	19:26605119-26778275(+)	5862	0.519872	1.26452	0.411122
ENSMUST00000113119	ENSMUSG00000001632	Brpf1	6:113307192-113324860(+)	4826	0.357567	0.869902	0.411043
ENSMUST00000205368	ENSMUSG00000048920	Fkrp	7:16814744-16816732(-)	416	0.257163	0.625949	0.410837
ENSMUST00000140131	ENSMUSG00000030330	Ing4	6:125039760-125049002(+)	1446	0.555096	1.35161	0.410692
ENSMUST00000108983	ENSMUSG00000078878	Gm14305	2:176711933-176721813(+)	1497	0.999863	2.43458	0.410692
ENSMUST00000189134	ENSMUSG00000032549	Rab6b	9:103111787-103162657(+)	716	0.266258	0.648482	0.410587
ENSMUST00000130217	ENSMUSG00000049755	Zfp672	11:58319738-58323314(-)	423	0.412841	1.00574	0.410485
ENSMUST00000172943	ENSMUSG00000029754	Dlx6	6:6863798-6865430(+)	383	0.587405	1.43104	0.410474
ENSMUST00000165077	ENSMUSG00000021548	Ccnh	13:85189435-85202413(+)	527	0.95102	2.31806	0.410265
ENSMUST00000188402	ENSMUSG00000026283	Ing5	1:93803983-93822101(+)	4538	0.239741	0.584442	0.410205
ENSMUST00000209264	ENSMUSG00000005142	Man2b1	8:85083309-85085886(+)	912	0.15428	0.376271	0.410024
ENSMUST00000098839	ENSMUSG00000074398	Gm15441	3:96555765-96557815(-)	659	0.227436	0.554724	0.409998
ENSMUST00000217135	ENSMUSG00000032394	Igdcc3	9:65180738-65181722(+)	762	0.298401	0.727965	0.409911
ENSMUST00000127680	ENSMUSG00000032712	2810474O19Rik	6:149317334-149325967(+)	938	0.280256	0.683707	0.409907
ENSMUST00000134805	ENSMUSG00000055923	Aasdh	5:76904330-76905428(-)	521	0.697322	1.70192	0.409727
ENSMUST00000207176	ENSMUSG00000044876	Zfp444	7:6172501-6184203(+)	379	1.93627	4.72595	0.40971
ENSMUST00000112106	ENSMUSG00000042323	Pbrm1	14:31019149-31027530(+)	485	1.15416	2.81703	0.409708
ENSMUST00000181469	ENSMUSG00000074733	Zfp950	19:61116533-61117373(-)	841	0.419162	1.02324	0.409642
ENSMUST00000198713	ENSMUSG00000104923	Gm5865	5:44405957-44406593(-)	637	0.324495	0.792172	0.409627
ENSMUST00000213788	ENSMUSG00000031935	Med17	9:15262007-15270452(-)	820	1.03893	2.53733	0.409458
ENSMUST00000179986	ENSMUSG00000018919	Tm4sf5	11:70509970-70510882(+)	478	0.191617	0.468068	0.409379
ENSMUST00000132684	ENSMUSG00000089832	Shkbp1	7:27342137-27355743(-)	2506	0.475608	1.16186	0.409351
ENSMUST00000125290	ENSMUSG00000046295	Ankle1	8:71406016-71409868(+)	2410	0.367516	0.898232	0.409155
ENSMUST00000126836	ENSMUSG00000030201	Lrp6	6:134511284-134566965(-)	722	0.979482	2.39448	0.409058
ENSMUST00000125128	ENSMUSG00000045083	Lingo2	4:36951100-36951747(-)	368	1.23032	3.00777	0.409047
ENSMUST00000173111	ENSMUSG00000038762	Abcf1	17:35957287-35958486(-)	855	0.59128	1.44578	0.40897
ENSMUST00000149900	ENSMUSG00000028093	Acp6	3:97167377-97168452(+)	852	0.343992	0.841167	0.408946
ENSMUST00000126593	ENSMUSG00000058135	Gstm1	3:108012627-108017806(-)	828	0.233355	0.57066	0.408921
ENSMUST00000111654	ENSMUSG00000024985	Tcf7l2	19:55741884-55925239(+)	3059	0.174006	0.425525	0.408921
ENSMUST00000039044	ENSMUSG00000039321	Uts2r	11:121160271-121161973(+)	1703	0.164277	0.401896	0.408755
ENSMUST00000168266	ENSMUSG00000027067	Ssrp1	2:85037451-85047106(+)	2721	0.728219	1.78183	0.408692
ENSMUST00000156393	ENSMUSG00000022545	Ercc4	16:13132391-13144491(+)	651	0.577888	1.41458	0.408523
ENSMUST00000148738	ENSMUSG00000018167	Stard3	11:98376447-98378229(+)	1096	0.264554	0.647611	0.408508
ENSMUST00000154318	ENSMUSG00000027263	Tubgcp4	2:121191947-121196231(+)	845	0.540854	1.32423	0.408429
ENSMUST00000121309	ENSMUSG00000084383	Gm13370	2:24985984-24986466(+)	483	1.08232	2.6501	0.408407
ENSMUST00000148947	ENSMUSG00000028343	Erp44	4:48240892-48279452(-)	586	0.704662	1.72546	0.408391
ENSMUST00000147297	ENSMUSG00000035704	Alg8	7:97386637-97391752(+)	841	0.142683	0.349417	0.408346
ENSMUST00000102580	ENSMUSG00000018570	2810408A11Rik	11:69897363-69900957(-)	1640	0.264559	0.648148	0.408177
ENSMUST00000207086	ENSMUSG00000062861	Zfp28	7:6383531-6390742(+)	776	0.389915	0.955474	0.408085
ENSMUST00000101197	ENSMUSG00000030047	Arhgap25	6:87459405-87496314(-)	2493	0.153207	0.375629	0.407868
ENSMUST00000138251	ENSMUSG00000072966	Gprasp2	X:135840563-135841751(+)	619	0.868048	2.12832	0.407856
ENSMUST00000154720	ENSMUSG00000087449	Gm12971	4:130758563-130762379(+)	511	0.792732	1.94392	0.407801
ENSMUST00000116383	ENSMUSG00000080186	Gm14448	X:5885743-5885952(-)	210	1.64725	4.0394	0.407796
ENSMUST00000176931	ENSMUSG00000058317	Ube2e2	14:18597134-18893718(-)	772	0.123121	0.30203	0.407645
ENSMUST00000149379	ENSMUSG00000069020	Urm1	2:29820075-29843145(+)	377	0.945317	2.3196	0.407534
ENSMUST00000138445	ENSMUSG00000028796	Phc2	4:128727682-128748217(+)	894	0.228464	0.560611	0.407527
ENSMUST00000216667	ENSMUSG00000040188	Scamp2	9:57586718-57587732(+)	794	0.46275	1.13557	0.407505
ENSMUST00000153729	ENSMUSG00000034121	Mks1	11:87853665-87859313(+)	2194	0.220885	0.542129	0.40744
ENSMUST00000133545	ENSMUSG00000049550	Clip1	5:123586187-123617463(-)	694	0.406387	0.997574	0.407375
ENSMUST00000131559	ENSMUSG00000040795	Iqcc	4:129617342-129619076(-)	717	0.305457	0.750118	0.407212
ENSMUST00000168928	ENSMUSG00000011960	Ccnt1	15:98543211-98567636(-)	2011	0.209349	0.5143	0.407056
ENSMUST00000105695	ENSMUSG00000073705	Apitd1	4:149131355-149137577(-)	544	0.336248	0.826141	0.40701
ENSMUST00000162228	ENSMUSG00000058239	Usf2	7:30946580-30956757(-)	960	0.319981	0.786261	0.406965
ENSMUST00000122389	ENSMUSG00000043051	Disc1	8:125054209-125090995(+)	1694	0.131402	0.323236	0.40652
ENSMUST00000123737	ENSMUSG00000028669	Pithd1	4:135976394-135979114(-)	530	0.174278	0.428747	0.406482
ENSMUST00000141144	ENSMUSG00000020083	2010107G23Rik	10:62108920-62110496(-)	594	0.41279	1.01617	0.406221
ENSMUST00000198877	ENSMUSG00000105081	Gm43110	5:22472767-22472992(-)	226	3.19689	7.87758	0.405821
ENSMUST00000197152	ENSMUSG00000041084	Ostc	3:130695919-130696622(-)	704	0.377129	0.929407	0.405774
ENSMUST00000037539	ENSMUSG00000039903	Eva1c	16:90831113-90904695(+)	1698	0.281132	0.693217	0.405547
ENSMUST00000110171	ENSMUSG00000027338	Prnd	2:131950862-131956130(+)	1938	0.325033	0.801541	0.40551
ENSMUST00000124837	ENSMUSG00000024581	Napg	18:62988210-62995024(+)	583	0.178723	0.441074	0.4052
ENSMUST00000155703	ENSMUSG00000039323	Igfbp2	1:72848699-72852148(+)	906	0.279546	0.690143	0.405055
ENSMUST00000131477	ENSMUSG00000000384	Tbrg4	11:6619556-6620915(-)	582	0.529514	1.30757	0.40496
ENSMUST00000208423	ENSMUSG00000047264	Zfp358	8:3495009-3497208(+)	2200	0.634831	1.56848	0.404743
ENSMUST00000194296	ENSMUSG00000070942	Il1rl2	1:40324690-40367562(+)	3908	0.136839	0.33814	0.404681
ENSMUST00000143432	ENSMUSG00000040690	Col16a1	4:130047962-130099283(+)	5138	0.381791	0.943487	0.40466
ENSMUST00000141384	ENSMUSG00000037443	Cep85	4:134164112-134187085(-)	1010	0.153358	0.379095	0.404537
ENSMUST00000026036	ENSMUSG00000025056	Nr0b1	X:86191764-86195947(+)	1808	0.129492	0.320104	0.404531
ENSMUST00000121004	ENSMUSG00000030815	Phkg2	7:127573529-127583305(+)	1840	0.740605	1.83115	0.404448
ENSMUST00000075372	ENSMUSG00000041607	Mbp	18:82554463-82585637(+)	2075	1.7919	4.4323	0.404282
ENSMUST00000125720	ENSMUSG00000002058	Unc119	11:78347935-78348998(+)	859	0.608337	1.50501	0.404208
ENSMUST00000220070	ENSMUSG00000061983	Rps12	10:23785198-23787089(-)	494	0.667087	1.65076	0.404109
ENSMUST00000127075	ENSMUSG00000030352	Tspan9	6:128081837-128143594(-)	246	1.35798	3.36063	0.404085
ENSMUST00000126869	ENSMUSG00000052384	Nrros	16:32142795-32147881(-)	2540	0.267747	0.662664	0.404046
ENSMUST00000207594	ENSMUSG00000061119	Prcp	7:92875300-92934014(+)	2245	0.649092	1.60656	0.404026
ENSMUST00000057716	ENSMUSG00000050623	Catsperz	19:6922426-6925380(-)	781	0.211719	0.524155	0.403924
ENSMUST00000207957	ENSMUSG00000046792	Zfp787	7:6142353-6155926(-)	880	0.241417	0.597758	0.403871
ENSMUST00000071488	ENSMUSG00000027933	Ints3	3:90391388-90433303(-)	4038	0.606064	1.50119	0.403722
ENSMUST00000211725	ENSMUSG00000003429	Rps11	7:45122433-45124335(-)	493	0.764132	1.89323	0.403613
ENSMUST00000127931	ENSMUSG00000020167	Tcf3	10:80415243-80416288(-)	638	0.36321	0.900131	0.403508
ENSMUST00000199767	ENSMUSG00000029213	Commd8	5:72157185-72168164(-)	3360	0.381103	0.944514	0.403491
ENSMUST00000193256	ENSMUSG00000097806	Gm6556	13:15461816-15463736(-)	1921	0.142495	0.353237	0.403398
ENSMUST00000140036	ENSMUSG00000022890	Atp5j	16:84831329-84835155(-)	443	0.248659	0.616556	0.403303
ENSMUST00000170705	ENSMUSG00000031585	Gtf2e2	8:33731833-33777164(+)	1634	2.27967	5.654	0.403196
ENSMUST00000071857	ENSMUSG00000056917	Sipa1	19:5651185-5663707(-)	3868	0.64977	1.61213	0.403051
ENSMUST00000135284	ENSMUSG00000069171	Nr2f1	13:78189872-78190443(-)	368	0.583427	1.44816	0.402875
ENSMUST00000135414	ENSMUSG00000027067	Ssrp1	2:85037533-85040455(+)	920	0.407173	1.01068	0.40287
ENSMUST00000026039	ENSMUSG00000025059	Gk	X:85701937-85776819(-)	4340	0.236207	0.586408	0.402803
ENSMUST00000147075	ENSMUSG00000030469	Zfp719	7:43579639-43584508(+)	569	0.23362	0.580116	0.402713
ENSMUST00000151268	ENSMUSG00000040323	Gm15429	1:161726242-161727489(-)	798	0.438734	1.0898	0.402582
ENSMUST00000115299	ENSMUSG00000028033	Kcnq5	1:21466245-21961665(-)	1472	0.738503	1.83473	0.402513
ENSMUST00000180043	ENSMUSG00000040482	Dxo	17:34837019-34839186(+)	1447	1.95992	4.86921	0.402513
ENSMUST00000115278	ENSMUSG00000022617	Chkb	15:89426468-89427159(-)	543	1.44211	3.58294	0.402493
ENSMUST00000144234	ENSMUSG00000001436	Slc19a1	10:77032684-77050432(+)	2309	1.93862	4.8194	0.402253
ENSMUST00000192861	ENSMUSG00000102828	Gm38182	18:37824359-37840379(+)	931	0.368169	0.915807	0.402016
ENSMUST00000218615	ENSMUSG00000044573	Acp1	12:30895904-30898119(-)	531	0.204673	0.509181	0.401965
ENSMUST00000181305	ENSMUSG00000097515	1700040D17Rik	3:94409395-94412919(-)	998	0.249204	0.620031	0.401922
ENSMUST00000146290	ENSMUSG00000028673	Fuca1	4:135933072-135935289(+)	628	0.581915	1.4479	0.401903
ENSMUST00000134219	ENSMUSG00000034109	Golim4	3:75876479-75879008(-)	2062	0.158116	0.393526	0.401793
ENSMUST00000210450	ENSMUSG00000031578	Mak16	8:31166055-31168694(-)	575	0.154682	0.385121	0.401645
ENSMUST00000189107	ENSMUSG00000034432	Cops8	1:90611346-90612393(+)	462	0.643769	1.60305	0.40159
ENSMUST00000028525	ENSMUSG00000049044	Rapgef4	2:72054604-72257472(+)	4109	0.705035	1.75615	0.401466
ENSMUST00000203703	ENSMUSG00000097675	1700101I11Rik	6:129531950-129533817(-)	1868	0.171799	0.427996	0.401403
ENSMUST00000187754	ENSMUSG00000025927	Tfap2b	1:19208960-19238083(+)	3023	0.430155	1.07174	0.401361
ENSMUST00000136218	ENSMUSG00000084915	C230037L18Rik	15:89476236-89484847(+)	1886	0.167213	0.416623	0.401353
ENSMUST00000215381	ENSMUSG00000025237	Parp6	9:59617377-59625018(+)	816	0.416328	1.03756	0.401257
ENSMUST00000147699	ENSMUSG00000034659	Tmem109	19:10872189-10882001(-)	1096	0.308576	0.769203	0.401163
ENSMUST00000164147	ENSMUSG00000026970	Rbms1	2:60751953-60881438(-)	2543	0.342342	0.853917	0.400908
ENSMUST00000177538	ENSMUSG00000025616	Usp16	16:87455049-87466346(+)	354	1.54429	3.85203	0.400903
ENSMUST00000126529	ENSMUSG00000024048	Myl12a	17:70994294-71002165(-)	1335	0.358757	0.895045	0.400826
ENSMUST00000056312	ENSMUSG00000046110	Serinc4	2:121451177-121456781(-)	2551	0.14562	0.363429	0.400683
ENSMUST00000125892	ENSMUSG00000059540	Tcea2	2:181683601-181686934(+)	960	0.52258	1.30527	0.400362
ENSMUST00000106540	ENSMUSG00000074264	Amy1	3:113555953-113574762(-)	1771	0.42807	1.06923	0.400354
ENSMUST00000200154	ENSMUSG00000028184	Adgrl2	3:148816093-148990555(-)	5412	2.50969	6.27084	0.400216
ENSMUST00000149168	ENSMUSG00000028542	Slc6a9	4:117835333-117875196(+)	2834	0.399656	0.998731	0.400164
ENSMUST00000176992	ENSMUSG00000025224	Gbf1	19:46246088-46286509(+)	5981	1.32437	3.31001	0.400111
ENSMUST00000114556	ENSMUSG00000068551	Zfp467	6:48437640-48445693(-)	2287	0.697006	1.74243	0.40002
ENSMUST00000148279	ENSMUSG00000036890	Gtdc1	2:44635264-44927657(-)	677	2.30246	5.75883	0.399814
ENSMUST00000143818	ENSMUSG00000005609	Ctr9	7:111030215-111034056(+)	464	0.449012	1.12333	0.399715
ENSMUST00000219124	ENSMUSG00000112512	AC121844.3	10:105392502-105394286(-)	1785	0.274256	0.686155	0.3997
ENSMUST00000192916	ENSMUSG00000032590	Apeh	9:108085414-108086028(-)	532	2.41403	6.03981	0.399686
ENSMUST00000146476	ENSMUSG00000035297	Cops4	5:100518737-100537354(+)	897	0.298849	0.747827	0.399623
ENSMUST00000153417	ENSMUSG00000025531	Chm	X:113043174-113047579(-)	706	0.449967	1.12598	0.399623
ENSMUST00000150191	ENSMUSG00000029250	Polr2b	5:77340368-77342936(+)	509	0.291976	0.731124	0.399352
ENSMUST00000136092	ENSMUSG00000028522	Mier1	4:103114390-103115904(+)	475	0.880954	2.20777	0.399024
ENSMUST00000210668	ENSMUSG00000003421	Nosip	7:45076408-45077412(+)	542	0.501349	1.25659	0.398976
ENSMUST00000173202	ENSMUSG00000006050	Sra1	18:36667272-36670306(-)	997	0.941806	2.36075	0.398944
ENSMUST00000206798	ENSMUSG00000053470	Kdm3a	6:71599427-71601155(-)	743	0.624571	1.56596	0.398842
ENSMUST00000131643	ENSMUSG00000027207	Galk2	2:125866254-125929626(+)	785	0.229154	0.574588	0.398814
ENSMUST00000161528	ENSMUSG00000024799	Tm7sf2	19:6066187-6067855(-)	732	0.817421	2.05018	0.398707
ENSMUST00000176410	ENSMUSG00000038291	Snx25	8:46033272-46116702(-)	3275	0.580843	1.45741	0.398545
ENSMUST00000101251	ENSMUSG00000031262	Cenpi	X:134308155-134362636(+)	3085	0.168264	0.422221	0.398521
ENSMUST00000109405	ENSMUSG00000017679	Ttpal	2:163602351-163619013(+)	4289	1.87926	4.71603	0.398483
ENSMUST00000174616	ENSMUSG00000018906	P4ha2	11:54100975-54131662(+)	2094	0.188521	0.473243	0.39836
ENSMUST00000130641	ENSMUSG00000020385	Clk4	11:51261730-51273626(+)	673	0.174928	0.439261	0.398232
ENSMUST00000056674	ENSMUSG00000044348	Slc25a53	X:136982894-136993057(-)	820	0.316373	0.794583	0.398162
ENSMUST00000222305	ENSMUSG00000063200	Nol7	13:43400685-43401994(+)	683	1.64095	4.12145	0.398149
ENSMUST00000147381	ENSMUSG00000020256	Aldh1l2	10:83493337-83496017(-)	347	0.354284	0.889967	0.398087
ENSMUST00000198678	ENSMUSG00000106662	Gm43034	5:124531133-124532496(+)	1364	0.256982	0.64582	0.397916
ENSMUST00000033686	ENSMUSG00000031323	Dmrtc1a	X:102903222-102908687(-)	1247	0.405102	1.01829	0.397826
ENSMUST00000152753	ENSMUSG00000053291	Rab4b	7:27168695-27178888(-)	975	0.157965	0.397115	0.397781
ENSMUST00000024696	ENSMUSG00000023903	Mmp25	17:23629458-23645269(-)	3373	0.221551	0.557022	0.397742
ENSMUST00000123958	ENSMUSG00000038102	Trappc11	8:47490128-47525017(-)	3932	0.621085	1.56206	0.397606
ENSMUST00000141328	ENSMUSG00000002105	Slc39a13	2:91063125-91064386(-)	1059	0.431865	1.08661	0.397443
ENSMUST00000148072	ENSMUSG00000026784	Pdss1	2:22895522-22912699(+)	741	0.385222	0.969369	0.397395
ENSMUST00000173601	ENSMUSG00000042632	Pla2g6	15:79305671-79308797(-)	550	0.318817	0.802681	0.39719
ENSMUST00000178300	ENSMUSG00000094812	Gm22614	3:96488729-96488893(+)	165	40.551	102.095	0.397189
ENSMUST00000127803	ENSMUSG00000020706	Ftsj3	11:106253376-106253995(-)	543	0.188312	0.474197	0.397118
ENSMUST00000123955	ENSMUSG00000008200	Fnbp4	2:90775543-90776366(+)	715	1.20836	3.04351	0.397028
ENSMUST00000076585	ENSMUSG00000003848	Nob1	8:107418056-107422327(-)	783	0.334279	0.842146	0.396937
ENSMUST00000155219	ENSMUSG00000026904	Slc4a10	2:62046585-62324823(+)	3590	0.250437	0.630962	0.396913
ENSMUST00000164775	ENSMUSG00000022471	Xrcc6	15:82029060-82037491(+)	529	0.219584	0.55324	0.396906
ENSMUST00000154051	ENSMUSG00000062949	Atp11c	X:60223290-60592698(-)	6039	1.09883	2.76861	0.396889
ENSMUST00000151062	ENSMUSG00000034518	Hmgxb4	8:74993679-74999798(+)	310	1.32483	3.33856	0.396827
ENSMUST00000147007	ENSMUSG00000020385	Clk4	11:51274908-51275512(+)	521	1.12917	2.84569	0.3968
ENSMUST00000126770	ENSMUSG00000016128	Stard13	5:151073308-151233836(-)	457	0.307419	0.774801	0.396772
ENSMUST00000106590	ENSMUSG00000008683	Rps15a	7:118109169-118115554(-)	637	1.84634	4.6535	0.396764
ENSMUST00000044638	ENSMUSG00000027522	Stx16	2:174077058-174099770(+)	3731	4.94517	12.4705	0.396549
ENSMUST00000174369	ENSMUSG00000057103	Nat8f1	6:85910630-85915604(-)	786	0.15806	0.398677	0.396461
ENSMUST00000214993	ENSMUSG00000060594	Layn	9:51073865-51077072(-)	468	0.235714	0.594628	0.396406
ENSMUST00000143920	ENSMUSG00000020886	Dlg4	11:70030023-70030910(+)	534	0.938498	2.36764	0.396385
ENSMUST00000148827	ENSMUSG00000027695	Pld1	3:28031262-28133362(+)	4239	0.286966	0.724525	0.396075
ENSMUST00000136198	ENSMUSG00000033282	Rpgrip1l	8:91269632-91276762(-)	3511	0.217381	0.54888	0.396045
ENSMUST00000148033	ENSMUSG00000027378	Nphp1	2:127745622-127754070(-)	559	0.198164	0.500432	0.395986
ENSMUST00000181101	ENSMUSG00000097140	Gm26779	5:109886231-109891137(+)	551	0.598438	1.51307	0.395512
ENSMUST00000219722	ENSMUSG00000005656	Snx6	12:54756875-54760483(-)	286	0.683237	1.72791	0.395412
ENSMUST00000024889	ENSMUSG00000024083	Pja2	17:64281006-64313031(-)	4345	4.00755	10.1353	0.395405
ENSMUST00000115526	ENSMUSG00000058254	Tspan7	X:10485158-10596605(+)	7067	0.371838	0.940869	0.395207
ENSMUST00000161479	ENSMUSG00000029406	Pitpnm2	5:124121075-124122100(-)	869	1.10441	2.79457	0.395199
ENSMUST00000153226	ENSMUSG00000038290	Smg6	11:75159633-75163182(+)	637	0.262405	0.664046	0.395161
ENSMUST00000183575	ENSMUSG00000027333	Smox	2:131491923-131520282(+)	782	0.499226	1.26352	0.395107
ENSMUST00000153952	ENSMUSG00000036667	Tcaf1	6:42709097-42710072(-)	453	0.552832	1.39995	0.394894
ENSMUST00000141435	ENSMUSG00000021288	Klc1	12:111795352-111806726(+)	806	0.248683	0.629782	0.394872
ENSMUST00000108964	ENSMUSG00000078870	Gm14410	2:177194849-177206421(-)	912	3.7285	9.4454	0.394742
ENSMUST00000149263	ENSMUSG00000066491	Gm6265	12:56373593-56373823(-)	231	6.88575	17.4447	0.394719
ENSMUST00000147248	ENSMUSG00000028811	Yars	4:129213762-129214934(+)	600	0.398142	1.00872	0.3947
ENSMUST00000142969	ENSMUSG00000025437	Usp33	3:152346515-152358348(+)	460	1.87807	4.76179	0.394404
ENSMUST00000135093	ENSMUSG00000005982	Naa60	16:3884668-3897348(+)	807	0.248435	0.629975	0.394357
ENSMUST00000131027	ENSMUSG00000059857	Ntng1	3:109782682-110135508(-)	1485	0.624964	1.58515	0.394262
ENSMUST00000180137	ENSMUSG00000094405	Gm23143	4:117202528-117202643(+)	116	88.589	224.987	0.393752
ENSMUST00000202927	ENSMUSG00000037426	Depdc5	5:32864155-32868022(+)	327	0.185632	0.471482	0.39372
ENSMUST00000192176	ENSMUSG00000102349	Gm37376	19:5801941-5802393(+)	453	1.29111	3.27936	0.393708
ENSMUST00000207989	ENSMUSG00000070436	Serpinh1	7:99349077-99353090(-)	592	0.251079	0.637943	0.393576
ENSMUST00000171791	ENSMUSG00000034751	Mast4	13:102735002-102906106(-)	7647	0.263419	0.669369	0.393533
ENSMUST00000130352	ENSMUSG00000027884	Clcc1	3:108653957-108668077(+)	895	0.300758	0.764391	0.393461
ENSMUST00000152372	ENSMUSG00000042302	Ehbp1	11:22110353-22173006(-)	1267	0.163036	0.414694	0.393148
ENSMUST00000141019	ENSMUSG00000050323	Ndufaf6	4:11072992-11076188(-)	461	0.425547	1.08255	0.393097
ENSMUST00000133224	ENSMUSG00000022010	Tsc22d1	14:76505098-76507002(+)	786	0.455599	1.15969	0.392863
ENSMUST00000136264	ENSMUSG00000030849	Fgfr2	7:130163808-130171914(-)	957	0.286447	0.729197	0.392825
ENSMUST00000138027	ENSMUSG00000028960	Ube4b	4:149387081-149387662(-)	373	0.3283	0.83577	0.392811
ENSMUST00000136178	ENSMUSG00000031921	Terf2	8:107079437-107083217(-)	415	0.321172	0.817626	0.39281
ENSMUST00000223502	ENSMUSG00000021143	Pacs2	12:113014508-113072138(+)	3223	0.315689	0.803773	0.392759
ENSMUST00000136137	ENSMUSG00000040599	Mis12	11:71019891-71025195(+)	385	0.125232	0.319058	0.392505
ENSMUST00000090993	ENSMUSG00000026755	Arpc5l	2:39008157-39015393(+)	752	0.294908	0.751673	0.392335
ENSMUST00000031618	ENSMUSG00000075569	Rsph10b	5:143933035-143946401(+)	888	0.24025	0.61249	0.392251
ENSMUST00000143199	ENSMUSG00000026849	Tor1a	2:30966911-30967888(-)	660	0.666744	1.70066	0.39205
ENSMUST00000087938	ENSMUSG00000034930	Rtkn	6:83137110-83152579(+)	3080	0.62972	1.60666	0.391944
ENSMUST00000150110	ENSMUSG00000028797	Tmem234	4:129600701-129607162(+)	418	0.744041	1.89838	0.391935
ENSMUST00000087222	ENSMUSG00000067224	Gm3695	12:81372213-81373221(-)	1009	0.316389	0.80763	0.39175
ENSMUST00000199739	ENSMUSG00000029086	Prom1	5:44033670-44037665(-)	994	0.203164	0.518881	0.391543
ENSMUST00000039016	ENSMUSG00000035342	Lzts2	19:45015176-45027104(+)	2825	0.847433	2.16445	0.391523
ENSMUST00000139418	ENSMUSG00000028226	Mmp16	4:18051757-18093719(+)	729	1.90334	4.86181	0.391488
ENSMUST00000108378	ENSMUSG00000003762	Coq8b	7:27233213-27257944(+)	2276	0.678699	1.73474	0.39124
ENSMUST00000197260	ENSMUSG00000044791	Setd2	9:110617601-110618607(+)	1007	0.523899	1.3393	0.391174
ENSMUST00000126246	ENSMUSG00000062997	Rpl35	2:39004612-39005122(-)	296	1.47479	3.77104	0.391083
ENSMUST00000135357	ENSMUSG00000041966	Dcaf17	2:71055758-71078164(+)	765	0.146458	0.374499	0.391077
ENSMUST00000134681	ENSMUSG00000026042	Col5a2	1:45414199-45503282(-)	1970	0.117636	0.301	0.390817
ENSMUST00000125248	ENSMUSG00000026958	Dpp7	2:25355703-25356332(-)	542	0.358252	0.916681	0.390814
ENSMUST00000191424	ENSMUSG00000101501	Rps27a-ps1	1:52522239-52522701(+)	463	0.16483	0.421778	0.390798
ENSMUST00000153345	ENSMUSG00000036782	Klhl13	X:23248225-23365053(-)	395	0.839761	2.14942	0.390692
ENSMUST00000222584	ENSMUSG00000020577	Tspan13	12:36021812-36039935(-)	803	0.93423	2.39186	0.390587
ENSMUST00000217382	ENSMUSG00000074476	Spc24	9:21756008-21760282(-)	1696	0.202924	0.520121	0.390148
ENSMUST00000152463	ENSMUSG00000025283	Sat1	X:155213132-155216449(-)	1272	0.130601	0.334755	0.390139
ENSMUST00000109966	ENSMUSG00000034429	Zfp707	15:75969123-75975749(+)	1803	0.42036	1.07754	0.390111
ENSMUST00000113287	ENSMUSG00000031256	Cstf2	X:134059187-134086046(+)	3661	0.341976	0.876936	0.389967
ENSMUST00000209964	ENSMUSG00000041679	Lrrc29	8:105312265-105326278(-)	2000	0.164383	0.421701	0.389809
ENSMUST00000211785	ENSMUSG00000109006	B230209E15Rik	7:61535241-61546155(-)	403	0.355932	0.913651	0.389571
ENSMUST00000113002	ENSMUSG00000035778	Ggta1	2:35400179-35461266(-)	3391	0.201989	0.518514	0.389554
ENSMUST00000138174	ENSMUSG00000079184	Mphosph8	14:56693138-56697427(+)	950	0.943797	2.42279	0.38955
ENSMUST00000154372	ENSMUSG00000001441	Npepps	11:97235055-97267631(-)	1239	0.150892	0.38738	0.389519
ENSMUST00000121685	ENSMUSG00000003923	Tfam	10:71228512-71237678(-)	899	0.278903	0.716192	0.389425
ENSMUST00000211802	ENSMUSG00000027966	Col11a1	3:114129389-114152706(+)	675	0.860048	2.20905	0.389329
ENSMUST00000034406	ENSMUSG00000031931	Ankrd49	9:14780209-14782964(-)	1753	0.426438	1.09556	0.389242
ENSMUST00000165768	ENSMUSG00000032411	Tfdp2	9:96259285-96318905(+)	2212	0.183463	0.47142	0.389171
ENSMUST00000223104	ENSMUSG00000072825	Cep170b	12:112737238-112738225(+)	746	0.665893	1.7119	0.388979
ENSMUST00000020321	ENSMUSG00000020120	Plek	11:16971464-17052381(-)	3896	0.382431	0.983249	0.388946
ENSMUST00000156441	ENSMUSG00000028402	Mpdz	4:81282990-81284699(-)	571	0.14848	0.381791	0.388904
ENSMUST00000122960	ENSMUSG00000038354	Ankrd35	3:96670327-96691009(+)	3295	0.489247	1.25823	0.388837
ENSMUST00000141114	ENSMUSG00000052423	B4galt3	1:171271640-171272604(+)	446	0.316577	0.814255	0.388793
ENSMUST00000154062	ENSMUSG00000031398	Plxna3	X:74332457-74344683(+)	5561	0.550311	1.41569	0.388723
ENSMUST00000142054	ENSMUSG00000026816	Gtf3c5	2:28572275-28573950(-)	600	0.313045	0.805452	0.388658
ENSMUST00000141543	ENSMUSG00000085024	C230035I16Rik	13:23427975-23431022(-)	623	0.272646	0.701709	0.388546
ENSMUST00000214314	ENSMUSG00000038264	Sema7a	9:57940112-57954888(+)	417	0.770787	1.98478	0.388349
ENSMUST00000121748	ENSMUSG00000031027	Stk33	7:109279223-109438817(-)	2295	0.242218	0.623824	0.388279
ENSMUST00000169622	ENSMUSG00000029028	Lrrc47	4:154011731-154021513(+)	3468	5.32398	13.7121	0.388269
ENSMUST00000136637	ENSMUSG00000028868	Wasf2	4:133189018-133190549(+)	599	0.42317	1.08991	0.388261
ENSMUST00000018698	ENSMUSG00000018554	Ybx2	11:69935796-69941605(+)	1673	0.622268	1.60271	0.38826
ENSMUST00000172555	ENSMUSG00000004872	Pax3	1:78183456-78197113(-)	3271	0.130265	0.335519	0.388249
ENSMUST00000215948	ENSMUSG00000032217	Rnf111	9:70439690-70453846(-)	2266	0.280143	0.721568	0.388242
ENSMUST00000150364	ENSMUSG00000087331	1810021B22Rik	15:89071198-89075852(-)	652	0.183492	0.472661	0.388211
ENSMUST00000151883	ENSMUSG00000085980	Gm12408	4:45639936-45642304(+)	996	0.158487	0.408285	0.388177
ENSMUST00000176000	ENSMUSG00000040302	Rbm48	5:3584776-3596059(-)	853	0.223613	0.576079	0.388164
ENSMUST00000049968	ENSMUSG00000047394	Odf3b	15:89377450-89379254(-)	1039	0.300639	0.774606	0.388119
ENSMUST00000127106	ENSMUSG00000035596	Mboat7	7:3677793-3692118(-)	1964	1.35125	3.48432	0.387809
ENSMUST00000125187	ENSMUSG00000047261	Gap43	16:42248458-42276072(-)	760	0.695487	1.79366	0.387747
ENSMUST00000072666	ENSMUSG00000046886	Zfp474	18:52615915-52639830(+)	1930	0.126485	0.326286	0.387651
ENSMUST00000055083	ENSMUSG00000045471	Hcrt	11:100761691-100762931(-)	586	0.780734	2.01502	0.387457
ENSMUST00000135215	ENSMUSG00000029290	Zfp326	5:105878770-105907574(+)	1109	0.126168	0.325667	0.387414
ENSMUST00000204608	ENSMUSG00000097603	A430010J10Rik	6:67115677-67117034(+)	623	0.135594	0.35022	0.387168
ENSMUST00000146668	ENSMUSG00000002249	Tead3	17:28333506-28335415(-)	949	0.253176	0.653955	0.387146
ENSMUST00000128581	ENSMUSG00000098274	Rpl24	16:55969995-55971435(+)	306	0.973973	2.51724	0.386921
ENSMUST00000125904	ENSMUSG00000064293	Cntn4	6:106118918-106525530(+)	1536	0.332646	0.859735	0.386917
ENSMUST00000149573	ENSMUSG00000062960	Kdr	5:75961244-75978458(-)	3174	0.180762	0.467207	0.386899
ENSMUST00000199049	ENSMUSG00000027852	Nras	3:103058596-103063429(+)	802	0.123644	0.319657	0.386802
ENSMUST00000195751	ENSMUSG00000037730	Mynn	3:30602644-30618501(+)	3474	0.987672	2.55386	0.386737
ENSMUST00000102707	ENSMUSG00000028713	Cyp4b1	4:115624725-115647723(-)	1892	0.230354	0.595698	0.386696
ENSMUST00000200088	ENSMUSG00000105366	Gm43719	5:13604035-13606233(+)	2199	0.374549	0.968699	0.386652
ENSMUST00000102726	ENSMUSG00000034903	Cobll1	2:65088350-65238626(-)	5031	0.23006	0.595048	0.386624
ENSMUST00000134730	ENSMUSG00000062627	Mysm1	4:94965603-94979042(-)	730	0.25281	0.654058	0.386525
ENSMUST00000042009	ENSMUSG00000021782	Dlg5	14:24133953-24177789(-)	6336	0.223067	0.577119	0.386518
ENSMUST00000187202	ENSMUSG00000036815	Dpp10	1:123608107-123650360(-)	285	0.6324	1.63631	0.386479
ENSMUST00000165846	ENSMUSG00000028057	Rit1	3:88716881-88718007(+)	628	0.17641	0.456469	0.386467
ENSMUST00000143552	ENSMUSG00000028433	Ubap2	4:41199218-41200077(-)	502	0.278083	0.719553	0.386466
ENSMUST00000112412	ENSMUSG00000072770	Acrbp	6:125051854-125054193(+)	741	0.483858	1.25201	0.386465
ENSMUST00000181942	ENSMUSG00000097236	4831440E17Rik	5:25499067-25501541(+)	1028	0.386871	1.00106	0.386461
ENSMUST00000123623	ENSMUSG00000085218	BB218582	2:106642917-106650364(-)	1024	0.140354	0.36318	0.386459
ENSMUST00000138683	ENSMUSG00000032997	Chpf	1:75474576-75479119(-)	2455	0.569005	1.4725	0.386421
ENSMUST00000211298	ENSMUSG00000049411	Tmem241	18:11981941-12121530(-)	2653	0.434015	1.12319	0.386413
ENSMUST00000197273	ENSMUSG00000045328	Cenpe	3:135260045-135266178(+)	747	0.126234	0.326703	0.386388
ENSMUST00000138412	ENSMUSG00000018585	Atox1	11:55446644-55461197(-)	327	1.17975	3.05419	0.386273
ENSMUST00000110297	ENSMUSG00000022307	Oxr1	15:41447482-41861045(+)	4596	1.16853	3.02517	0.386269
ENSMUST00000217818	ENSMUSG00000112927	AC153529.2	10:50696472-50696841(+)	370	0.325998	0.844326	0.386104
ENSMUST00000199884	ENSMUSG00000028137	Celf3	3:94478295-94485318(+)	366	2.37624	6.15484	0.386077
ENSMUST00000222748	ENSMUSG00000028389	Zfp37	4:62190468-62208202(-)	2564	0.16067	0.4163	0.385948
ENSMUST00000141268	ENSMUSG00000055762	Eef1d	15:75896281-75909319(-)	713	0.892583	2.31297	0.385903
ENSMUST00000158900	ENSMUSG00000089525	Gm23833	17:12770631-12770882(+)	252	0.839203	2.17473	0.385888
ENSMUST00000163435	ENSMUSG00000026384	Ptpn4	1:119689801-119837347(-)	2365	0.116066	0.30089	0.385742
ENSMUST00000190718	ENSMUSG00000101648	Gm29388	9:102151242-102153717(-)	284	0.557551	1.44543	0.385734
ENSMUST00000064225	ENSMUSG00000019775	Rgs17	10:5825663-5922400(-)	8191	1.10782	2.87252	0.385661
ENSMUST00000126914	ENSMUSG00000030990	Pgap2	7:102223053-102236233(+)	672	0.617093	1.60044	0.385577
ENSMUST00000133256	ENSMUSG00000022214	Dcaf11	14:55560025-55562933(+)	694	2.70236	7.00981	0.385511
ENSMUST00000147831	ENSMUSG00000002949	Timm44	8:4266113-4266982(-)	781	0.389424	1.01044	0.3854
ENSMUST00000206105	ENSMUSG00000010803	Gabra1	11:42135558-42179843(-)	1116	0.191279	0.496429	0.38531
ENSMUST00000008131	ENSMUSG00000007987	Ift22	5:136908243-136913181(+)	637	1.0092	2.62065	0.385095
ENSMUST00000206388	ENSMUSG00000066568	Lsm14a	7:34345715-34393315(-)	1598	0.646192	1.67893	0.384883
ENSMUST00000173614	ENSMUSG00000062352	Itgb1bp1	12:21271426-21272770(-)	858	0.259494	0.67433	0.384818
ENSMUST00000005164	ENSMUSG00000005034	Prkacb	3:146729867-146781416(-)	4001	0.258261	0.671395	0.384663
ENSMUST00000137550	ENSMUSG00000042831	Alkbh6	7:30308777-30314161(+)	822	0.225336	0.585811	0.384656
ENSMUST00000062654	ENSMUSG00000046605	B3gntl1	11:121627268-121673153(-)	1488	0.174473	0.453632	0.384614
ENSMUST00000096191	ENSMUSG00000033653	Vps8	16:21423118-21579247(+)	4952	0.300081	0.780335	0.384554
ENSMUST00000105964	ENSMUSG00000028901	Gmeb1	4:132225671-132261602(-)	1925	0.288783	0.751485	0.384283
ENSMUST00000115007	ENSMUSG00000046806	3110062M04Rik	6:34871840-34878060(-)	3326	0.12687	0.330218	0.384201
ENSMUST00000154856	ENSMUSG00000039220	Ppp1r10	17:35916434-35917764(+)	732	0.480613	1.25095	0.384198
ENSMUST00000125454	ENSMUSG00000062580	Timm17a	1:135309135-135311345(-)	636	0.216339	0.563195	0.384128
ENSMUST00000059775	ENSMUSG00000047407	Tgif1	17:70844205-70851207(-)	1631	0.537308	1.39895	0.384079
ENSMUST00000212216	ENSMUSG00000034807	Colgalt1	8:71611171-71623523(+)	1894	0.422887	1.10126	0.384003
ENSMUST00000174152	ENSMUSG00000021952	Xpo4	14:57596990-57664992(-)	2323	0.358808	0.934542	0.38394
ENSMUST00000196843	ENSMUSG00000042520	Ubap2l	3:90000293-90052462(-)	3975	0.648876	1.69005	0.383939
ENSMUST00000133959	ENSMUSG00000039768	Dnajc11	4:151933734-151957495(+)	688	0.339887	0.885267	0.383937
ENSMUST00000173868	ENSMUSG00000036990	Otud4	8:79651742-79661243(+)	662	0.261534	0.681262	0.383896
ENSMUST00000103130	ENSMUSG00000027635	Dsn1	2:156995277-157007154(-)	2636	0.29594	0.770905	0.383886
ENSMUST00000140681	ENSMUSG00000028854	Slc9a1	4:133370644-133412136(+)	725	0.486172	1.26663	0.383831
ENSMUST00000169228	ENSMUSG00000021501	Caml	13:55623198-55625248(+)	597	0.723981	1.8866	0.383749
ENSMUST00000152927	ENSMUSG00000026610	Esrrg	1:187609696-187793742(+)	507	0.489625	1.27679	0.383481
ENSMUST00000097981	ENSMUSG00000073802	Cdkn2b	4:89306289-89311032(-)	1393	0.329802	0.860151	0.383423
ENSMUST00000137187	ENSMUSG00000018574	Acadvl	11:70014043-70015411(-)	769	0.362689	0.945937	0.383418
ENSMUST00000074171	ENSMUSG00000062372	Otof	5:30367062-30461932(-)	7129	0.39541	1.03149	0.383339
ENSMUST00000161232	ENSMUSG00000032425	Zfp949	9:88548100-88554539(+)	773	1.07815	2.81314	0.383255
ENSMUST00000223460	ENSMUSG00000060969	Irx1	13:71959486-71960716(-)	820	0.395594	1.03232	0.383209
ENSMUST00000177229	ENSMUSG00000030067	Foxp1	6:98930090-99028259(-)	1848	0.78245	2.04246	0.383092
ENSMUST00000194942	ENSMUSG00000001415	Smg5	3:88336365-88343316(+)	751	0.222018	0.579973	0.382807
ENSMUST00000112859	ENSMUSG00000059689	Zfp637	6:117841180-117845212(+)	421	0.525458	1.37299	0.382711
ENSMUST00000162510	ENSMUSG00000040331	Nsmce4a	7:130532533-130535973(-)	895	0.218901	0.572044	0.382665
ENSMUST00000206727	ENSMUSG00000030763	Lcmt1	7:123427860-123430348(+)	548	0.394243	1.0305	0.382574
ENSMUST00000106726	ENSMUSG00000028608	0610037L13Rik	4:107889825-107896980(+)	515	0.733787	1.91867	0.382446
ENSMUST00000192344	ENSMUSG00000032601	Prkar2a	9:108689314-108728203(+)	462	0.168811	0.441441	0.382409
ENSMUST00000145003	ENSMUSG00000047022	Mipol1	12:57230446-57457232(+)	1424	0.198787	0.519867	0.38238
ENSMUST00000161125	ENSMUSG00000041426	Hibch	1:52845044-52885337(+)	736	0.143492	0.375325	0.382314
ENSMUST00000085804	ENSMUSG00000058729	Lin9	1:180641353-180681626(+)	1660	0.168766	0.441443	0.382305
ENSMUST00000019135	ENSMUSG00000020740	Gga3	11:115584255-115604051(-)	3816	2.20487	5.76781	0.382272
ENSMUST00000144722	ENSMUSG00000042548	Asxl1	2:153347803-153391594(+)	498	0.180648	0.472697	0.382164
ENSMUST00000092603	ENSMUSG00000069670	Nkain2	10:32329765-32410335(-)	273	0.550683	1.44186	0.381925
ENSMUST00000139922	ENSMUSG00000028295	Smim8	4:34768675-34778331(-)	526	2.09035	5.47324	0.381922
ENSMUST00000155348	ENSMUSG00000024011	Pi16	17:29319234-29329099(+)	1841	0.169303	0.443399	0.38183
ENSMUST00000178509	ENSMUSG00000094437	Gm9830	9:44464243-44464599(+)	357	0.28561	0.748333	0.381662
ENSMUST00000175842	ENSMUSG00000024921	Smarca2	19:26749711-26774288(+)	779	0.467	1.22419	0.381477
ENSMUST00000148806	ENSMUSG00000039375	Wdr17	8:54687672-54724474(-)	759	0.291555	0.764298	0.381468
ENSMUST00000081455	ENSMUSG00000059647	Cbx3-ps7	1:58646688-58647239(+)	552	0.194586	0.510262	0.381345
ENSMUST00000137335	ENSMUSG00000027361	Gabpb1	2:126653692-126663290(-)	439	0.632886	1.65975	0.381314
ENSMUST00000139209	ENSMUSG00000028684	Urod	4:116993108-116994340(-)	406	0.329601	0.864398	0.381307
ENSMUST00000157601	ENSMUSG00000088226	Gm22596	2:164761659-164761974(+)	316	0.464117	1.21853	0.380883
ENSMUST00000128035	ENSMUSG00000003813	Rad23a	8:84835620-84840665(-)	1068	0.773278	2.03031	0.380867
ENSMUST00000159974	ENSMUSG00000025188	Hps1	19:42755196-42779959(-)	4189	0.502434	1.31929	0.380837
ENSMUST00000127912	ENSMUSG00000053702	Nebl	2:17379614-17390969(-)	480	0.303686	0.797588	0.380755
ENSMUST00000155109	ENSMUSG00000013698	Pea15a	1:172199161-172206697(-)	600	0.18629	0.489297	0.38073
ENSMUST00000203650	ENSMUSG00000037818	Abhd18	3:40894306-40923778(+)	797	0.234451	0.615826	0.38071
ENSMUST00000132104	ENSMUSG00000037224	Zfyve28	5:34217603-34232556(-)	666	0.166333	0.437066	0.380567
ENSMUST00000204368	ENSMUSG00000026753	Ppp6c	2:39199847-39226032(-)	635	0.189199	0.497232	0.380504
ENSMUST00000127702	ENSMUSG00000075040	Zfp408	2:91648016-91649743(-)	746	0.646213	1.69904	0.38034
ENSMUST00000086606	ENSMUSG00000074553	Eif1-ps1	14:40006220-40006555(+)	336	1.57351	4.13717	0.380335
ENSMUST00000176924	ENSMUSG00000036009	Mettl25	10:105763255-105841380(-)	2145	0.45814	1.20519	0.380139
ENSMUST00000152260	ENSMUSG00000015697	Setdb1	3:95355583-95357089(-)	645	0.930853	2.44926	0.380055
ENSMUST00000142063	ENSMUSG00000013973	Dedd	1:171329569-171340295(+)	757	1.10424	2.90637	0.379938
ENSMUST00000130997	ENSMUSG00000037640	Zfp60	7:27731432-27748223(+)	572	0.150718	0.396815	0.379819
ENSMUST00000084724	ENSMUSG00000028300	3110043O21Rik	4:35191285-35226123(-)	3413	0.389598	1.02612	0.379681
ENSMUST00000065090	ENSMUSG00000068699	Flnc	6:29433276-29461883(+)	9038	0.307744	0.81055	0.379673
ENSMUST00000189728	ENSMUSG00000026279	Thap4	1:93705387-93731926(-)	713	2.20861	5.81831	0.379596
ENSMUST00000131726	ENSMUSG00000029545	Acads	5:115110299-115119287(-)	2023	0.332898	0.877374	0.379425
ENSMUST00000158007	ENSMUSG00000088632	Gm22314	8:123523260-123523540(+)	281	0.679558	1.79107	0.379415
ENSMUST00000141557	ENSMUSG00000021711	Trappc13	13:104142156-104178425(-)	3502	0.919841	2.42521	0.379283
ENSMUST00000112523	ENSMUSG00000008153	Clstn3	6:124430759-124462744(-)	3703	0.288871	0.761706	0.379242
ENSMUST00000207651	ENSMUSG00000109337	Gm45047	7:120890705-120891013(+)	309	0.464085	1.22377	0.379226
ENSMUST00000124524	ENSMUSG00000031922	Cep57	9:13813447-13816397(-)	417	0.259065	0.683274	0.379152
ENSMUST00000129728	ENSMUSG00000032297	Celf6	9:59604033-59606101(+)	591	0.219738	0.579652	0.379086
ENSMUST00000173229	ENSMUSG00000034673	Pbx2	17:34595460-34596227(+)	659	0.377559	0.995977	0.379084
ENSMUST00000154763	ENSMUSG00000024579	Pcyox1l	18:61702884-61707635(-)	977	0.52768	1.39264	0.378906
ENSMUST00000189371	ENSMUSG00000056267	Cep70	9:99243453-99254467(+)	395	0.129732	0.342387	0.378905
ENSMUST00000086104	ENSMUSG00000041187	Prkd2	7:16843065-16870464(+)	3628	0.43773	1.15539	0.378859
ENSMUST00000146028	ENSMUSG00000020063	Sirt1	10:63319007-63336992(-)	3458	0.237521	0.627056	0.378788
ENSMUST00000050595	ENSMUSG00000048728	Zfp454	11:50872720-50887443(-)	2059	0.534206	1.41044	0.378751
ENSMUST00000152109	ENSMUSG00000087365	C430049B03Rik	X:53055770-53057188(-)	698	0.487201	1.28678	0.37862
ENSMUST00000189664	ENSMUSG00000025968	Ndufs1	1:63170853-63176833(-)	332	0.501017	1.3236	0.378526
ENSMUST00000148942	ENSMUSG00000002319	Ipo4	14:55633757-55635210(-)	452	0.303947	0.802998	0.378515
ENSMUST00000179717	ENSMUSG00000038372	Gmds	13:32225232-32338624(-)	382	0.66765	1.76416	0.378452
ENSMUST00000215907	ENSMUSG00000058173	Smco4	9:15493432-15545257(+)	994	0.706328	1.86646	0.378432
ENSMUST00000058245	ENSMUSG00000040242	Fgfr1op2	6:146577921-146592865(+)	918	0.703652	1.85968	0.378373
ENSMUST00000123781	ENSMUSG00000027030	Stk39	2:68262791-68471940(-)	2038	0.470651	1.24453	0.378176
ENSMUST00000218754	ENSMUSG00000112195	AC152945.1	10:130535562-130535961(-)	400	0.553112	1.46287	0.378101
ENSMUST00000113055	ENSMUSG00000029381	Shroom3	5:92683435-92965314(+)	6765	0.180654	0.477797	0.378098
ENSMUST00000171519	ENSMUSG00000038543	BC028528	3:95884973-95891930(-)	447	0.15463	0.409001	0.378068
ENSMUST00000133965	ENSMUSG00000028093	Acp6	3:97159103-97167049(+)	1033	0.207359	0.548534	0.378024
ENSMUST00000148321	ENSMUSG00000002107	Celf2	2:6604171-6616180(-)	405	0.574829	1.52062	0.378023
ENSMUST00000182303	ENSMUSG00000097970	Gm27028	1:23291537-23291935(+)	399	0.288326	0.762844	0.377962
ENSMUST00000199015	ENSMUSG00000104906	Gm43005	3:126662379-126663026(+)	648	0.212614	0.562634	0.37789
ENSMUST00000151601	ENSMUSG00000041351	Rap1gap	4:137725329-137727057(+)	441	0.264248	0.699383	0.37783
ENSMUST00000164876	ENSMUSG00000019944	Rhobtb1	10:69212657-69273527(+)	2381	0.123688	0.327406	0.377782
ENSMUST00000121429	ENSMUSG00000031310	Zmym3	X:101414933-101420685(-)	1890	0.243593	0.644828	0.377764
ENSMUST00000148805	ENSMUSG00000017119	Nbr1	11:101575107-101576631(+)	639	0.728395	1.92821	0.377757
ENSMUST00000175704	ENSMUSG00000001909	Trmt1	8:84697321-84697954(+)	462	0.455399	1.20569	0.377708
ENSMUST00000113350	ENSMUSG00000026825	Dnm1	2:32308471-32353302(-)	3258	1.44921	3.83687	0.377706
ENSMUST00000165839	ENSMUSG00000032114	Slc37a4	9:44398176-44402966(+)	2086	0.329409	0.872148	0.377699
ENSMUST00000202366	ENSMUSG00000107008	Gm2762	13:53395328-53398186(+)	356	0.314667	0.833203	0.377659
ENSMUST00000112860	ENSMUSG00000059689	Zfp637	6:117841281-117845956(+)	1231	0.676738	1.79231	0.377579
ENSMUST00000189470	ENSMUSG00000026116	Tmem131	1:36814142-36818761(-)	696	0.39065	1.03462	0.377578
ENSMUST00000108784	ENSMUSG00000036860	Mrpl55	11:59202538-59205888(+)	729	0.316769	0.83906	0.377528
ENSMUST00000211525	ENSMUSG00000110273	Gm45369	14:100286165-100292575(+)	449	0.209678	0.555408	0.377521
ENSMUST00000176315	ENSMUSG00000041530	Ago1	4:126439503-126459207(-)	1662	0.241324	0.639237	0.377519
ENSMUST00000194663	ENSMUSG00000021466	Ptch1	13:63508329-63573460(-)	7657	0.344336	0.912104	0.377518
ENSMUST00000134780	ENSMUSG00000034324	Tmem132c	5:127241826-127287336(+)	669	0.246038	0.651863	0.377438
ENSMUST00000184320	ENSMUSG00000030172	Erc1	6:119575013-119743444(-)	1836	0.175326	0.464565	0.377398
ENSMUST00000146602	ENSMUSG00000025995	Wdr75	1:45803686-45805447(+)	387	1.27209	3.37124	0.377336
ENSMUST00000212905	ENSMUSG00000063253	Scoc	8:83435470-83438246(-)	798	1.34106	3.55474	0.37726
ENSMUST00000177319	ENSMUSG00000087601	Uchl1os	5:66655792-66676033(-)	505	0.14479	0.383819	0.377235
ENSMUST00000106047	ENSMUSG00000057572	Zbtb8os	4:129336047-129347033(+)	618	0.350322	0.928831	0.377164
ENSMUST00000058636	ENSMUSG00000047171	Helt	8:46292039-46294671(-)	1541	0.136918	0.363033	0.37715
ENSMUST00000121217	ENSMUSG00000079224	Gm6565	6:100604683-100605120(+)	438	0.497504	1.31953	0.377031
ENSMUST00000138410	ENSMUSG00000034813	Grip1	10:119819512-120075597(+)	3532	0.28203	0.748038	0.377026
ENSMUST00000187494	ENSMUSG00000034343	Ube2f	1:91274964-91276551(+)	520	0.190078	0.504159	0.37702
ENSMUST00000122371	ENSMUSG00000083951	Gm13786	2:92233105-92233437(+)	333	1.11921	2.9686	0.377016
ENSMUST00000148969	ENSMUSG00000052533	Nup188	2:30286397-30307732(+)	888	0.155978	0.413834	0.37691
ENSMUST00000115200	ENSMUSG00000058440	Nrf1	6:30048072-30130116(+)	2491	0.223389	0.59276	0.376862
ENSMUST00000207910	ENSMUSG00000037664	Cdkn1c	7:143458822-143460173(-)	646	0.252439	0.66993	0.376814
ENSMUST00000199705	ENSMUSG00000001260	Gabrg1	5:70751775-70842204(-)	3507	0.302563	0.803243	0.376677
ENSMUST00000076421	ENSMUSG00000057093	Zfp607b	7:27692502-27704067(+)	1947	0.526755	1.39871	0.376601
ENSMUST00000214744	ENSMUSG00000032192	Gnb5	9:75334169-75337626(+)	633	0.31938	0.848178	0.376548
ENSMUST00000172487	ENSMUSG00000067786	Nnat	2:157560124-157561782(+)	404	0.779602	2.07248	0.376169
ENSMUST00000212877	ENSMUSG00000031776	Arl2bp	8:94667465-94673104(+)	572	0.560947	1.49139	0.376124
ENSMUST00000136514	ENSMUSG00000071550	Cfap44	16:44394822-44401994(+)	601	0.123337	0.327948	0.376087
ENSMUST00000106824	ENSMUSG00000032952	Ap4b1	3:103809593-103821828(+)	2412	0.195007	0.518573	0.376045
ENSMUST00000146460	ENSMUSG00000030956	Fam53b	7:132779247-132780323(-)	589	0.142867	0.379965	0.376
ENSMUST00000171001	ENSMUSG00000066026	Dhrs3	4:144892827-144927645(+)	1349	0.334101	0.888817	0.375894
ENSMUST00000189395	ENSMUSG00000032458	Copb2	9:98587346-98588031(+)	540	0.507163	1.34926	0.375882
ENSMUST00000169699	ENSMUSG00000037973	Ccdc129	6:55886825-55978735(+)	3064	0.132281	0.351961	0.37584
ENSMUST00000172983	ENSMUSG00000002985	Apoe	7:19696620-19699038(-)	817	3.45057	9.18967	0.375484
ENSMUST00000206194	ENSMUSG00000033429	Mcee	7:64392775-64412121(+)	532	0.882788	2.35125	0.375455
ENSMUST00000108337	ENSMUSG00000028207	Asph	4:9575267-9669162(-)	2836	0.601192	1.60181	0.37532
ENSMUST00000144194	ENSMUSG00000034255	Arhgap27	11:103333465-103334089(-)	434	0.199759	0.532256	0.375306
ENSMUST00000145072	ENSMUSG00000034842	Art3	5:92387763-92392725(+)	388	0.256628	0.683814	0.375289
ENSMUST00000126987	ENSMUSG00000023191	P3h3	6:124841494-124842611(-)	886	0.313683	0.836008	0.375215
ENSMUST00000164399	ENSMUSG00000035268	Pkig	2:163658386-163726158(+)	983	2.08272	5.55085	0.375207
ENSMUST00000144210	ENSMUSG00000009555	Cdk9	2:32709532-32710349(-)	720	0.276359	0.736781	0.37509
ENSMUST00000142513	ENSMUSG00000029062	Cdk11b	4:155634168-155639823(+)	411	0.24505	0.653418	0.375028
ENSMUST00000140602	ENSMUSG00000019082	Slc25a22	7:141429749-141437827(-)	3264	1.09705	2.92536	0.375014
ENSMUST00000173526	ENSMUSG00000069539	Scyl2	10:89649752-89654175(-)	651	0.529774	1.41297	0.374936
ENSMUST00000147412	ENSMUSG00000086493	Gm12204	11:52000853-52001911(+)	333	0.414794	1.10658	0.374843
ENSMUST00000154072	ENSMUSG00000087024	B230119M05Rik	X:134684562-134686462(-)	979	0.196009	0.522939	0.374822
ENSMUST00000130597	ENSMUSG00000037523	Mavs	2:131234063-131248022(+)	2959	0.183548	0.489708	0.374811
ENSMUST00000153619	ENSMUSG00000024793	Tnfrsf25	4:152117971-152119323(+)	731	0.137455	0.366887	0.374652
ENSMUST00000174165	ENSMUSG00000031753	Cog4	8:110847024-110853728(+)	590	0.505812	1.35037	0.374573
ENSMUST00000159821	ENSMUSG00000020592	Sdc1	12:8771324-8789883(+)	855	0.120743	0.322353	0.374568
ENSMUST00000189152	ENSMUSG00000026280	Atg4b	1:93755162-93768100(+)	343	0.514015	1.37352	0.374232
ENSMUST00000192405	ENSMUSG00000016481	Cr1l	1:195129646-195131355(-)	532	0.483479	1.29201	0.374207
ENSMUST00000163858	ENSMUSG00000005986	Ankrd13d	19:4270182-4283137(-)	2131	0.429523	1.14786	0.374195
ENSMUST00000219097	ENSMUSG00000112186	AC165349.2	12:54731716-54732141(-)	426	0.45595	1.21887	0.374076
ENSMUST00000176004	ENSMUSG00000026565	Pou2f1	1:165875584-165892119(-)	1210	0.447745	1.19733	0.373953
ENSMUST00000210785	ENSMUSG00000063626	Unc5d	8:28652412-29219569(-)	3404	0.523111	1.39912	0.373886
ENSMUST00000140792	ENSMUSG00000021288	Klc1	12:111785269-111787782(+)	416	0.264377	0.707154	0.373861
ENSMUST00000152686	ENSMUSG00000073876	Gm13305	4:42158843-42159876(-)	522	0.318389	0.851633	0.373857
ENSMUST00000221394	ENSMUSG00000021669	Col4a3bp	13:96634300-96635781(+)	506	0.202804	0.542562	0.37379
ENSMUST00000111670	ENSMUSG00000034101	Ctnnd1	2:84600781-84650740(-)	5047	0.200866	0.537445	0.373742
ENSMUST00000205805	ENSMUSG00000030766	Arhgap17	7:123368777-123369876(-)	1100	0.399069	1.06793	0.373685
ENSMUST00000140641	ENSMUSG00000028636	Ppcs	4:119418530-119422358(-)	1543	0.452652	1.2115	0.373629
ENSMUST00000150079	ENSMUSG00000087532	Gm15938	15:5175085-5185723(-)	635	0.123719	0.331211	0.373535
ENSMUST00000116136	ENSMUSG00000080021	Gm5915	8:105660334-105660787(-)	454	0.202503	0.542163	0.373509
ENSMUST00000217892	ENSMUSG00000111964	AC153825.1	10:115269978-115270377(+)	400	0.228284	0.611588	0.373264
ENSMUST00000197747	ENSMUSG00000105562	Gm43287	3:123163873-123164472(-)	600	0.129837	0.34786	0.373245
ENSMUST00000023672	ENSMUSG00000022951	Rcan1	16:92391953-92400077(-)	2192	1.40021	3.75704	0.37269
ENSMUST00000140850	ENSMUSG00000004996	Mri1	8:84254245-84257326(-)	545	0.434311	1.16535	0.372687
ENSMUST00000129487	ENSMUSG00000031314	Taf1	X:101556310-101601034(+)	4556	0.302958	0.81297	0.372656
ENSMUST00000150560	ENSMUSG00000026213	Stk11ip	1:75533038-75533784(+)	430	0.244471	0.656049	0.372641
ENSMUST00000148689	ENSMUSG00000017390	Aldoc	11:78323168-78324697(+)	601	0.34837	0.934983	0.372595
ENSMUST00000198791	ENSMUSG00000105156	Gm9057	5:22563957-22564252(+)	296	0.443467	1.19053	0.372495
ENSMUST00000126470	ENSMUSG00000084890	A830036E02Rik	11:99416956-99417752(+)	690	0.1249	0.335369	0.372426
ENSMUST00000196481	ENSMUSG00000032854	Ugt8a	3:125914266-125938551(-)	1295	0.176012	0.472696	0.372358
ENSMUST00000138319	ENSMUSG00000073643	Wdfy1	1:79726605-79730098(-)	555	0.178822	0.480574	0.372101
ENSMUST00000120545	ENSMUSG00000081952	Gm12178	11:48289984-48290313(-)	330	0.432942	1.16362	0.372065
ENSMUST00000183105	ENSMUSG00000033075	Senp1	15:98085042-98087544(-)	518	0.208001	0.559055	0.372058
ENSMUST00000034774	ENSMUSG00000032243	Itga11	9:62677826-62783982(+)	4969	0.14583	0.391969	0.372045
ENSMUST00000175878	ENSMUSG00000025224	Gbf1	19:46283001-46283940(+)	635	0.197502	0.530988	0.371952
ENSMUST00000102646	ENSMUSG00000076437	Selenoh	2:84669695-84670697(-)	783	1.07173	2.88172	0.371906
ENSMUST00000211054	ENSMUSG00000110234	Gm45799	7:105640577-105651218(+)	490	0.468608	1.2601	0.371882
ENSMUST00000122745	ENSMUSG00000084694	Gm24893	2:130705328-130705696(-)	369	0.335329	0.901772	0.371856
ENSMUST00000218110	ENSMUSG00000021048	Mthfd1	12:76255480-76270994(+)	642	0.249077	0.670084	0.37171
ENSMUST00000186527	ENSMUSG00000062760	1810041L15Rik	15:84417253-84443697(-)	404	0.260229	0.70019	0.371655
ENSMUST00000194813	ENSMUSG00000103847	Gm20056	16:32408536-32409054(+)	519	0.269187	0.724312	0.371645
ENSMUST00000184462	ENSMUSG00000052512	Nav2	7:49304254-49305917(+)	1664	0.624172	1.67962	0.371615
ENSMUST00000156922	ENSMUSG00000051675	Trim32	4:65605249-65613756(+)	660	2.81959	7.58762	0.371604
ENSMUST00000118507	ENSMUSG00000081819	Gm12722	4:105374454-105374946(-)	493	0.155014	0.417223	0.371538
ENSMUST00000191839	ENSMUSG00000104011	Gm32391	1:164462442-164463989(+)	540	0.119546	0.321851	0.371433
ENSMUST00000166973	ENSMUSG00000038524	Fchsd1	18:37965696-37967749(-)	690	0.136616	0.367838	0.371403
ENSMUST00000043526	ENSMUSG00000036712	Cyld	8:88697028-88751945(+)	8022	0.262953	0.708207	0.371294
ENSMUST00000190078	ENSMUSG00000056267	Cep70	9:99243482-99262631(+)	669	0.382539	1.03031	0.371285
ENSMUST00000126144	ENSMUSG00000027671	Actl6a	3:32709164-32718656(+)	922	0.251302	0.676962	0.37122
ENSMUST00000162865	ENSMUSG00000022553	Maf1	15:76352770-76353991(+)	890	0.418531	1.12778	0.371111
ENSMUST00000203291	ENSMUSG00000047228	A2ml1	6:128539821-128543494(-)	700	0.251201	0.67704	0.371028
ENSMUST00000132236	ENSMUSG00000001911	Nfix	8:84708634-84714068(-)	347	0.424901	1.1455	0.370931
ENSMUST00000154290	ENSMUSG00000029804	Herc3	6:58862829-58873745(+)	418	0.784345	2.11522	0.37081
ENSMUST00000126539	ENSMUSG00000027176	Cstf3	2:104663666-104664739(+)	582	0.256131	0.69096	0.370689
ENSMUST00000143961	ENSMUSG00000068039	Tcp1	17:12916439-12918379(+)	614	0.864573	2.33239	0.370681
ENSMUST00000201709	ENSMUSG00000107082	Gm36378	5:150243863-150244250(+)	388	0.249607	0.673446	0.370641
ENSMUST00000222068	ENSMUSG00000021532	Fastkd3	13:68582246-68592278(+)	1120	0.36291	0.979222	0.370611
ENSMUST00000154957	ENSMUSG00000028708	Mknk1	4:115866267-115867327(+)	332	0.415424	1.12102	0.370577
ENSMUST00000187917	ENSMUSG00000026116	Tmem131	1:36808539-36810536(-)	703	1.36778	3.69151	0.37052
ENSMUST00000096101	ENSMUSG00000071568	Gm5874	6:18824552-18825059(+)	508	0.302257	0.815796	0.370506
ENSMUST00000212716	ENSMUSG00000013155	Enkd1	8:105703651-105708145(-)	1568	0.540651	1.45974	0.370375
ENSMUST00000220427	ENSMUSG00000090841	Myl6	10:128491865-128493829(-)	746	0.372045	1.00458	0.370349
ENSMUST00000148162	ENSMUSG00000061981	Flot2	11:78037931-78060434(+)	2712	0.340745	0.920235	0.37028
ENSMUST00000127776	ENSMUSG00000026854	Usp20	2:31019819-31021381(+)	622	0.150853	0.407426	0.370259
ENSMUST00000177577	ENSMUSG00000035171	1110059E24Rik	19:21581202-21652728(-)	599	0.174655	0.471887	0.37012
ENSMUST00000201960	ENSMUSG00000036473	Tbc1d24	17:24178854-24205514(-)	4305	1.22153	3.30065	0.370088
ENSMUST00000159654	ENSMUSG00000044337	Ackr3	1:90204006-90213833(+)	404	0.236249	0.638369	0.370082
ENSMUST00000173174	ENSMUSG00000038056	Kmt2c	5:25372836-25498755(-)	2646	0.340846	0.921002	0.370082
ENSMUST00000183039	ENSMUSG00000010608	Rbm25	12:83646182-83651750(+)	444	0.860037	2.3256	0.369813
ENSMUST00000139594	ENSMUSG00000020897	Aurkb	11:69047977-69049073(+)	879	0.155159	0.419564	0.36981
ENSMUST00000055754	ENSMUSG00000042804	Gpr153	4:152279012-152285337(+)	3757	4.52325	12.2315	0.369803
ENSMUST00000151129	ENSMUSG00000028691	Prdx1	4:116685599-116693842(+)	611	1.176	3.1818	0.369602
ENSMUST00000181130	ENSMUSG00000097803	Rpl31-ps16	17:85498633-85499008(+)	376	0.255076	0.690137	0.369602
ENSMUST00000150533	ENSMUSG00000019854	Reps1	10:18122184-18123109(+)	432	0.751756	2.03426	0.369548
ENSMUST00000159170	ENSMUSG00000003360	Ddx23	15:98657893-98662889(-)	610	0.617156	1.67008	0.369537
ENSMUST00000141403	ENSMUSG00000052373	Mpp3	11:102025387-102026755(-)	455	0.302169	0.817754	0.369511
ENSMUST00000201014	ENSMUSG00000029165	Agbl5	5:30895933-30905910(+)	644	0.458134	1.24012	0.369427
ENSMUST00000125828	ENSMUSG00000035064	Eef2k	7:120876220-120880327(+)	334	0.382043	1.03461	0.369263
ENSMUST00000118010	ENSMUSG00000082465	Rps6-ps3	9:53689534-53690283(-)	750	0.146002	0.395537	0.369123
ENSMUST00000159698	ENSMUSG00000038733	Wdr26	1:181182307-181184396(-)	615	0.507282	1.37436	0.369104
ENSMUST00000182818	ENSMUSG00000033882	Rbm46	3:82837818-82866647(-)	2115	0.162659	0.440753	0.369048
ENSMUST00000160760	ENSMUSG00000040287	Stac3	10:127504491-127507488(+)	560	0.181638	0.49221	0.369025
ENSMUST00000202080	ENSMUSG00000052139	Bre	5:32045978-32084753(+)	377	0.171146	0.46384	0.368976
ENSMUST00000118261	ENSMUSG00000029283	Cdc7	5:106964561-106984431(+)	3129	0.215857	0.585242	0.368834
ENSMUST00000145445	ENSMUSG00000073889	Il11ra1	4:41762395-41768060(+)	2605	0.244565	0.663105	0.368818
ENSMUST00000130743	ENSMUSG00000025138	Sirt7	11:120621990-120622802(-)	726	0.53488	1.45026	0.368817
ENSMUST00000126294	ENSMUSG00000087127	Gm12756	7:34665413-34673999(-)	599	0.138725	0.376158	0.368794
ENSMUST00000119005	ENSMUSG00000085627	Gm11222	4:69853947-69854684(+)	738	0.143878	0.39014	0.368786
ENSMUST00000218576	ENSMUSG00000052798	Nup107	10:117750621-117792664(-)	3092	0.159492	0.432648	0.368641
ENSMUST00000203583	ENSMUSG00000107952	Gm6352	6:47045156-47046289(+)	1134	0.156088	0.423507	0.368561
ENSMUST00000172046	ENSMUSG00000086040	Wipf3	6:54452883-54503768(+)	4204	0.203527	0.552414	0.368432
ENSMUST00000223506	ENSMUSG00000011158	Brf1	12:112969274-112986733(-)	843	0.186456	0.506105	0.368414
ENSMUST00000129605	ENSMUSG00000022051	Bnip3l	14:66993547-66999657(-)	540	0.280376	0.761055	0.368404
ENSMUST00000027066	ENSMUSG00000025932	Eya1	1:14168954-14310200(-)	4347	0.173081	0.469829	0.368391
ENSMUST00000129730	ENSMUSG00000073616	Cops9	1:92639370-92641985(-)	496	0.214362	0.581902	0.368382
ENSMUST00000153594	ENSMUSG00000036864	Proser3	7:30546423-30552292(-)	355	0.419714	1.13939	0.368367
ENSMUST00000203648	ENSMUSG00000002871	Tpra1	6:88905957-88911747(+)	945	0.170769	0.463708	0.368268
ENSMUST00000022471	ENSMUSG00000042323	Pbrm1	14:31025510-31120020(+)	5871	0.167227	0.454105	0.368256
ENSMUST00000200969	ENSMUSG00000029924	Slc37a3	6:39359991-39377662(-)	422	0.119578	0.324718	0.368252
ENSMUST00000174266	ENSMUSG00000037470	Uggt1	1:36143486-36244161(-)	5399	0.421915	1.14598	0.36817
ENSMUST00000130542	ENSMUSG00000069020	Urm1	2:29827395-29833636(+)	986	0.270762	0.735574	0.368096
ENSMUST00000153194	ENSMUSG00000039987	Phtf2	5:20759663-20774113(-)	2282	0.226728	0.616119	0.367994
ENSMUST00000131431	ENSMUSG00000028524	Sgip1	4:102921295-102928739(+)	549	0.421284	1.14509	0.367905
ENSMUST00000171999	ENSMUSG00000006378	Gcat	15:79030874-79042531(+)	1763	0.266601	0.724922	0.367765
ENSMUST00000107368	ENSMUSG00000030533	Unc45a	7:80325292-80341005(-)	3635	0.227675	0.619115	0.367743
ENSMUST00000154624	ENSMUSG00000022783	Spag6l	16:16766380-16829320(-)	2083	0.171163	0.465493	0.367703
ENSMUST00000222402	ENSMUSG00000002799	Jag2	12:112921837-112928448(-)	454	0.221199	0.601612	0.367677
ENSMUST00000137545	ENSMUSG00000005881	Ergic3	2:156017546-156018279(+)	654	0.861859	2.34432	0.367637
ENSMUST00000127444	ENSMUSG00000062542	Syt9	7:107504096-107548653(+)	2497	0.286498	0.779581	0.367503
ENSMUST00000119786	ENSMUSG00000052726	Kcnt2	1:140246207-140610079(+)	3624	0.119197	0.324438	0.367395
ENSMUST00000188901	ENSMUSG00000034157	Cipc	12:86947396-86953165(+)	526	0.653655	1.77969	0.367286
ENSMUST00000153447	ENSMUSG00000034586	Hid1	11:115354112-115355373(-)	690	0.332766	0.906299	0.36717
ENSMUST00000222240	ENSMUSG00000021259	Cyp46a1	12:108352224-108353152(+)	764	0.122921	0.334965	0.366967
ENSMUST00000175974	ENSMUSG00000057068	Fam47e	5:92571536-92591278(+)	1016	0.132228	0.360331	0.366963
ENSMUST00000092559	ENSMUSG00000056938	Acbd4	11:103101682-103112200(+)	2083	0.706428	1.92528	0.366922
ENSMUST00000124376	ENSMUSG00000086331	Gm16310	16:92094568-92096490(+)	960	0.29159	0.794887	0.366832
ENSMUST00000000421	ENSMUSG00000000411	Tssk3	4:129489014-129491022(-)	1280	0.126248	0.344269	0.366713
ENSMUST00000028640	ENSMUSG00000057147	Dph6	2:114516416-114654953(-)	2632	0.719079	1.96094	0.366701
ENSMUST00000132445	ENSMUSG00000027953	Slc50a1	3:89268246-89270523(-)	1086	0.566436	1.54515	0.36659
ENSMUST00000210659	ENSMUSG00000110408	Gm45881	9:117708192-117872584(-)	517	0.345963	0.944342	0.366354
ENSMUST00000149949	ENSMUSG00000051736	Fam229b	10:39118818-39133900(-)	736	0.387025	1.05645	0.366345
ENSMUST00000189156	ENSMUSG00000101438	Gm19412	17:33919574-33920289(-)	569	0.164359	0.448691	0.366308
ENSMUST00000221468	ENSMUSG00000113918	AC132609.2	12:87149475-87155486(-)	1171	0.154567	0.422029	0.366247
ENSMUST00000129095	ENSMUSG00000056724	Nbeal2	9:110628908-110629668(-)	664	0.160866	0.439228	0.366247
ENSMUST00000132766	ENSMUSG00000060038	Dhps	8:85073580-85074447(+)	349	0.350881	0.958252	0.366168
ENSMUST00000133083	ENSMUSG00000040859	Bsdc1	4:129461687-129465963(+)	814	0.163694	0.447104	0.366121
ENSMUST00000186444	ENSMUSG00000100594	2810414N06Rik	1:151748949-151755018(-)	1381	0.147587	0.403159	0.366076
ENSMUST00000210261	ENSMUSG00000030966	Trim21	7:102564813-102565446(-)	634	0.131689	0.3599	0.365904
ENSMUST00000169434	ENSMUSG00000021557	Agtpbp1	13:59536251-59557037(-)	453	0.289829	0.792156	0.365874
ENSMUST00000121681	ENSMUSG00000084132	Gm15982	5:74356583-74358419(-)	554	0.12167	0.332558	0.365861
ENSMUST00000119027	ENSMUSG00000025340	Rabgef1	5:130187161-130208752(+)	912	0.121442	0.331937	0.365859
ENSMUST00000216042	ENSMUSG00000034303	Ccdc15	9:37341410-37348388(-)	1669	0.463735	1.26772	0.365802
ENSMUST00000164978	ENSMUSG00000038838	Vars2	17:35664446-35666733(-)	618	0.112485	0.307545	0.365751
ENSMUST00000220482	ENSMUSG00000021079	Timm9	12:71123425-71136612(-)	859	0.280154	0.766245	0.365619
ENSMUST00000123896	ENSMUSG00000054708	Ankrd24	10:81628540-81638300(+)	460	0.614058	1.67965	0.365587
ENSMUST00000176361	ENSMUSG00000052752	Traf7	17:24518573-24527784(-)	693	0.376952	1.03116	0.365561
ENSMUST00000212275	ENSMUSG00000035824	Tk2	8:104226696-104248533(-)	1507	0.145564	0.398219	0.365538
ENSMUST00000143026	ENSMUSG00000032076	Cadm1	9:47530244-47857637(+)	1643	0.359759	0.984471	0.365434
ENSMUST00000125306	ENSMUSG00000026207	Speg	1:75382138-75387895(+)	463	0.458535	1.25504	0.365355
ENSMUST00000134168	ENSMUSG00000009207	Lnpk	2:74569104-74578894(-)	499	0.292976	0.802277	0.365181
ENSMUST00000212291	ENSMUSG00000031765	Mt1	8:94179211-94180327(+)	633	0.365895	1.0022	0.365092
ENSMUST00000206232	ENSMUSG00000036427	Gpi1	7:34202815-34206264(-)	741	0.25593	0.701017	0.365084
ENSMUST00000150187	ENSMUSG00000058392	Rrp1b	17:32058289-32060573(+)	666	0.159249	0.436211	0.365073
ENSMUST00000220688	ENSMUSG00000020580	Rock2	12:16895167-16978102(+)	4357	0.132547	0.363078	0.365065
ENSMUST00000137266	ENSMUSG00000026113	Inpp4a	1:37357919-37408259(+)	2934	0.342227	0.937598	0.365004
ENSMUST00000176724	ENSMUSG00000033697	Arhgap39	15:76724860-76725603(-)	598	0.903847	2.47643	0.36498
ENSMUST00000139502	ENSMUSG00000024507	Hsd17b4	18:50142369-50146569(+)	536	0.171016	0.468573	0.364972
ENSMUST00000166977	ENSMUSG00000042632	Pla2g6	15:79286228-79328176(-)	3365	0.545036	1.49375	0.364878
ENSMUST00000124709	ENSMUSG00000037110	Ralgapa2	2:146484868-146512026(-)	597	1.27875	3.50547	0.364787
ENSMUST00000222883	ENSMUSG00000054309	Cpsf3	12:21298888-21300115(+)	496	0.398762	1.09342	0.364692
ENSMUST00000161844	ENSMUSG00000028931	Kcnab2	4:152412827-152418407(-)	427	0.254804	0.69878	0.364641
ENSMUST00000134658	ENSMUSG00000026914	Psmd14	2:61715823-61751053(+)	525	0.118952	0.326218	0.36464
ENSMUST00000156011	ENSMUSG00000086313	Gm15940	15:37762832-37765401(-)	817	0.127822	0.350628	0.364552
ENSMUST00000181445	ENSMUSG00000097713	Gm7741	3:35863877-35864865(+)	989	0.121847	0.334364	0.364414
ENSMUST00000203301	ENSMUSG00000108170	Gm43966	6:52713344-52713955(-)	612	0.206444	0.566554	0.364385
ENSMUST00000173768	ENSMUSG00000040482	Dxo	17:34838444-34839123(+)	499	0.24004	0.658826	0.364345
ENSMUST00000143705	ENSMUSG00000086342	Gm12932	4:125082857-125084947(-)	620	0.256482	0.704028	0.364307
ENSMUST00000141460	ENSMUSG00000044991	1110034G24Rik	2:132698119-132750582(+)	893	0.149365	0.410003	0.364302
ENSMUST00000141785	ENSMUSG00000027452	Acss1	2:150659605-150668214(-)	658	0.190373	0.522814	0.364131
ENSMUST00000201194	ENSMUSG00000048163	Selplg	5:113818555-113819257(-)	386	0.254655	0.699865	0.363863
ENSMUST00000174491	ENSMUSG00000068921	Dap3	3:88933603-88938521(-)	625	0.124884	0.343244	0.363834
ENSMUST00000160269	ENSMUSG00000024146	Cript	17:87025611-87035472(+)	763	0.412282	1.13346	0.363738
ENSMUST00000219887	ENSMUSG00000112670	AC158593.1	10:58555267-58556056(+)	790	0.182155	0.500844	0.363696
ENSMUST00000185361	ENSMUSG00000052419	2610001J05Rik	6:13870001-13871465(-)	767	0.173938	0.47826	0.363689
ENSMUST00000138345	ENSMUSG00000038347	Tcte2	17:13482553-13500336(-)	796	0.21867	0.601261	0.363686
ENSMUST00000144889	ENSMUSG00000029603	Dtx1	5:120681202-120682915(-)	871	1.15027	3.16339	0.363619
ENSMUST00000112312	ENSMUSG00000025825	Iscu	5:113772803-113778273(+)	1116	0.507004	1.39461	0.363545
ENSMUST00000222025	ENSMUSG00000021113	Snapc1	12:73964481-73967999(+)	449	1.0539	2.89995	0.36342
ENSMUST00000167027	ENSMUSG00000025204	Ndufb8	19:44552840-44555404(-)	419	0.315764	0.86916	0.363298
ENSMUST00000185650	ENSMUSG00000097769	Snhg4	18:35553422-35555964(+)	1586	0.542229	1.49293	0.363198
ENSMUST00000215933	ENSMUSG00000032330	Cox7a2	9:79755406-79759251(-)	477	0.996325	2.74347	0.363162
ENSMUST00000192574	ENSMUSG00000103668	Gm38186	3:59344271-59351167(+)	449	0.277017	0.76287	0.363125
ENSMUST00000159251	ENSMUSG00000026478	Lamc1	1:153248617-153250461(-)	924	0.350853	0.966389	0.363056
ENSMUST00000154673	ENSMUSG00000085355	3010003L21Rik	6:148944867-148947129(+)	1747	0.153893	0.423915	0.363028
ENSMUST00000173579	ENSMUSG00000007036	Abhd16a	17:35099931-35100695(+)	525	0.553459	1.5248	0.362972
ENSMUST00000150818	ENSMUSG00000085992	Gm11515	11:95223290-95225632(-)	701	0.166338	0.458346	0.362909
ENSMUST00000139073	ENSMUSG00000004393	Ddx56	11:6265307-6266392(-)	527	1.48142	4.08235	0.362884
ENSMUST00000220222	ENSMUSG00000112693	AC135633.1	19:12905320-12906841(+)	1522	0.130105	0.358675	0.362738
ENSMUST00000218361	ENSMUSG00000001150	Mcm3ap	10:76508389-76515856(+)	465	1.52018	4.19103	0.362722
ENSMUST00000020435	ENSMUSG00000020216	Jsrp1	10:80808496-80811885(-)	955	0.198096	0.546192	0.362686
ENSMUST00000203855	ENSMUSG00000108010	Gm44246	6:88188397-88190681(-)	677	0.116875	0.322301	0.362627
ENSMUST00000070724	ENSMUSG00000051177	Plcb1	2:134786530-135399675(+)	3853	0.166198	0.458817	0.362232
ENSMUST00000114428	ENSMUSG00000025978	Rftn2	1:55201651-55226782(-)	2012	0.176086	0.486201	0.362167
ENSMUST00000121822	ENSMUSG00000083669	Gm10169	7:29965218-29965565(-)	348	2.05102	5.66567	0.362008
ENSMUST00000222857	ENSMUSG00000000078	Klf6	13:5861541-5867275(+)	1115	0.209396	0.57855	0.361932
ENSMUST00000150643	ENSMUSG00000026888	Grb14	2:64912476-64917315(-)	656	0.876634	2.42281	0.361825
ENSMUST00000003726	ENSMUSG00000024002	Brd4	17:32196276-32284097(-)	5955	0.303667	0.839692	0.361641
ENSMUST00000152759	ENSMUSG00000014418	Hps5	7:46786514-46796064(-)	813	0.211899	0.58596	0.361627
ENSMUST00000190730	ENSMUSG00000033029	1700088E04Rik	15:79135017-79141234(-)	691	0.144883	0.400863	0.361428
ENSMUST00000113686	ENSMUSG00000032366	Tpm1	9:67027966-67043841(-)	998	0.893628	2.47305	0.361347
ENSMUST00000054500	ENSMUSG00000047990	C2cd4a	9:67830489-67832330(-)	1395	0.141068	0.390444	0.361301
ENSMUST00000054514	ENSMUSG00000050896	Rtn4rl2	2:84871946-84886692(-)	1263	1.10772	3.06593	0.3613
ENSMUST00000103184	ENSMUSG00000027335	Adra1d	2:131545850-131562283(-)	1899	0.197787	0.547585	0.361199
ENSMUST00000020064	ENSMUSG00000019909	Fam162b	10:51585416-51590517(-)	646	0.261839	0.724922	0.361196
ENSMUST00000219524	ENSMUSG00000025353	Ormdl2	10:128818723-128821645(-)	724	0.319244	0.884052	0.361115
ENSMUST00000202616	ENSMUSG00000029145	Eif2b4	5:31189402-31190861(-)	678	0.262426	0.726936	0.361003
ENSMUST00000156696	ENSMUSG00000020807	4933427D14Rik	11:72155393-72175238(-)	780	0.263654	0.730369	0.360987
ENSMUST00000051446	ENSMUSG00000037876	Jmjd1c	10:67127258-67256326(+)	8382	0.456953	1.26736	0.360555
ENSMUST00000151109	ENSMUSG00000032064	Dixdc1	9:50689920-50699437(-)	364	0.388827	1.07871	0.360456
ENSMUST00000126453	ENSMUSG00000008855	Hdac5	11:102198964-102200357(-)	644	0.178193	0.494414	0.360413
ENSMUST00000058804	ENSMUSG00000044676	Zfp612	8:110079764-110091010(+)	3180	0.21718	0.60265	0.360375
ENSMUST00000147460	ENSMUSG00000031072	Oraov1	7:144916136-144919829(+)	807	0.203314	0.564341	0.360268
ENSMUST00000212104	ENSMUSG00000024384	Iws1	18:32067802-32070492(+)	624	0.669706	1.85919	0.360214
ENSMUST00000174780	ENSMUSG00000037638	Zbtb42	12:112678828-112682747(+)	3160	0.124767	0.346381	0.360202
ENSMUST00000126431	ENSMUSG00000031816	Mthfsd	8:121101176-121108298(-)	913	0.545909	1.51567	0.360177
ENSMUST00000132274	ENSMUSG00000039096	Rsad1	11:94539798-94549255(-)	4203	0.381308	1.05883	0.360122
ENSMUST00000138103	ENSMUSG00000020473	Aebp1	11:5869148-5870141(+)	673	0.179949	0.499941	0.35994
ENSMUST00000160519	ENSMUSG00000024797	Vps51	19:6071417-6076868(-)	786	0.147852	0.41108	0.359667
ENSMUST00000202349	ENSMUSG00000023033	Scn8a	15:100956920-100959788(+)	514	0.204848	0.569625	0.359619
ENSMUST00000134697	ENSMUSG00000024914	Drap1	19:5423607-5424779(-)	559	0.47221	1.31328	0.359565
ENSMUST00000145406	ENSMUSG00000026048	Ercc5	1:44147932-44158255(+)	494	0.299542	0.833267	0.359479
ENSMUST00000149097	ENSMUSG00000052133	Sema5b	16:35659435-35660280(+)	717	0.323455	0.899814	0.359469
ENSMUST00000203936	ENSMUSG00000030102	Itpr1	6:108356254-108377803(+)	647	0.368408	1.02514	0.359373
ENSMUST00000174044	ENSMUSG00000024397	Aif1	17:35172530-35176001(-)	775	0.109503	0.304738	0.359335
ENSMUST00000056649	ENSMUSG00000034201	Gas2l1	11:5060372-5065327(-)	2847	1.89219	5.26586	0.359332
ENSMUST00000210296	ENSMUSG00000025486	Sirt3	7:140863666-140882289(-)	1598	0.343916	0.957157	0.35931
ENSMUST00000056047	ENSMUSG00000049985	Ankrd55	13:112288451-112344641(+)	1556	0.12602	0.350763	0.359274
ENSMUST00000217103	ENSMUSG00000086228	Ubap1l	9:65361041-65366648(+)	631	1.00887	2.8086	0.359207
ENSMUST00000145360	ENSMUSG00000004568	Arhgef18	8:3450758-3454268(+)	1168	0.553486	1.54178	0.358992
ENSMUST00000173665	ENSMUSG00000045409	Trim39	17:36258873-36268752(-)	2974	0.258849	0.721085	0.358972
ENSMUST00000111357	ENSMUSG00000038530	Rgs4	1:169741676-169747642(-)	2575	0.599903	1.67222	0.358746
ENSMUST00000202998	ENSMUSG00000022540	Rogdi	16:5012170-5013536(-)	486	0.28608	0.797597	0.358677
ENSMUST00000141792	ENSMUSG00000040811	Eml2	7:19181332-19184922(+)	493	0.198909	0.555408	0.358131
ENSMUST00000199254	ENSMUSG00000036057	Ptpn23	9:110389251-110390475(-)	692	0.63087	1.76217	0.358007
ENSMUST00000177121	ENSMUSG00000042328	Hps4	5:112375335-112378401(+)	570	0.630362	1.76079	0.358
ENSMUST00000118146	ENSMUSG00000083268	Gm11511	11:90516777-90517316(-)	540	0.137728	0.384757	0.357961
ENSMUST00000089119	ENSMUSG00000094724	Rnaset2b	17:6978860-6998193(+)	1013	1.88726	5.2731	0.357903
ENSMUST00000209194	ENSMUSG00000109420	Gm44702	7:28809304-28810497(-)	592	0.115458	0.32273	0.357754
ENSMUST00000184961	ENSMUSG00000036306	Lzts1	8:69182160-69184205(-)	404	0.380658	1.06415	0.357711
ENSMUST00000179278	ENSMUSG00000095734	Gm23767	7:59708469-59708562(-)	94	2204.82	6164.15	0.357684
ENSMUST00000108408	ENSMUSG00000017631	Abr	11:76419104-76495456(-)	3534	0.347118	0.970543	0.357653
ENSMUST00000172553	ENSMUSG00000060261	Gtf2i	5:134238843-134242411(-)	490	0.174981	0.489477	0.357486
ENSMUST00000176511	ENSMUSG00000006720	Zfp184	13:21945094-21960485(+)	2703	0.487077	1.363	0.357357
ENSMUST00000149882	ENSMUSG00000022533	Atp13a3	16:30354169-30357243(-)	310	0.662437	1.85409	0.357284
ENSMUST00000057911	ENSMUSG00000042874	D930007J09Rik	13:32802457-32802849(-)	393	0.408374	1.14303	0.357273
ENSMUST00000171007	ENSMUSG00000091007	D630036H23Rik	12:36381242-36382181(-)	940	0.365477	1.02369	0.357019
ENSMUST00000145189	ENSMUSG00000027185	Nat10	2:103739560-103761270(-)	1674	0.236101	0.661419	0.356961
ENSMUST00000202820	ENSMUSG00000037373	Ctbp1	5:33259301-33269636(-)	539	5.13034	14.3788	0.356799
ENSMUST00000136483	ENSMUSG00000029507	Pus1	5:110775536-110780146(-)	701	0.368722	1.03391	0.356629
ENSMUST00000197250	ENSMUSG00000028017	Egf	3:129678337-129681546(-)	667	0.107971	0.3029	0.356458
ENSMUST00000211904	ENSMUSG00000015013	Trappc2l	8:122611641-122613412(+)	400	0.761386	2.13647	0.356376
ENSMUST00000124070	ENSMUSG00000064127	Med14	X:12706373-12713975(-)	627	0.119502	0.335668	0.356012
ENSMUST00000160141	ENSMUSG00000079478	Sssca1	19:5730307-5731660(-)	826	0.131772	0.370202	0.355946
ENSMUST00000121766	ENSMUSG00000019817	Plagl1	10:13090835-13130969(+)	3897	0.157103	0.441407	0.355914
ENSMUST00000147833	ENSMUSG00000020390	Ube2b	11:51997646-52000762(-)	408	4.12372	11.5878	0.355867
ENSMUST00000131294	ENSMUSG00000056394	Lig1	7:13307187-13311365(+)	946	0.337856	0.949749	0.355732
ENSMUST00000211629	ENSMUSG00000037725	Ckap2	8:22168445-22170169(-)	987	0.292718	0.822939	0.355698
ENSMUST00000132891	ENSMUSG00000043243	Fam129c	8:71599911-71602234(+)	536	0.172821	0.485928	0.355651
ENSMUST00000179924	ENSMUSG00000079179	Rab10os	12:3235915-3249944(+)	823	0.14683	0.412857	0.355644
ENSMUST00000189361	ENSMUSG00000026458	Ppfia4	1:134297501-134332928(-)	5238	1.11838	3.14563	0.355535
ENSMUST00000177356	ENSMUSG00000049577	Zfpm1	8:122333698-122335029(+)	559	0.324131	0.911812	0.35548
ENSMUST00000149614	ENSMUSG00000057181	5730455P16Rik	11:80363979-80368395(-)	478	0.657699	1.85035	0.355446
ENSMUST00000120064	ENSMUSG00000081540	Gm12538	4:57413711-57414196(-)	486	0.351379	0.988573	0.355441
ENSMUST00000162100	ENSMUSG00000030232	Aebp2	6:140643163-140652030(+)	1109	0.447273	1.2584	0.35543
ENSMUST00000200025	ENSMUSG00000028029	Aimp1	3:132672046-132677239(-)	656	0.152737	0.429782	0.355382
ENSMUST00000132043	ENSMUSG00000028542	Slc6a9	4:117849193-117864004(+)	1194	0.350377	0.986196	0.355281
ENSMUST00000132505	ENSMUSG00000028962	Slc4a2	5:24435545-24436487(+)	776	0.523971	1.47493	0.355251
ENSMUST00000055439	ENSMUSG00000042988	Notum	11:120653845-120658044(-)	1433	0.142652	0.401656	0.35516
ENSMUST00000176845	ENSMUSG00000048249	Crebrf	17:26757702-26759919(+)	458	0.2765	0.778886	0.354994
ENSMUST00000136629	ENSMUSG00000029504	Ddx51	5:110653546-110655145(+)	805	0.394907	1.11247	0.354982
ENSMUST00000181593	ENSMUSG00000060424	Pantr1	1:42648200-42693153(-)	680	2.9122	8.20478	0.354939
ENSMUST00000156788	ENSMUSG00000009995	Taz	X:74288673-74289681(+)	808	1.06443	2.99921	0.354903
ENSMUST00000205361	ENSMUSG00000038797	Zscan2	7:80860951-80863475(+)	692	1.4262	4.02028	0.354751
ENSMUST00000204589	ENSMUSG00000108207	1810059H22Rik	5:148958889-148959680(-)	792	0.173998	0.490657	0.354622
ENSMUST00000027585	ENSMUSG00000026347	Tmem163	1:127486546-127678096(-)	2744	2.38628	6.73481	0.35432
ENSMUST00000205718	ENSMUSG00000033790	Tubgcp5	7:55817325-55819040(+)	430	0.582369	1.64485	0.354056
ENSMUST00000206809	ENSMUSG00000047603	Zfp235	7:24134228-24136914(+)	1024	0.206445	0.58316	0.354011
ENSMUST00000139180	ENSMUSG00000003809	Gcdh	8:84890738-84893285(-)	819	0.162048	0.45783	0.353948
ENSMUST00000135111	ENSMUSG00000026173	Plcd4	1:74564437-74565626(+)	671	0.111978	0.316424	0.353886
ENSMUST00000131655	ENSMUSG00000032563	Mrpl3	9:105053297-105062136(+)	995	0.214449	0.606195	0.353762
ENSMUST00000211694	ENSMUSG00000050708	Ftl1	7:45457945-45458799(-)	604	0.812283	2.29753	0.353546
ENSMUST00000128871	ENSMUSG00000048490	Nrip1	16:76328495-76373040(-)	2617	0.176072	0.498056	0.353518
ENSMUST00000192043	ENSMUSG00000039356	Exosc2	2:31678284-31680512(+)	496	0.552503	1.56291	0.353509
ENSMUST00000187237	ENSMUSG00000072704	Smim10l1	6:133105290-133110899(+)	710	0.164157	0.464424	0.353464
ENSMUST00000159307	ENSMUSG00000061436	Hipk2	6:38736699-38743260(-)	654	0.243344	0.68908	0.353143
ENSMUST00000107155	ENSMUSG00000037996	Slc24a2	4:86991173-87227877(-)	2171	0.152721	0.432513	0.353102
ENSMUST00000142256	ENSMUSG00000032504	Pdcd6ip	9:113655570-113657294(-)	847	0.129958	0.368269	0.352889
ENSMUST00000130813	ENSMUSG00000022973	Synj1	16:90964264-91011060(-)	2189	1.0138	2.87485	0.352644
ENSMUST00000136142	ENSMUSG00000046179	E2f8	7:48878833-48881004(-)	1913	0.1213	0.34405	0.352565
ENSMUST00000175812	ENSMUSG00000006705	Pknox1	17:31594821-31599601(+)	689	0.274528	0.778813	0.352495
ENSMUST00000125372	ENSMUSG00000006307	Kmt2b	7:30584281-30585074(-)	514	0.504795	1.43373	0.352085
ENSMUST00000141983	ENSMUSG00000027035	Cers6	2:68861470-68934851(+)	673	1.04673	2.97309	0.352068
ENSMUST00000140972	ENSMUSG00000004952	Rasa4	5:136084089-136107511(+)	2683	0.191389	0.543752	0.351978
ENSMUST00000143360	ENSMUSG00000038534	Osbpl7	11:97066883-97068271(+)	920	0.124329	0.353348	0.35186
ENSMUST00000223000	ENSMUSG00000021368	Tbc1d7	13:43152623-43165293(-)	876	0.279041	0.793172	0.351804
ENSMUST00000138336	ENSMUSG00000025420	Katnal2	18:77002541-77008202(-)	668	0.20984	0.596692	0.351672
ENSMUST00000218383	ENSMUSG00000020277	Pfkl	10:77999893-78009727(-)	650	0.311765	0.887107	0.35144
ENSMUST00000108108	ENSMUSG00000071014	Ndufb6	4:40270665-40279409(-)	480	1.41079	4.01436	0.351436
ENSMUST00000138294	ENSMUSG00000030805	Stx4a	7:127842685-127846586(+)	501	0.154961	0.441313	0.351136
ENSMUST00000212989	ENSMUSG00000031808	Slc27a1	8:71568906-71570826(+)	432	0.471165	1.34223	0.351031
ENSMUST00000147557	ENSMUSG00000019054	Fis1	5:136962444-136966110(+)	770	0.12002	0.342073	0.350861
ENSMUST00000134913	ENSMUSG00000046947	Adck2	6:39574984-39579969(+)	677	0.316809	0.903156	0.35078
ENSMUST00000212568	ENSMUSG00000033703	Fuk	8:110897266-110902448(-)	2268	0.143276	0.408499	0.350738
ENSMUST00000141009	ENSMUSG00000034278	Dnajc17	2:119179395-119183827(-)	616	0.121107	0.345302	0.350728
ENSMUST00000190379	ENSMUSG00000026203	Dnajb2	1:75238924-75240921(+)	737	0.646326	1.84294	0.350704
ENSMUST00000207162	ENSMUSG00000030655	Smg1	7:118135267-118135825(-)	447	0.269209	0.767738	0.350652
ENSMUST00000017922	ENSMUSG00000017778	Cox7c	13:86044895-86046774(-)	315	3.50671	10.0066	0.35044
ENSMUST00000124029	ENSMUSG00000000167	Pih1d2	9:50617333-50622643(+)	1493	0.185411	0.529154	0.350391
ENSMUST00000213032	ENSMUSG00000015305	Sash1	10:8813722-8886052(-)	1078	0.161323	0.460726	0.35015
ENSMUST00000130931	ENSMUSG00000034462	Pkd2	5:104459570-104490320(+)	2282	0.265575	0.758788	0.349999
ENSMUST00000146788	ENSMUSG00000018449	Rpain	11:70972803-70977805(+)	421	0.292579	0.836394	0.34981
ENSMUST00000150253	ENSMUSG00000000325	Arvcf	16:18392588-18407076(+)	2713	0.743097	2.12493	0.349704
ENSMUST00000134419	ENSMUSG00000020694	Tlk2	11:105246758-105247674(+)	343	0.426501	1.21999	0.349594
ENSMUST00000195339	ENSMUSG00000026121	Sema4c	1:36555932-36558250(-)	508	0.347418	0.993801	0.349585
ENSMUST00000173991	ENSMUSG00000031562	Dctd	8:48110165-48137691(+)	786	0.46089	1.31843	0.349575
ENSMUST00000219488	ENSMUSG00000066637	Ttc32	12:9030027-9041988(+)	768	0.105547	0.301977	0.34952
ENSMUST00000219152	ENSMUSG00000055862	Izumo4	10:80703059-80704357(+)	472	0.238861	0.683434	0.349501
ENSMUST00000140522	ENSMUSG00000060427	Zfp868	8:69618869-69625545(-)	914	0.356358	1.02016	0.349316
ENSMUST00000190014	ENSMUSG00000038079	Tmem237	1:59108195-59120112(-)	789	0.158076	0.45274	0.349154
ENSMUST00000028803	ENSMUSG00000027331	Knstrn	2:118814254-118834642(+)	1241	0.159154	0.455911	0.34909
ENSMUST00000131278	ENSMUSG00000053291	Rab4b	7:27172399-27174512(-)	556	0.520533	1.49133	0.349039
ENSMUST00000143243	ENSMUSG00000018167	Stard3	11:98378156-98379348(+)	694	0.142151	0.407311	0.348999
ENSMUST00000143067	ENSMUSG00000028910	Mecr	4:131860233-131865074(+)	826	0.127375	0.365122	0.348856
ENSMUST00000143884	ENSMUSG00000020706	Ftsj3	11:106254863-106255804(-)	700	0.570914	1.63664	0.348833
ENSMUST00000220400	ENSMUSG00000012076	Brms1l	12:55836404-55841839(+)	511	0.697895	2.00166	0.348658
ENSMUST00000140774	ENSMUSG00000045193	Cirbp	10:80167886-80171137(+)	912	0.444708	1.27587	0.348553
ENSMUST00000163640	ENSMUSG00000047515	BC049715	6:136839764-136840507(+)	744	0.145404	0.417206	0.348518
ENSMUST00000171733	ENSMUSG00000001285	Myg1	15:102331917-102337195(+)	694	0.329457	0.945324	0.348512
ENSMUST00000183451	ENSMUSG00000032216	Nedd4	9:72741444-72747153(+)	550	0.882998	2.53443	0.348401
ENSMUST00000136395	ENSMUSG00000001517	Foxm1	6:128369440-128371370(+)	460	0.197671	0.567818	0.348124
ENSMUST00000206095	ENSMUSG00000003378	Grik5	7:25060297-25060994(-)	600	0.2643	0.759565	0.347962
ENSMUST00000195229	ENSMUSG00000024579	Pcyox1l	18:61699475-61707613(-)	581	0.20982	0.603021	0.347948
ENSMUST00000153593	ENSMUSG00000028608	0610037L13Rik	4:107890240-107897118(+)	868	0.274462	0.789121	0.347807
ENSMUST00000124396	ENSMUSG00000027360	Hdc	2:126594584-126598261(-)	596	0.339513	0.976276	0.347763
ENSMUST00000160020	ENSMUSG00000024604	Rbm22	18:60560764-60561486(+)	352	1.60128	4.60487	0.347736
ENSMUST00000148184	ENSMUSG00000048388	Fam171b	2:83858088-83860473(+)	353	1.11297	3.20155	0.347635
ENSMUST00000142045	ENSMUSG00000028292	Rars2	4:34614974-34660163(+)	1843	0.168259	0.484066	0.347595
ENSMUST00000211208	ENSMUSG00000096974	Gm26881	4:43046042-43053254(+)	551	0.52764	1.51815	0.347555
ENSMUST00000137837	ENSMUSG00000028617	Lrrc42	4:107233517-107243527(-)	1195	0.256344	0.737793	0.347447
ENSMUST00000128354	ENSMUSG00000060601	Nr1h2	7:44550374-44551623(-)	547	0.188707	0.543156	0.347427
ENSMUST00000148790	ENSMUSG00000034674	Tdg	10:82641162-82644305(+)	602	0.135452	0.39	0.347313
ENSMUST00000188939	ENSMUSG00000033499	Larp4b	13:9093907-9171296(+)	2658	0.534215	1.53836	0.347263
ENSMUST00000210658	ENSMUSG00000109783	Gm45338	16:23520261-23535091(+)	1105	0.112113	0.322905	0.347201
ENSMUST00000220064	ENSMUSG00000020277	Pfkl	10:77996562-78001479(-)	782	1.09248	3.14655	0.347199
ENSMUST00000205317	ENSMUSG00000108633	Gm44694	7:75707885-75709182(+)	1298	0.268734	0.774137	0.34714
ENSMUST00000155753	ENSMUSG00000033257	Ttll4	1:74689423-74690678(+)	754	0.956346	2.75509	0.34712
ENSMUST00000126661	ENSMUSG00000020818	Mfsd11	11:116853779-116854256(+)	382	0.275793	0.794857	0.346972
ENSMUST00000140060	ENSMUSG00000015522	Arnt	3:95474116-95480232(+)	778	1.02396	2.95145	0.346935
ENSMUST00000127617	ENSMUSG00000039231	Suv39h1	X:8070429-8074313(-)	1166	1.06843	3.08081	0.346802
ENSMUST00000198871	ENSMUSG00000032485	Scap	9:110333296-110353316(+)	425	0.296858	0.856022	0.346788
ENSMUST00000182141	ENSMUSG00000097039	Pvt1	15:62222603-62242505(+)	501	0.163686	0.472068	0.346742
ENSMUST00000146900	ENSMUSG00000005150	Wdr83	8:85075038-85076291(-)	689	0.664943	1.91887	0.346528
ENSMUST00000215631	ENSMUSG00000079677	Fdx1l	9:21067695-21073506(-)	681	1.09344	3.15542	0.346528
ENSMUST00000124566	ENSMUSG00000030872	Gga2	7:121986722-122021167(-)	4251	0.527471	1.52232	0.346492
ENSMUST00000019071	ENSMUSG00000018927	Ccl6	11:83587882-83593087(-)	1440	0.165037	0.476367	0.346449
ENSMUST00000123982	ENSMUSG00000033486	Catsper2	2:121410226-121412290(-)	466	0.212216	0.612691	0.346367
ENSMUST00000145474	ENSMUSG00000047342	Zfp286	11:62783516-62789409(-)	641	0.39162	1.13073	0.346343
ENSMUST00000159758	ENSMUSG00000028559	Osbpl9	4:109171802-109202234(-)	653	0.139167	0.402409	0.345835
ENSMUST00000198577	ENSMUSG00000106633	Gm43431	5:88423215-88423554(+)	340	2.11108	6.10559	0.345762
ENSMUST00000176863	ENSMUSG00000040407	Akap9	5:4064374-4065376(+)	595	0.305395	0.883556	0.345643
ENSMUST00000145181	ENSMUSG00000026490	Cdc42bpa	1:180111339-180136724(+)	554	0.146454	0.423859	0.345525
ENSMUST00000131786	ENSMUSG00000025261	Huwe1	X:151803347-151860546(+)	2627	0.968871	2.80432	0.345492
ENSMUST00000173662	ENSMUSG00000028399	Ptprd	4:76084371-76086516(-)	813	0.811969	2.35057	0.345435
ENSMUST00000105899	ENSMUSG00000028848	Gpn2	4:133584419-133591490(+)	996	0.144752	0.419084	0.345401
ENSMUST00000092378	ENSMUSG00000025575	Cant1	11:118406290-118419023(-)	2995	0.255834	0.740976	0.345266
ENSMUST00000199574	ENSMUSG00000039988	Ankrd13c	3:157999398-158001135(+)	401	0.343487	0.99503	0.345203
ENSMUST00000149163	ENSMUSG00000000827	Tpd52l2	2:181497165-181517966(+)	3603	1.08802	3.1531	0.345064
ENSMUST00000150832	ENSMUSG00000001829	Clpb	7:101763606-101785635(+)	739	0.641296	1.85879	0.345007
ENSMUST00000126547	ENSMUSG00000031832	Taf1c	8:119599628-119601578(-)	577	0.250127	0.725046	0.344981
ENSMUST00000109518	ENSMUSG00000027651	Rprd1b	2:158028701-158078207(+)	4399	0.70737	2.05102	0.344887
ENSMUST00000053034	ENSMUSG00000051721	Wdcp	12:4843347-4852913(+)	2892	0.245858	0.712872	0.344884
ENSMUST00000155071	ENSMUSG00000052146	Rps10	17:27631030-27635276(-)	699	1.26813	3.67714	0.344869
ENSMUST00000168414	ENSMUSG00000025176	Hoga1	19:42045610-42052290(+)	820	0.197578	0.572911	0.344867
ENSMUST00000111050	ENSMUSG00000048482	Bdnf	2:109692436-109727007(+)	3965	0.185226	0.53739	0.344677
ENSMUST00000128087	ENSMUSG00000073468	Sft2d1	17:8324386-8327440(+)	564	1.80461	5.23577	0.344669
ENSMUST00000218918	ENSMUSG00000060044	Tmem26	10:68723824-68779201(+)	1603	0.171334	0.497188	0.344606
ENSMUST00000163489	ENSMUSG00000023913	Pla2g7	17:43568715-43607636(+)	1374	0.130937	0.379972	0.344596
ENSMUST00000128474	ENSMUSG00000028608	0610037L13Rik	4:107889908-107892003(+)	296	1.21139	3.51611	0.344526
ENSMUST00000159028	ENSMUSG00000043004	Gng2	14:19875696-19977059(-)	458	1.65235	4.79693	0.34446
ENSMUST00000211152	ENSMUSG00000002778	Kdelr1	7:45872887-45874365(+)	639	0.212292	0.616599	0.344295
ENSMUST00000149394	ENSMUSG00000061589	Dot1l	10:80789063-80794347(+)	2820	0.505362	1.46814	0.344219
ENSMUST00000129543	ENSMUSG00000024236	Svil	18:5114253-5119218(+)	1732	0.257498	0.748375	0.344076
ENSMUST00000167214	ENSMUSG00000023913	Pla2g7	17:43568098-43600591(+)	740	0.141311	0.410704	0.34407
ENSMUST00000173521	ENSMUSG00000031958	Ldhd	8:111625503-111630335(-)	3402	0.156411	0.454782	0.343925
ENSMUST00000173525	ENSMUSG00000042506	Usp22	11:61154019-61157392(-)	930	0.310178	0.901938	0.343902
ENSMUST00000046754	ENSMUSG00000023861	Mpc1	17:8283796-8297657(+)	924	0.176424	0.513076	0.343855
ENSMUST00000114040	ENSMUSG00000052861	Dnah6	6:73017609-73221651(-)	12513	0.127138	0.369809	0.343794
ENSMUST00000183001	ENSMUSG00000069601	Ank3	10:69994303-70004724(+)	626	0.636207	1.85216	0.343495
ENSMUST00000200815	ENSMUSG00000025337	Sbds	5:130248431-130255492(-)	435	0.256641	0.747475	0.343344
ENSMUST00000188419	ENSMUSG00000025982	Sf3b1	1:55015931-55016929(-)	711	0.791763	2.30827	0.343011
ENSMUST00000203730	ENSMUSG00000016487	Ppfibp1	6:146888509-146978054(+)	530	1.13596	3.31293	0.342887
ENSMUST00000141732	ENSMUSG00000027330	Cdc25b	2:131191743-131193392(+)	770	0.186408	0.543648	0.342884
ENSMUST00000216855	ENSMUSG00000032120	C2cd2l	9:44313701-44315287(-)	646	0.362536	1.05764	0.342778
ENSMUST00000141215	ENSMUSG00000026784	Pdss1	2:22896048-22906824(+)	486	0.210829	0.615336	0.342624
ENSMUST00000115534	ENSMUSG00000031174	Rpgr	X:10158216-10216453(-)	2795	0.213673	0.623746	0.342564
ENSMUST00000185333	ENSMUSG00000038077	Kcna6	6:126708332-126740674(-)	5836	2.76179	8.07951	0.341826
ENSMUST00000219422	ENSMUSG00000055862	Izumo4	10:80704310-80705373(+)	451	0.571769	1.67432	0.341493
ENSMUST00000136059	ENSMUSG00000052298	Cdc42se2	11:54739986-54787641(-)	801	0.384505	1.12736	0.341067
ENSMUST00000217968	ENSMUSG00000038774	Ascc3	10:50642442-50646383(+)	1730	0.117337	0.34423	0.340868
ENSMUST00000152550	ENSMUSG00000074923	Pak6	2:118663762-118664956(+)	436	0.435454	1.27754	0.340854
ENSMUST00000112404	ENSMUSG00000031298	Adgrg2	X:160390725-160498070(+)	4601	0.25923	0.760822	0.340724
ENSMUST00000128544	ENSMUSG00000021460	Auh	13:52908906-52919268(-)	610	0.307737	0.903244	0.340702
ENSMUST00000203460	ENSMUSG00000030083	Abtb1	6:88839018-88841830(-)	715	0.167348	0.491265	0.340647
ENSMUST00000134356	ENSMUSG00000014633	Cmc2	8:116889615-116921446(-)	413	0.363396	1.067	0.340577
ENSMUST00000153423	ENSMUSG00000001517	Foxm1	6:128370959-128373182(+)	821	0.302558	0.888793	0.340414
ENSMUST00000137284	ENSMUSG00000070284	Gmppb	9:108049289-108051916(+)	1853	0.604865	1.77842	0.340114
ENSMUST00000001454	ENSMUSG00000001418	Glmp	3:88325082-88328368(+)	1017	0.466072	1.37053	0.340067
ENSMUST00000118206	ENSMUSG00000078439	Smim24	10:81393627-81395392(+)	949	0.213233	0.627287	0.339929
ENSMUST00000111558	ENSMUSG00000025085	Ablim1	19:57036966-57239861(-)	3123	0.107727	0.316943	0.339894
ENSMUST00000073388	ENSMUSG00000017718	Afmid	11:117825924-117839908(+)	2327	0.33159	0.975736	0.339836
ENSMUST00000206597	ENSMUSG00000053470	Kdm3a	6:71611746-71621397(-)	828	0.181384	0.53375	0.33983
ENSMUST00000220928	ENSMUSG00000047227	Gm527	12:64922739-64924592(+)	598	0.541549	1.5953	0.339465
ENSMUST00000147880	ENSMUSG00000058145	Adamts17	7:66842255-67062157(+)	1878	0.148032	0.4364	0.339212
ENSMUST00000149462	ENSMUSG00000025869	Nop16	13:54585239-54589976(-)	677	0.150817	0.444646	0.339184
ENSMUST00000160097	ENSMUSG00000022553	Maf1	15:76351353-76352067(+)	379	0.18132	0.534678	0.33912
ENSMUST00000201679	ENSMUSG00000029146	Snx17	5:31193242-31195434(+)	362	1.55731	4.59257	0.339093
ENSMUST00000134749	ENSMUSG00000025007	Aldh18a1	19:40557057-40588423(-)	2493	0.109502	0.322998	0.339018
ENSMUST00000152869	ENSMUSG00000005774	Rfx5	3:94954109-94956313(+)	538	0.145106	0.428061	0.338984
ENSMUST00000148272	ENSMUSG00000027204	Fbn1	2:125389756-125506072(-)	1926	0.352475	1.04053	0.338746
ENSMUST00000095729	ENSMUSG00000071324	Armc2	10:41915000-42018382(-)	4855	0.228305	0.674313	0.338574
ENSMUST00000094130	ENSMUSG00000099481	Xndc1	7:102065758-102083081(+)	2298	0.32234	0.952071	0.338567
ENSMUST00000205285	ENSMUSG00000108599	Gm10616	7:79466409-79468535(+)	2127	0.104893	0.309846	0.338533
ENSMUST00000127582	ENSMUSG00000022822	Abcc5	16:20368877-20376642(-)	705	0.272939	0.806278	0.338517
ENSMUST00000109913	ENSMUSG00000031618	Nr3c2	8:76899772-77245012(+)	5916	0.853911	2.52347	0.338388
ENSMUST00000139003	ENSMUSG00000002963	Pnkp	7:44857173-44860424(+)	990	0.550873	1.62851	0.338268
ENSMUST00000070125	ENSMUSG00000021919	Chat	14:32408203-32465909(-)	2810	0.109932	0.3251	0.338148
ENSMUST00000154319	ENSMUSG00000020453	Patz1	11:3298284-3307667(+)	495	0.608619	1.79986	0.338148
ENSMUST00000193867	ENSMUSG00000102406	A730094K22Rik	9:91350214-91350953(-)	740	0.30461	0.901153	0.338023
ENSMUST00000127850	ENSMUSG00000039637	Coro7	16:4675516-4679742(-)	610	0.456594	1.35087	0.338
ENSMUST00000133607	ENSMUSG00000029027	Dffb	4:153964904-153975051(-)	1634	0.206701	0.611758	0.33788
ENSMUST00000034728	ENSMUSG00000032198	Dock6	9:21800180-21852635(-)	6467	0.457497	1.35417	0.337843
ENSMUST00000070575	ENSMUSG00000025162	Csnk1d	11:120961749-120991092(-)	3500	1.19223	3.52917	0.337822
ENSMUST00000113732	ENSMUSG00000026172	Bcs1l	1:74588374-74592189(+)	1679	0.538046	1.59392	0.337561
ENSMUST00000176675	ENSMUSG00000020263	Appl2	10:83600742-83609008(-)	773	0.203512	0.602917	0.337546
ENSMUST00000120481	ENSMUSG00000080832	M6pr-ps	3:99500550-99501379(+)	830	0.235774	0.698573	0.337508
ENSMUST00000140925	ENSMUSG00000028382	Ptbp3	4:59517473-59548737(-)	606	0.147875	0.438189	0.337469
[truncated: 2,009 more rows]
