# Supplementary material for: Mir125b-2 imprinted in human but not mouse brain regulates hippocampal function and circuit in mice
Source: Commun Biol. 2023 Mar 14;6:267. doi: 10.1038/s42003-023-04655-y (PMC10014956; doi:10.1038/s42003-023-04655-y)
Supplement: Supplementary file 5 — Supplementary Data 3 [file 42003_2023_4655_MOESM5_ESM.xlsx]

## Sheet: Sodium channel
tracking_id	gene_id	gene_short_name	locus	length	maKO_FPKM	maWT_FPKM	KO/WT
ENSMUST00000200839	ENSMUSG00000064329	Scn1a	2:66270778-66317946(-)	3562	0.491104	0.346095	1.41899
ENSMUST00000112371	ENSMUSG00000064329	Scn1a	2:66270782-66440837(-)	8287	4.36896	3.73887	1.16852
ENSMUST00000129508	ENSMUSG00000064329	Scn1a	2:66348364-66440814(-)	2978	2.15248	2.37248	0.90727
ENSMUST00000112366	ENSMUSG00000064329	Scn1a	2:66270781-66410064(-)	8386	2.74212	3.28123	0.835699
ENSMUST00000200829	ENSMUSG00000075318	Scn2a	2:65668765-65765055(+)	6348	2.4843	1.97584	1.25734
ENSMUST00000138368	ENSMUSG00000075318	Scn2a	2:65682280-65683866(+)	698	7.18876	6.21346	1.15697
ENSMUST00000202653	ENSMUSG00000075318	Scn2a	2:65668686-65671797(+)	1482	6.13082	5.91782	1.03599
ENSMUST00000028377	ENSMUSG00000075318	Scn2a	2:65620771-65767447(+)	8935	26.4316	25.8674	1.02181
ENSMUST00000201378	ENSMUSG00000075318	Scn2a	2:65620811-65623264(+)	2454	1.10418	1.14052	0.968137
ENSMUST00000144254	ENSMUSG00000075318	Scn2a	2:65620771-65690175(+)	1810	5.59654	6.33787	0.883032
ENSMUST00000100069	ENSMUSG00000057182	Scn3a	2:65458263-65567627(-)	8550	21.3026	19.2117	1.10883
ENSMUST00000126837	ENSMUSG00000057182	Scn3a	2:65524748-65529404(-)	365	5.31207	4.93257	1.07694
ENSMUST00000155838	ENSMUSG00000057182	Scn3a	2:65493125-65498599(-)	3502	5.7584	5.51557	1.04403
ENSMUST00000066432	ENSMUSG00000057182	Scn3a	2:65457118-65567492(-)	9560	7.10044	8.11915	0.87453
ENSMUST00000108909	ENSMUSG00000023033	Scn8a	15:100870904-101045938(+)	11436	1.57121	0.510699	3.07659
ENSMUST00000202971	ENSMUSG00000023033	Scn8a	15:100970122-100974767(+)	840	2.65323	1.03678	2.55911
ENSMUST00000201518	ENSMUSG00000023033	Scn8a	15:100870645-101011064(+)	2565	1.02319	0.4689	2.18211
ENSMUST00000108908	ENSMUSG00000023033	Scn8a	15:100870952-101041610(+)	7030	1.91344	0.912201	2.09761
ENSMUST00000201438	ENSMUSG00000023033	Scn8a	15:100955501-100961465(+)	2110	2.72726	2.33852	1.16623
ENSMUST00000108910	ENSMUSG00000023033	Scn8a	15:100936271-101045929(+)	11232	4.32879	5.47408	0.790779
ENSMUST00000200963	ENSMUSG00000023033	Scn8a	15:100936325-101040688(+)	5814	0.712318	0.943633	0.754868
ENSMUST00000096198	ENSMUSG00000023033	Scn8a	15:100933429-100940798(+)	1072	0.37457	0.576724	0.649479
ENSMUST00000202452	ENSMUSG00000023033	Scn8a	15:100968596-100970237(+)	681	2.93148	4.60055	0.637202
ENSMUST00000201246	ENSMUSG00000023033	Scn8a	15:101015937-101029807(+)	903	0.548684	1.01966	0.538105
ENSMUST00000202349	ENSMUSG00000023033	Scn8a	15:100956920-100959788(+)	514	0.204848	0.569625	0.359619
ENSMUST00000201549	ENSMUSG00000023033	Scn8a	15:100870945-101041693(+)	7120	0.00105725	0.390791	0.00270541
ENSMUST00000200959	ENSMUSG00000023033	Scn8a	15:100936306-100940421(+)	587	0	0.359593	0
ENSMUST00000100064	ENSMUSG00000075316	Scn9a	2:66480080-66634952(-)	9840	4.20779	4.58273	0.918184
ENSMUST00000141603	ENSMUSG00000075316	Scn9a	2:66564634-66634962(-)	3642	0.731194	0.926037	0.789595
ENSMUST00000169900	ENSMUSG00000075316	Scn9a	2:66482091-66634653(-)	7501	0.312919	0.58608	0.533919
ENSMUST00000151234	ENSMUSG00000075316	Scn9a	2:66540015-66543175(-)	762	0.461769	0.92312	0.500226
ENSMUST00000211945	ENSMUSG00000019194	Scn1b	7:31116524-31126844(-)	1501	3.28989	1.24175	2.6494
ENSMUST00000098548	ENSMUSG00000019194	Scn1b	7:31116524-31127003(-)	1573	6.91123	8.48712	0.81432
ENSMUST00000170998	ENSMUSG00000070304	Scn2b	9:45117782-45130070(+)	4656	3.68158	4.43131	0.830811
ENSMUST00000176169	ENSMUSG00000049281	Scn3b	9:40269269-40279514(+)	704	5.06083	2.84702	1.77759
ENSMUST00000216398	ENSMUSG00000049281	Scn3b	9:40282453-40288809(+)	385	0.48032	0.315354	1.52311
ENSMUST00000114956	ENSMUSG00000049281	Scn3b	9:40269687-40291618(+)	4045	3.45971	2.98527	1.15893
ENSMUST00000175873	ENSMUSG00000049281	Scn3b	9:40269280-40278171(+)	1507	4.75288	4.54349	1.04609
ENSMUST00000171835	ENSMUSG00000049281	Scn3b	9:40269433-40291618(+)	4024	12.629	12.2851	1.02799
ENSMUST00000049941	ENSMUSG00000049281	Scn3b	9:40269217-40291618(+)	4150	29.9125	30.8645	0.969156
ENSMUST00000176185	ENSMUSG00000049281	Scn3b	9:40269273-40291618(+)	4090	0.773491	1.13233	0.683097
ENSMUST00000176547	ENSMUSG00000049281	Scn3b	9:40279442-40289515(+)	672	1.3232	2.08787	0.633756
ENSMUST00000060125	ENSMUSG00000046480	Scn4b	9:45138395-45154152(+)	4982	0.294933	0.310348	0.95033

## Sheet: Potassium channel
tracking_id	gene_id	gene_short_name	locus	length	maKO_FPKM	maWT_FPKM	KO/WT
ENSMUST00000055168	ENSMUSG00000047976	Kcna1	6:126640397-126644796(-)	4031	1.79671	1.95141	0.920724
ENSMUST00000203094	ENSMUSG00000047976	Kcna1	6:126641664-126644813(-)	3150	0.561662	0.688008	0.81636
ENSMUST00000196403	ENSMUSG00000040724	Kcna2	3:107102682-107105971(+)	2430	0.834557	0.571696	1.45979
ENSMUST00000038695	ENSMUSG00000040724	Kcna2	3:107101567-107115005(+)	11582	3.7845	4.1606	0.909604
ENSMUST00000052718	ENSMUSG00000047959	Kcna3	3:107036169-107038070(+)	1902	14.1489	12.4166	1.13951
ENSMUST00000173191	ENSMUSG00000042604	Kcna4	2:107291395-107294472(+)	370	1.9005	0.814935	2.33209
ENSMUST00000037012	ENSMUSG00000042604	Kcna4	2:107290639-107298502(+)	4792	7.0224	6.81989	1.02969
ENSMUST00000060972	ENSMUSG00000045534	Kcna5	6:126532551-126535412(-)	2862	1.64256	1.61373	1.01787
ENSMUST00000040751	ENSMUSG00000038077	Kcna6	6:126708329-126740662(-)	5827	12.1053	6.20898	1.94964
ENSMUST00000128137	ENSMUSG00000038077	Kcna6	6:126708331-126736811(-)	2080	0.261288	0.359326	0.727161
ENSMUST00000185333	ENSMUSG00000038077	Kcna6	6:126708332-126740674(-)	5836	2.76179	8.07951	0.341826
ENSMUST00000112242	ENSMUSG00000038077	Kcna6	6:126736688-126740151(-)	3464	0	0.749118	0
ENSMUST00000059826	ENSMUSG00000050556	Kcnb1	2:167103412-167190155(-)	4015	1.898	1.31337	1.44514
ENSMUST00000207917	ENSMUSG00000050556	Kcnb1	2:167095969-167188818(-)	11153	5.98728	6.1458	0.974207
ENSMUST00000148226	ENSMUSG00000050556	Kcnb1	2:167098908-167101170(-)	1119	0.0503803	1.32522	0.0380166
ENSMUST00000175681	ENSMUSG00000092083	Kcnb2	1:15287254-15712548(+)	3963	2.79769	2.27084	1.23201
ENSMUST00000170146	ENSMUSG00000092083	Kcnb2	1:15312452-15723750(+)	14845	3.28799	3.25952	1.00873
ENSMUST00000160433	ENSMUSG00000058975	Kcnc1	7:46397648-46438704(+)	3156	2.71749	2.79255	0.973121
ENSMUST00000025202	ENSMUSG00000058975	Kcnc1	7:46396497-46433354(+)	7760	7.43303	7.7388	0.960489
ENSMUST00000218827	ENSMUSG00000035681	Kcnc2	10:112456343-112467024(+)	4370	1.58101	1.26672	1.24811
ENSMUST00000219301	ENSMUSG00000035681	Kcnc2	10:112271121-112463050(+)	2944	2.15368	1.74758	1.23238
ENSMUST00000092175	ENSMUSG00000035681	Kcnc2	10:112271121-112466304(+)	5046	2.75765	4.37752	0.629957
ENSMUST00000208651	ENSMUSG00000062785	Kcnc3	7:44590664-44602141(+)	2728	0.828213	0.364042	2.27505
ENSMUST00000208412	ENSMUSG00000062785	Kcnc3	7:44593995-44595771(+)	757	1.05737	0.961477	1.09974
ENSMUST00000107906	ENSMUSG00000062785	Kcnc3	7:44590886-44604754(+)	5062	2.04681	2.81356	0.72748
ENSMUST00000009617	ENSMUSG00000027895	Kcnc4	3:107438303-107459552(-)	3667	6.68995	6.47737	1.03282
ENSMUST00000009875	ENSMUSG00000009731	Kcnd1	X:7822289-7838280(+)	5287	1.47067	1.57497	0.933777
ENSMUST00000081542	ENSMUSG00000060882	Kcnd2	6:21215503-21729805(+)	5152	24.0757	23.8761	1.00836
ENSMUST00000098761	ENSMUSG00000040896	Kcnd3	3:105452330-105674002(+)	7169	12.5975	12.6323	0.997245
ENSMUST00000141694	ENSMUSG00000040896	Kcnd3	3:105452573-105667589(+)	3726	1.12761	1.24653	0.904599
ENSMUST00000118360	ENSMUSG00000040896	Kcnd3	3:105453086-105669460(+)	2668	0.676873	0.986176	0.686361
ENSMUST00000170580	ENSMUSG00000051726	Kcnf1	12:17172100-17176888(-)	4789	5.73868	5.14577	1.11522
ENSMUST00000109191	ENSMUSG00000074575	Kcng1	2:168260117-168281132(-)	4089	1.105	1.37793	0.801928
ENSMUST00000077962	ENSMUSG00000059852	Kcng2	18:80294546-80364254(-)	2813	0.660751	0.810536	0.815203
ENSMUST00000051482	ENSMUSG00000045053	Kcng3	17:83585957-83631895(-)	3356	0.950979	0.974841	0.975522
ENSMUST00000078470	ENSMUSG00000058248	Kcnh1	1:192190774-192510159(+)	7242	1.01168	0.970216	1.04274
ENSMUST00000110844	ENSMUSG00000058248	Kcnh1	1:192190774-192510159(+)	7161	1.05697	1.13654	0.929989
ENSMUST00000036092	ENSMUSG00000038319	Kcnh2	5:24319589-24351604(-)	4221	6.84052	6.0251	1.13534
ENSMUST00000142197	ENSMUSG00000038319	Kcnh2	5:24325448-24326519(-)	605	0.857978	1.37825	0.622513
ENSMUST00000126791	ENSMUSG00000038319	Kcnh2	5:24324490-24325789(-)	710	0.176988	0.952018	0.185908
ENSMUST00000115098	ENSMUSG00000038319	Kcnh2	5:24319589-24329591(-)	3193	0	0.710839	0
ENSMUST00000041415	ENSMUSG00000037579	Kcnh3	15:99224976-99242817(+)	3583	2.76873	2.49987	1.10755
ENSMUST00000107361	ENSMUSG00000035355	Kcnh4	11:100740376-100759740(-)	3748	2.48925	2.12824	1.16963
ENSMUST00000107363	ENSMUSG00000035355	Kcnh4	11:100740382-100759942(-)	3948	0.433449	0.912424	0.475052
ENSMUST00000042299	ENSMUSG00000034402	Kcnh5	12:74897220-75177332(-)	4058	2.83718	2.67503	1.06062
ENSMUST00000001965	ENSMUSG00000001901	Kcnh6	11:106008173-106034549(+)	3368	0.55237	0.737646	0.748828
ENSMUST00000112454	ENSMUSG00000059742	Kcnh7	2:62786281-63184287(-)	3073	2.63599	1.30825	2.0149
ENSMUST00000131799	ENSMUSG00000059742	Kcnh7	2:63181469-63184262(-)	1079	6.12737	5.76368	1.0631
ENSMUST00000075052	ENSMUSG00000059742	Kcnh7	2:62693414-63184278(-)	13321	3.78257	3.8069	0.993609
ENSMUST00000112452	ENSMUSG00000059742	Kcnh7	2:62786367-63184170(-)	2849	0.278009	0.928019	0.299573
ENSMUST00000039366	ENSMUSG00000035580	Kcnh8	17:52602709-52979194(+)	4287	2.04388	1.94251	1.05219
ENSMUST00000187213	ENSMUSG00000009545	Kcnq1	7:143109194-143149537(+)	282	1.52858	0.662774	2.30634
ENSMUST00000103051	ENSMUSG00000016346	Kcnq2	2:181079581-181135261(-)	4200	0.87176	0.360033	2.42133
ENSMUST00000197599	ENSMUSG00000016346	Kcnq2	2:181082403-181109756(-)	855	1.01585	0.439156	2.31319
ENSMUST00000049792	ENSMUSG00000016346	Kcnq2	2:181075588-181135177(-)	2920	0.722105	0.444855	1.62324
ENSMUST00000145861	ENSMUSG00000016346	Kcnq2	2:181084582-181100798(-)	3131	7.41932	7.22397	1.02704
ENSMUST00000197015	ENSMUSG00000016346	Kcnq2	2:181075586-181135127(-)	8031	15.8622	15.7837	1.00497
ENSMUST00000144592	ENSMUSG00000016346	Kcnq2	2:181096241-181135177(-)	2011	3.34903	3.43528	0.974893
ENSMUST00000140789	ENSMUSG00000016346	Kcnq2	2:181108444-181135243(-)	5796	3.28561	3.46395	0.948515
ENSMUST00000016491	ENSMUSG00000016346	Kcnq2	2:181075579-181135300(-)	3067	1.09135	1.18692	0.919481
ENSMUST00000149964	ENSMUSG00000016346	Kcnq2	2:181075579-181135214(-)	8209	7.70182	9.41915	0.817677
ENSMUST00000103049	ENSMUSG00000016346	Kcnq2	2:181080503-181134922(-)	2936	2.01814	2.50955	0.804184
ENSMUST00000123336	ENSMUSG00000016346	Kcnq2	2:181108444-181135177(-)	1686	0.188026	1.8219	0.103203
ENSMUST00000183354	ENSMUSG00000056258	Kcnq3	15:66025116-66103254(-)	666	1.11297	0.598927	1.85827
ENSMUST00000183633	ENSMUSG00000056258	Kcnq3	15:66283073-66286051(-)	2979	5.31132	5.16177	1.02897
ENSMUST00000070256	ENSMUSG00000056258	Kcnq3	15:65986387-66286224(-)	11406	9.20251	9.29362	0.990197
ENSMUST00000030376	ENSMUSG00000028631	Kcnq4	4:120696138-120747248(-)	3919	2.95154	3.09355	0.954095
ENSMUST00000029667	ENSMUSG00000028033	Kcnq5	1:21398403-21961581(-)	6562	2.67218	2.84892	0.937962
ENSMUST00000115300	ENSMUSG00000028033	Kcnq5	1:21398408-21961942(-)	6975	0.837441	1.24784	0.671112
ENSMUST00000115299	ENSMUSG00000028033	Kcnq5	1:21466245-21961665(-)	1472	0.738503	1.83473	0.402513
ENSMUST00000045196	ENSMUSG00000040164	Kcns1	2:164163619-164171113(-)	2712	2.69297	2.76371	0.974404
ENSMUST00000072868	ENSMUSG00000050963	Kcns2	15:34837381-34842337(+)	4360	4.52854	4.29484	1.05441
ENSMUST00000217974	ENSMUSG00000043673	Kcns3	12:11090737-11151056(-)	2314	0.00019453	0.320604	0.000606761
ENSMUST00000022967	ENSMUSG00000022342	Kcnv1	15:45106284-45114934(-)	4496	3.53219	3.78325	0.933639

## Sheet: Glutamate receptor
tracking_id	gene_id	gene_short_name	locus	length	maKO_FPKM	maWT_FPKM	KO/WT
ENSMUST00000094179	ENSMUSG00000020524	Gria1	11:57011956-57330243(+)	5399	7.75792	7.14529	1.08574
ENSMUST00000036315	ENSMUSG00000020524	Gria1	11:57011810-57330244(+)	5546	26.8226	27.5366	0.974071
ENSMUST00000125292	ENSMUSG00000020524	Gria1	11:57011387-57015291(+)	287	1.50804	2.26166	0.666785
ENSMUST00000107745	ENSMUSG00000033981	Gria2	3:80687795-80802835(-)	4026	17.6639	15.9878	1.10484
ENSMUST00000194383	ENSMUSG00000033981	Gria2	3:80691521-80802791(-)	3462	30.54	28.8777	1.05756
ENSMUST00000075316	ENSMUSG00000033981	Gria2	3:80681450-80802835(-)	10371	26.4414	25.9098	1.02052
ENSMUST00000193645	ENSMUSG00000033981	Gria2	3:80704639-80802650(-)	4799	35.095	35.4146	0.990975
ENSMUST00000194164	ENSMUSG00000033981	Gria2	3:80800036-80802693(-)	2147	5.02463	5.91371	0.849658
ENSMUST00000192463	ENSMUSG00000033981	Gria2	3:80688040-80802579(-)	3681	2.25606	2.8161	0.801129
ENSMUST00000156721	ENSMUSG00000001986	Gria3	X:41401398-41676592(+)	3645	2.13081	1.56383	1.36256
ENSMUST00000128197	ENSMUSG00000001986	Gria3	X:41400854-41613099(+)	5108	0.609727	0.486028	1.25451
ENSMUST00000139965	ENSMUSG00000001986	Gria3	X:41401436-41678598(+)	5172	0.377911	0.33976	1.11229
ENSMUST00000076349	ENSMUSG00000001986	Gria3	X:41401304-41678601(+)	5192	7.48209	7.7553	0.964771
ENSMUST00000148212	ENSMUSG00000001986	Gria3	X:41401482-41613554(+)	5206	0.693647	0.799475	0.867628
ENSMUST00000126843	ENSMUSG00000001986	Gria3	X:41610197-41621262(+)	560	0.960174	1.28822	0.745349
ENSMUST00000124169	ENSMUSG00000001986	Gria3	X:41402740-41478661(+)	322	0	0.848925	0
ENSMUST00000212533	ENSMUSG00000025892	Gria4	9:4417899-4795519(-)	5207	3.06362	1.98693	1.54189
ENSMUST00000163309	ENSMUSG00000025892	Gria4	9:4478263-4796234(-)	2338	18.0395	15.7051	1.14864
ENSMUST00000027020	ENSMUSG00000025892	Gria4	9:4417899-4796234(-)	5441	8.03171	7.73397	1.0385
ENSMUST00000063508	ENSMUSG00000025892	Gria4	9:4417896-4796142(-)	5352	6.03428	6.96472	0.866407
ENSMUST00000043349	ENSMUSG00000041078	Grid1	14:34819825-35583379(+)	6003	8.1312	7.66332	1.06105
ENSMUST00000160408	ENSMUSG00000071424	Grid2	6:63256195-63504872(+)	2331	6.85946	6.24746	1.09796
ENSMUST00000095852	ENSMUSG00000071424	Grid2	6:63256027-64668285(+)	5860	6.82362	6.43324	1.06068
ENSMUST00000210324	ENSMUSG00000071424	Grid2	6:64663188-64704323(+)	4125	1.33049	1.29444	1.02785
ENSMUST00000159319	ENSMUSG00000071424	Grid2	6:63255876-63314071(+)	3397	2.45898	2.56713	0.957871
ENSMUST00000161105	ENSMUSG00000071424	Grid2	6:63256826-64278792(+)	4274	0.947222	1.07247	0.883215
ENSMUST00000159561	ENSMUSG00000071424	Grid2	6:63256006-64182477(+)	4387	0.706057	0.885563	0.797297
ENSMUST00000162968	ENSMUSG00000071424	Grid2	6:64076792-64094748(+)	581	0.691816	1.31801	0.524894
ENSMUST00000210910	ENSMUSG00000022935	Grik1	16:87945594-88290228(-)	3116	1.93115	1.71152	1.12832
ENSMUST00000072256	ENSMUSG00000022935	Grik1	16:87895902-88290258(-)	3655	3.50334	3.15762	1.10949
ENSMUST00000210700	ENSMUSG00000022935	Grik1	16:87912482-87923831(-)	1394	2.97391	2.9441	1.01013
ENSMUST00000023652	ENSMUSG00000022935	Grik1	16:87895901-88290243(-)	3554	5.6444	6.56787	0.859396
ENSMUST00000211635	ENSMUSG00000022935	Grik1	16:87935200-88290215(-)	3296	2.43763	3.06949	0.794148
ENSMUST00000211444	ENSMUSG00000022935	Grik1	16:87912416-88290214(-)	3528	0.270197	0.376618	0.71743
ENSMUST00000219051	ENSMUSG00000056073	Grik2	10:49193630-49433386(-)	1374	1.54506	0.68883	2.24302
ENSMUST00000220330	ENSMUSG00000056073	Grik2	10:49101128-49103931(-)	567	1.55208	0.930714	1.66762
ENSMUST00000220263	ENSMUSG00000056073	Grik2	10:49495440-49788754(-)	2085	9.23623	7.89291	1.17019
ENSMUST00000079751	ENSMUSG00000056073	Grik2	10:49105018-49783259(-)	2610	17.8233	15.7428	1.13216
ENSMUST00000217673	ENSMUSG00000056073	Grik2	10:49099843-49243036(-)	4365	11.7696	10.8456	1.0852
ENSMUST00000218823	ENSMUSG00000056073	Grik2	10:49094833-49788766(-)	9427	6.20246	5.89397	1.05234
ENSMUST00000105484	ENSMUSG00000056073	Grik2	10:49099843-49783259(-)	3992	2.45873	3.60302	0.682408
ENSMUST00000218441	ENSMUSG00000056073	Grik2	10:49100989-49783409(-)	3083	4.01041	6.05135	0.66273
ENSMUST00000218598	ENSMUSG00000056073	Grik2	10:49100727-49783259(-)	3245	0.271831	0.416083	0.65331
ENSMUST00000030676	ENSMUSG00000001985	Grik3	4:125490700-125714173(+)	8973	10.6815	11.3217	0.943454
ENSMUST00000114865	ENSMUSG00000032017	Grik4	9:42518135-42944493(-)	5887	2.04321	1.72543	1.18417
ENSMUST00000034515	ENSMUSG00000032017	Grik4	9:42520412-42808699(-)	3413	1.65504	2.08718	0.792955
ENSMUST00000206132	ENSMUSG00000003378	Grik5	7:25046202-25059431(-)	880	2.87976	1.93755	1.48629
ENSMUST00000003468	ENSMUSG00000003378	Grik5	7:25009849-25072292(-)	3763	23.6199	25.5702	0.923728
ENSMUST00000206134	ENSMUSG00000003378	Grik5	7:25009849-25072346(-)	4061	1.76314	1.95501	0.901857
ENSMUST00000205328	ENSMUSG00000003378	Grik5	7:25009849-25072101(-)	3597	0.412625	0.500431	0.824539
ENSMUST00000205661	ENSMUSG00000003378	Grik5	7:25060112-25065193(-)	818	1.47073	2.04806	0.718109
ENSMUST00000206095	ENSMUSG00000003378	Grik5	7:25060297-25060994(-)	600	0.2643	0.759565	0.347962
ENSMUST00000205993	ENSMUSG00000003378	Grik5	7:25068564-25072310(-)	455	0.328468	1.41089	0.232809
ENSMUST00000153465	ENSMUSG00000026959	Grin1	2:25303481-25305100(-)	634	0.892619	0.515822	1.73048
ENSMUST00000114310	ENSMUSG00000026959	Grin1	2:25291181-25319095(-)	4276	0.848958	0.626681	1.35469
ENSMUST00000114308	ENSMUSG00000026959	Grin1	2:25291181-25319095(-)	4165	1.52507	1.13265	1.34646
ENSMUST00000114312	ENSMUSG00000026959	Grin1	2:25291181-25319187(-)	3838	9.76944	7.74567	1.26128
ENSMUST00000153551	ENSMUSG00000026959	Grin1	2:25303584-25305397(-)	731	0.627109	0.516822	1.21339
ENSMUST00000028335	ENSMUSG00000026959	Grin1	2:25291181-25319120(-)	4238	3.33083	3.35049	0.994132
ENSMUST00000144402	ENSMUSG00000026959	Grin1	2:25314401-25319163(-)	3024	1.72455	1.74614	0.987636
ENSMUST00000155627	ENSMUSG00000026959	Grin1	2:25310801-25319126(-)	3437	2.52963	2.6418	0.95754
ENSMUST00000114307	ENSMUSG00000026959	Grin1	2:25291181-25319120(-)	4127	6.86632	7.58463	0.905294
ENSMUST00000114314	ENSMUSG00000026959	Grin1	2:25291181-25319120(-)	3882	0.289363	1.47515	0.196158
ENSMUST00000156482	ENSMUSG00000059003	Grin2a	16:9991655-9994270(-)	1109	1.39775	0.561433	2.48961
ENSMUST00000197242	ENSMUSG00000059003	Grin2a	16:9991655-9995560(-)	3906	1.28926	1.12896	1.14199
ENSMUST00000199708	ENSMUSG00000059003	Grin2a	16:9567898-9994923(-)	14634	2.35536	2.33593	1.00832
ENSMUST00000199267	ENSMUSG00000059003	Grin2a	16:9761499-9797333(-)	602	1.27153	1.756	0.724106
ENSMUST00000188999	ENSMUSG00000030209	Grin2b	6:136044193-136171889(-)	601	15.5266	11.6946	1.32767
ENSMUST00000111905	ENSMUSG00000030209	Grin2b	6:135729826-136173511(-)	7484	6.16013	4.87939	1.26248
ENSMUST00000053880	ENSMUSG00000030209	Grin2b	6:135713233-136173125(-)	24060	24.3863	24.092	1.01222
ENSMUST00000152012	ENSMUSG00000030209	Grin2b	6:135869703-136173511(-)	2461	2.65584	2.62944	1.01004
ENSMUST00000143943	ENSMUSG00000030209	Grin2b	6:136044196-136173511(-)	703	2.21195	2.19157	1.0093
ENSMUST00000198283	ENSMUSG00000030209	Grin2b	6:136171763-136173377(-)	241	0	0.953433	0
ENSMUST00000125905	ENSMUSG00000030209	Grin2b	6:136044196-136173511(-)	630	0	3.22694	0
ENSMUST00000003351	ENSMUSG00000020734	Grin2c	11:115249169-115265429(-)	4279	0.00830677	0.483735	0.0171722
ENSMUST00000211713	ENSMUSG00000002771	Grin2d	7:45832253-45870429(-)	5244	3.18135	2.45262	1.29712
ENSMUST00000211250	ENSMUSG00000002771	Grin2d	7:45866377-45878378(-)	1009	0.887667	0.903977	0.981958
ENSMUST00000002848	ENSMUSG00000002771	Grin2d	7:45831883-45867129(-)	5431	3.21672	4.88286	0.658778
ENSMUST00000131797	ENSMUSG00000039579	Grin3a	4:49769635-49845744(-)	3799	6.97591	6.28204	1.11045
ENSMUST00000093859	ENSMUSG00000039579	Grin3a	4:49661611-49845549(-)	7491	2.28142	2.24025	1.01838
ENSMUST00000149059	ENSMUSG00000039579	Grin3a	4:49704204-49719250(-)	3925	1.08413	1.13861	0.952152
ENSMUST00000076674	ENSMUSG00000039579	Grin3a	4:49661611-49845549(-)	7431	17.3336	18.3843	0.942848
ENSMUST00000105560	ENSMUSG00000019828	Grm1	10:10688801-11080956(-)	4265	3.00607	2.3261	1.29232
ENSMUST00000156826	ENSMUSG00000019828	Grm1	10:11080489-11082250(-)	450	1.59891	1.27275	1.25626
ENSMUST00000044306	ENSMUSG00000019828	Grm1	10:10686059-11082356(-)	6930	5.17155	5.23228	0.988393
ENSMUST00000201681	ENSMUSG00000023192	Grm2	9:106644885-106656082(-)	2111	2.75666	1.63454	1.68651
ENSMUST00000023959	ENSMUSG00000023192	Grm2	9:106643117-106656080(-)	4711	2.79305	2.81644	0.991695
ENSMUST00000004076	ENSMUSG00000003974	Grm3	5:9485541-9725170(-)	3049	38.0114	37.8166	1.00515
ENSMUST00000118161	ENSMUSG00000063239	Grm4	17:27425904-27513341(-)	4537	4.01758	4.06118	0.989264
ENSMUST00000155358	ENSMUSG00000049583	Grm5	7:87602441-88131654(+)	4500	5.53412	4.07643	1.35759
ENSMUST00000138732	ENSMUSG00000049583	Grm5	7:87603089-87809620(+)	683	1.84496	1.37604	1.34077
ENSMUST00000208878	ENSMUSG00000049583	Grm5	7:87584375-87586957(+)	609	1.71449	1.3041	1.31469
ENSMUST00000208791	ENSMUSG00000049583	Grm5	7:87584168-87805180(+)	2742	6.32641	5.05523	1.25146
ENSMUST00000125009	ENSMUSG00000049583	Grm5	7:87584393-88134907(+)	8047	33.4179	35.0441	0.953596
ENSMUST00000208776	ENSMUSG00000049583	Grm5	7:87584398-87602402(+)	551	11.9688	13.728	0.871853
ENSMUST00000107263	ENSMUSG00000049583	Grm5	7:87602544-88130869(+)	3516	6.23956	7.55729	0.825635
ENSMUST00000174018	ENSMUSG00000056755	Grm7	6:110645581-111497090(+)	4210	2.66527	2.08553	1.27798
ENSMUST00000172951	ENSMUSG00000056755	Grm7	6:110645582-111567230(+)	4197	11.7854	12.1713	0.968294
ENSMUST00000071076	ENSMUSG00000056755	Grm7	6:110645581-111566067(+)	3127	2.77141	2.88018	0.962235
ENSMUST00000174310	ENSMUSG00000056755	Grm7	6:111495744-111502284(+)	386	0.231184	0.450411	0.513273
ENSMUST00000131897	ENSMUSG00000024211	Grm8	6:27761343-28133325(-)	1238	1.71677	0.717434	2.39293
ENSMUST00000090512	ENSMUSG00000024211	Grm8	6:27275612-28126195(-)	2830	1.51735	1.19004	1.27504
ENSMUST00000146727	ENSMUSG00000024211	Grm8	6:27934377-28135178(-)	4799	1.45317	1.24709	1.16525
ENSMUST00000115323	ENSMUSG00000024211	Grm8	6:27275119-28134545(-)	3856	3.31592	3.5592	0.931648

## Sheet: GABA receptor
tracking_id	gene_id	gene_short_name	locus	length	maKO_FPKM	maWT_FPKM	KO/WT
ENSMUST00000132971	ENSMUSG00000010803	Gabra1	11:42175984-42182930(-)	398	2.29802	0.773313	2.97166
ENSMUST00000169305	ENSMUSG00000010803	Gabra1	11:42177290-42182460(-)	2503	1.35031	1.08083	1.24933
ENSMUST00000020707	ENSMUSG00000010803	Gabra1	11:42130939-42182930(-)	4688	6.53513	5.90213	1.10725
ENSMUST00000205546	ENSMUSG00000010803	Gabra1	11:42130939-42182163(-)	4045	1.78163	3.18918	0.558648
ENSMUST00000206105	ENSMUSG00000010803	Gabra1	11:42135558-42179843(-)	1116	0.191279	0.496429	0.38531
ENSMUST00000153147	ENSMUSG00000010803	Gabra1	11:42155009-42179956(-)	486	0	0.979489	0
ENSMUST00000197124	ENSMUSG00000000560	Gabra2	5:70960955-71013684(-)	2628	3.68036	3.36274	1.09445
ENSMUST00000197284	ENSMUSG00000000560	Gabra2	5:70957597-71095849(-)	5852	3.51322	3.62369	0.969515
ENSMUST00000199012	ENSMUSG00000000560	Gabra2	5:71091750-71094865(-)	672	0.543177	1.22602	0.443041
ENSMUST00000055966	ENSMUSG00000031343	Gabra3	X:72432681-72656186(-)	3662	19.8471	19.7019	1.00737
ENSMUST00000137517	ENSMUSG00000031343	Gabra3	X:72501194-72656246(-)	589	0.891252	1.29849	0.686376
ENSMUST00000031121	ENSMUSG00000029211	Gabra4	5:71569749-71658308(-)	4108	5.49983	5.91934	0.929129
ENSMUST00000199150	ENSMUSG00000029211	Gabra4	5:71655196-71657820(-)	2191	0.847451	0.954356	0.887982
ENSMUST00000198138	ENSMUSG00000029211	Gabra4	5:71572055-71657875(-)	440	0.266195	0.865929	0.30741
ENSMUST00000206734	ENSMUSG00000055078	Gabra5	7:57407905-57510059(-)	2224	1.56487	1.03044	1.51864
ENSMUST00000206382	ENSMUSG00000055078	Gabra5	7:57407719-57509371(-)	2607	8.45722	6.70927	1.26053
ENSMUST00000068456	ENSMUSG00000055078	Gabra5	7:57407672-57510009(-)	2671	9.56184	12.5837	0.759859
ENSMUST00000199967	ENSMUSG00000029212	Gabrb1	5:71658113-72108779(+)	799	3.96403	2.17468	1.82281
ENSMUST00000031122	ENSMUSG00000029212	Gabrb1	5:71699932-72149037(+)	13737	6.85647	7.01497	0.977405
ENSMUST00000136050	ENSMUSG00000007653	Gabrb2	11:42421279-42487545(+)	658	6.32337	0.825071	7.66403
ENSMUST00000007797	ENSMUSG00000007653	Gabrb2	11:42419757-42629028(+)	3989	28.3321	28.7772	0.984533
ENSMUST00000143626	ENSMUSG00000007653	Gabrb2	11:42421310-42531622(+)	2709	2.87034	3.32298	0.863785
ENSMUST00000156375	ENSMUSG00000033676	Gabrb3	7:57591173-57765781(+)	701	2.62085	2.1258	1.23288
ENSMUST00000196198	ENSMUSG00000033676	Gabrb3	7:57590518-57827634(+)	4348	2.35398	2.044	1.15165
ENSMUST00000039697	ENSMUSG00000033676	Gabrb3	7:57591162-57828802(+)	5579	41.2965	40.0265	1.03173
ENSMUST00000136033	ENSMUSG00000033676	Gabrb3	7:57792128-57816315(+)	696	2.6535	4.32752	0.613169
ENSMUST00000030925	ENSMUSG00000029054	Gabrd	4:155384980-155398112(-)	1921	0.68461	0.933895	0.73307
ENSMUST00000197068	ENSMUSG00000001260	Gabrg1	5:70773376-70842314(-)	1926	1.70792	1.08572	1.57308
ENSMUST00000200126	ENSMUSG00000001260	Gabrg1	5:70813562-70842314(-)	2743	0.590984	0.480814	1.22913
ENSMUST00000031119	ENSMUSG00000001260	Gabrg1	5:70751047-70842617(-)	4771	8.7983	7.83087	1.12354
ENSMUST00000199705	ENSMUSG00000001260	Gabrg1	5:70751775-70842204(-)	3507	0.302563	0.803243	0.376677
ENSMUST00000070725	ENSMUSG00000020436	Gabrg2	11:41910203-42000857(-)	4041	32.0651	32.0961	0.999034
ENSMUST00000109290	ENSMUSG00000020436	Gabrg2	11:41914567-42000356(-)	2868	2.35242	2.56571	0.916869
ENSMUST00000146198	ENSMUSG00000020436	Gabrg2	11:41911711-41916623(-)	1221	3.38227	3.82306	0.884702
ENSMUST00000070735	ENSMUSG00000020436	Gabrg2	11:41911709-42000532(-)	2234	1.79213	2.71871	0.659184
ENSMUST00000068394	ENSMUSG00000055026	Gabrg3	7:57178382-57386871(-)	1724	2.74242	2.16774	1.26511
ENSMUST00000171965	ENSMUSG00000055026	Gabrg3	7:57322837-57387188(-)	1496	4.40468	4.0468	1.08844
ENSMUST00000068911	ENSMUSG00000055026	Gabrg3	7:56716465-57387188(-)	9767	3.07847	3.20884	0.959372
ENSMUST00000114553	ENSMUSG00000031344	Gabrq	X:72825178-72842602(+)	4943	1.62476	1.38443	1.17359
ENSMUST00000033711	ENSMUSG00000031344	Gabrq	X:72825436-72838544(+)	2000	0.370919	0.562069	0.659917
ENSMUST00000173823	ENSMUSG00000024462	Gabbr1	17:37046020-37074290(+)	4204	1.14438	0.426738	2.68169
ENSMUST00000174181	ENSMUSG00000024462	Gabbr1	17:37062984-37064857(+)	608	8.04561	5.79126	1.38927
ENSMUST00000174456	ENSMUSG00000024462	Gabbr1	17:37046028-37049467(+)	1595	26.0144	24.9849	1.0412
ENSMUST00000025338	ENSMUSG00000024462	Gabbr1	17:37045966-37075067(+)	5248	22.9598	22.9721	0.999465
ENSMUST00000172792	ENSMUSG00000024462	Gabbr1	17:37050631-37074304(+)	4036	67.7393	69.5257	0.974306
ENSMUST00000174347	ENSMUSG00000024462	Gabbr1	17:37050674-37056357(+)	821	0.504661	0.567085	0.889921
ENSMUST00000174866	ENSMUSG00000024462	Gabbr1	17:37055712-37056863(+)	378	1.55395	1.84955	0.840177
ENSMUST00000172789	ENSMUSG00000024462	Gabbr1	17:37046568-37049467(+)	1460	6.13656	8.63734	0.710469
ENSMUST00000174071	ENSMUSG00000024462	Gabbr1	17:37070444-37072230(+)	716	1.4284	3.14128	0.454719
ENSMUST00000107749	ENSMUSG00000039809	Gabbr2	4:46662305-46991873(-)	5750	18.8919	17.7623	1.0636
ENSMUST00000129328	ENSMUSG00000039809	Gabbr2	4:46664502-46688447(-)	1887	0.245051	0.371678	0.65931

## Sheet: Presynaptic molecules
tracking_id	gene_id	gene_short_name	locus	length	maKO_FPKM	maWT_FPKM	KO/WT
ENSMUST00000115345	ENSMUSG00000037217	Syn1	X:20860511-20921004(-)	3261	12.7249	12.5184	1.0165
ENSMUST00000081893	ENSMUSG00000037217	Syn1	X:20860515-20920918(-)	3209	6.41197	7.84571	0.817258
ENSMUST00000009538	ENSMUSG00000009394	Syn2	6:115134917-115282006(+)	2708	3.4134	2.60139	1.31214
ENSMUST00000204726	ENSMUSG00000009394	Syn2	6:115252995-115278709(+)	2372	1.87774	1.92752	0.974174
ENSMUST00000169345	ENSMUSG00000009394	Syn2	6:115134902-115276559(+)	3854	24.8723	25.6206	0.970793
ENSMUST00000203450	ENSMUSG00000009394	Syn2	6:115134950-115276559(+)	3806	0.0224001	0.944054	0.0237276
ENSMUST00000139197	ENSMUSG00000059602	Syn3	10:86351145-86498896(-)	1442	0.390231	0.317013	1.23096
ENSMUST00000121789	ENSMUSG00000059602	Syn3	10:86291593-86498882(-)	4006	1.50609	1.31721	1.14339
ENSMUST00000123783	ENSMUSG00000059602	Syn3	10:86347774-86491897(-)	4775	3.04751	2.72224	1.11949
ENSMUST00000145864	ENSMUSG00000059602	Syn3	10:86070502-86491897(-)	4003	2.3589	2.50418	0.941985
ENSMUST00000120638	ENSMUSG00000059602	Syn3	10:86055125-86498856(-)	2360	10.1792	11.169	0.91138
ENSMUST00000143319	ENSMUSG00000059602	Syn3	10:86057423-86066843(-)	566	0	0.437387	0
ENSMUST00000009728	ENSMUSG00000022415	Syngr1	15:80091334-80113441(+)	819	3.7748	2.78688	1.35449
ENSMUST00000009727	ENSMUSG00000022415	Syngr1	15:80091344-80119501(+)	4180	31.145	34.9527	0.891061
ENSMUST00000135727	ENSMUSG00000022415	Syngr1	15:80115473-80116265(+)	576	0	1.61238	0
ENSMUST00000026649	ENSMUSG00000048277	Syngr2	11:117809668-117814283(+)	1520	4.37895	4.71912	0.927917
ENSMUST00000007236	ENSMUSG00000007021	Syngr3	17:24685092-24689955(-)	1965	60.076	61.7283	0.973233
ENSMUST00000134355	ENSMUSG00000031144	Syp	X:7643909-7645033(+)	417	3.1639	1.84283	1.71687
ENSMUST00000137515	ENSMUSG00000031144	Syp	X:7639761-7644242(+)	430	0.937204	0.643878	1.45556
ENSMUST00000149795	ENSMUSG00000031144	Syp	X:7638638-7647369(+)	2843	1.06462	0.823787	1.29235
ENSMUST00000069520	ENSMUSG00000031144	Syp	X:7638471-7653256(+)	2591	116.369	113.749	1.02303
ENSMUST00000070323	ENSMUSG00000056296	Synpr	14:13284780-13615459(+)	2541	4.27265	3.81645	1.11954
ENSMUST00000153954	ENSMUSG00000056296	Synpr	14:13453958-13563045(+)	747	3.55618	3.5299	1.00744
ENSMUST00000112656	ENSMUSG00000056296	Synpr	14:13454057-13615459(+)	2548	14.6619	15.2187	0.963413
ENSMUST00000146618	ENSMUSG00000035864	Syt1	10:108899215-109010962(-)	3488	3.99506	3.28516	1.21609
ENSMUST00000147593	ENSMUSG00000035864	Syt1	10:108627286-108636964(-)	717	3.33181	2.89575	1.15059
ENSMUST00000105276	ENSMUSG00000035864	Syt1	10:108497650-109010975(-)	4820	2.57561	2.29627	1.12165
ENSMUST00000156979	ENSMUSG00000035864	Syt1	10:108627342-109009111(-)	1113	1.56185	1.49753	1.04295
ENSMUST00000064054	ENSMUSG00000035864	Syt1	10:108497652-109010982(-)	4745	51.4777	51.6687	0.996303
ENSMUST00000121990	ENSMUSG00000026452	Syt2	1:134709300-134753149(+)	6879	2.93158	3.37001	0.869902
ENSMUST00000187725	ENSMUSG00000026452	Syt2	1:134646677-134741829(+)	383	1.72859	2.03259	0.850437
ENSMUST00000118831	ENSMUSG00000030731	Syt3	7:44384154-44400187(+)	2627	6.68264	2.36838	2.82161
ENSMUST00000130707	ENSMUSG00000030731	Syt3	7:44384604-44386051(+)	442	2.59093	1.559	1.66192
ENSMUST00000130844	ENSMUSG00000030731	Syt3	7:44384604-44386121(+)	539	2.15147	1.39121	1.54647
ENSMUST00000118962	ENSMUSG00000030731	Syt3	7:44384102-44400029(+)	2494	7.15734	10.8703	0.658431
ENSMUST00000025110	ENSMUSG00000024261	Syt4	18:31437808-31447415(-)	3901	75.4847	78.143	0.965982
ENSMUST00000206933	ENSMUSG00000004961	Syt5	7:4546293-4546973(-)	444	1.75678	1.15561	1.52022
ENSMUST00000206023	ENSMUSG00000004961	Syt5	7:4545688-4547541(-)	397	16.6716	15.5019	1.07546
ENSMUST00000065957	ENSMUSG00000004961	Syt5	7:4539765-4546567(-)	1750	32.1255	31.5481	1.0183
ENSMUST00000118117	ENSMUSG00000027849	Syt6	3:103576142-103627556(+)	1856	0.58275	0.303092	1.92268
ENSMUST00000090697	ENSMUSG00000027849	Syt6	3:103575281-103635179(+)	4416	0.996629	0.522201	1.90852
ENSMUST00000117221	ENSMUSG00000027849	Syt6	3:103576126-103635178(+)	4394	3.21571	3.15763	1.01839
ENSMUST00000132325	ENSMUSG00000027849	Syt6	3:103575282-103635179(+)	4264	2.33051	3.28636	0.709146
ENSMUST00000121834	ENSMUSG00000027849	Syt6	3:103575231-103630946(+)	1710	0.218827	1.00949	0.21677
ENSMUST00000073899	ENSMUSG00000024743	Syt7	19:10389090-10453181(+)	6342	3.61445	2.54729	1.41894
ENSMUST00000169121	ENSMUSG00000024743	Syt7	19:10389090-10453181(+)	6834	9.34057	10.0654	0.927988
ENSMUST00000076968	ENSMUSG00000024743	Syt7	19:10389090-10453181(+)	6474	3.88814	5.30282	0.733221
ENSMUST00000073459	ENSMUSG00000062542	Syt9	7:107370790-107548656(+)	3817	4.70211	4.70102	1.00023
ENSMUST00000137663	ENSMUSG00000062542	Syt9	7:107370728-107436336(+)	482	1.89202	2.46837	0.766506
ENSMUST00000127444	ENSMUSG00000062542	Syt9	7:107504096-107548653(+)	2497	0.286498	0.779581	0.367503
ENSMUST00000029441	ENSMUSG00000063260	Syt10	15:89782393-89841860(-)	1845	1.31498	1.19101	1.10409
ENSMUST00000183267	ENSMUSG00000068923	Syt11	3:88747472-88762384(-)	1319	4.88845	3.62031	1.35028
ENSMUST00000107503	ENSMUSG00000068923	Syt11	3:88744700-88752051(-)	3575	4.60978	3.64007	1.2664
ENSMUST00000090945	ENSMUSG00000068923	Syt11	3:88744701-88772599(-)	4567	50.8418	53.3298	0.953347
ENSMUST00000130869	ENSMUSG00000068923	Syt11	3:88772714-88775152(-)	371	0	0.571227	0
ENSMUST00000059295	ENSMUSG00000049303	Syt12	19:4445908-4477447(-)	3581	2.07947	2.25833	0.9208
ENSMUST00000166191	ENSMUSG00000049303	Syt12	19:4456837-4477126(-)	445	0	0.325317	0
ENSMUST00000028648	ENSMUSG00000027220	Syt13	2:92915098-92956058(+)	3761	24.9188	25.4197	0.980295
ENSMUST00000215093	ENSMUSG00000016200	Syt14	1:192891233-193035775(-)	9274	3.59488	3.29184	1.09206
ENSMUST00000016344	ENSMUSG00000016200	Syt14	1:192897210-193035717(-)	1904	1.03807	1.01791	1.01981
ENSMUST00000195354	ENSMUSG00000016200	Syt14	1:192891233-193035775(-)	7882	3.53299	4.11869	0.857795
ENSMUST00000191907	ENSMUSG00000016200	Syt14	1:192930063-193035644(-)	3393	0.721453	0.868251	0.830927
ENSMUST00000221073	ENSMUSG00000044912	Syt16	12:73997799-74155261(+)	330	7.06664	1.29648	5.45064
ENSMUST00000221220	ENSMUSG00000044912	Syt16	12:73997661-74273267(+)	8156	4.38351	4.06322	1.07883
ENSMUST00000110451	ENSMUSG00000044912	Syt16	12:73997761-74267911(+)	3476	24.3403	25.5891	0.951198
ENSMUST00000221973	ENSMUSG00000044912	Syt16	12:73997777-74162142(+)	436	0.531243	1.04999	0.505951
ENSMUST00000203485	ENSMUSG00000058420	Syt17	7:118407715-118448222(-)	1932	1.27886	0.618047	2.0692
ENSMUST00000203796	ENSMUSG00000058420	Syt17	7:118380720-118448219(-)	2957	1.90637	1.14667	1.66253
ENSMUST00000203465	ENSMUSG00000058420	Syt17	7:118380718-118442514(-)	2548	2.76222	1.87519	1.47303
ENSMUST00000081574	ENSMUSG00000058420	Syt17	7:118380717-118443560(-)	2764	0.33565	1.32264	0.253773
ENSMUST00000144198	ENSMUSG00000007207	Stx1a	5:135041266-135048939(+)	594	2.64669	1.78756	1.48062
ENSMUST00000005509	ENSMUSG00000007207	Stx1a	5:135023482-135051100(+)	2162	31.0819	30.2959	1.02594
ENSMUST00000201008	ENSMUSG00000007207	Stx1a	5:135023507-135045607(+)	550	0.805341	1.34547	0.598557
ENSMUST00000150838	ENSMUSG00000007207	Stx1a	5:135023560-135051100(+)	2167	1.20595	2.82662	0.42664
ENSMUST00000106267	ENSMUSG00000030806	Stx1b	7:127803900-127824549(-)	4536	25.4883	26.6825	0.955244
ENSMUST00000156135	ENSMUSG00000030806	Stx1b	7:127807372-127810924(-)	632	0.58048	1.03613	0.560239
ENSMUST00000199813	ENSMUSG00000029428	Stx2	5:128999088-129008546(-)	653	0.842522	0.707913	1.19015
ENSMUST00000031378	ENSMUSG00000029428	Stx2	5:128984557-129008574(-)	2939	3.5769	3.64283	0.981901
ENSMUST00000128448	ENSMUSG00000029428	Stx2	5:128986155-128989158(-)	758	0.689198	0.952902	0.723262
ENSMUST00000144846	ENSMUSG00000029428	Stx2	5:128988665-128989849(-)	719	0.919335	1.43679	0.639853
ENSMUST00000151712	ENSMUSG00000029428	Stx2	5:128990641-129008549(-)	1127	0.629322	1.11503	0.564399
ENSMUST00000149877	ENSMUSG00000029428	Stx2	5:128993509-128999635(-)	361	0	0.386835	0
ENSMUST00000210481	ENSMUSG00000041488	Stx3	19:11785077-11789617(-)	760	3.35276	1.60196	2.09291
ENSMUST00000047698	ENSMUSG00000041488	Stx3	19:11775118-11819403(-)	3068	3.99115	3.22936	1.2359
ENSMUST00000069285	ENSMUSG00000041488	Stx3	19:11777485-11818942(-)	2810	2.71611	2.62268	1.03562
ENSMUST00000075304	ENSMUSG00000041488	Stx3	19:11775118-11818811(-)	2430	2.76129	3.07846	0.896971
ENSMUST00000152310	ENSMUSG00000030805	Stx4a	7:127824294-127849019(+)	897	0.996611	0.648292	1.53729
ENSMUST00000033075	ENSMUSG00000030805	Stx4a	7:127841764-127849019(+)	1456	2.09676	2.54834	0.822794
ENSMUST00000121705	ENSMUSG00000030805	Stx4a	7:127841968-127849000(+)	1316	0.576124	0.846916	0.680261
ENSMUST00000138294	ENSMUSG00000030805	Stx4a	7:127842685-127846586(+)	501	0.154961	0.441313	0.351136
ENSMUST00000123180	ENSMUSG00000030805	Stx4a	7:127845784-127848498(+)	742	0.0192177	0.479421	0.0400852
ENSMUST00000125861	ENSMUSG00000030805	Stx4a	7:127848391-127849019(+)	546	0	0.472408	0
ENSMUST00000176260	ENSMUSG00000010110	Stx5a	19:8742144-8748888(+)	1025	1.68413	0.896661	1.87822
ENSMUST00000176570	ENSMUSG00000010110	Stx5a	19:8749399-8750094(+)	563	0.753789	0.472959	1.59377
ENSMUST00000073430	ENSMUSG00000010110	Stx5a	19:8741803-8755642(+)	2112	14.192	12.264	1.15721
ENSMUST00000175834	ENSMUSG00000010110	Stx5a	19:8748590-8749378(+)	789	3.69975	3.21279	1.15157
ENSMUST00000176404	ENSMUSG00000010110	Stx5a	19:8748533-8754984(+)	584	0.971049	0.873931	1.11113
ENSMUST00000176381	ENSMUSG00000010110	Stx5a	19:8741413-8756069(+)	2251	5.22907	5.90583	0.885408
ENSMUST00000176009	ENSMUSG00000010110	Stx5a	19:8742860-8749119(+)	774	0.936617	1.08678	0.861828
ENSMUST00000176968	ENSMUSG00000010110	Stx5a	19:8749003-8755065(+)	1049	2.91841	4.01248	0.727333
ENSMUST00000176844	ENSMUSG00000010110	Stx5a	19:8748518-8749713(+)	419	1.87761	2.67038	0.703125
ENSMUST00000176093	ENSMUSG00000010110	Stx5a	19:8741512-8744526(+)	3015	3.37523	4.83194	0.698525
ENSMUST00000175642	ENSMUSG00000010110	Stx5a	19:8741470-8742670(+)	523	0.16726	0.499432	0.3349
ENSMUST00000194158	ENSMUSG00000026470	Stx6	1:155195021-155202247(+)	711	1.20341	0.852871	1.41101
ENSMUST00000192690	ENSMUSG00000026470	Stx6	1:155191503-155208256(+)	1289	2.05182	1.61687	1.26901
ENSMUST00000192311	ENSMUSG00000026470	Stx6	1:155187826-155193762(+)	685	1.91092	1.71644	1.1133
ENSMUST00000195302	ENSMUSG00000026470	Stx6	1:155158748-155198255(+)	955	2.82435	2.59533	1.08824
ENSMUST00000027743	ENSMUSG00000026470	Stx6	1:155158715-155205659(+)	4589	13.5429	12.5569	1.07852
ENSMUST00000192091	ENSMUSG00000026470	Stx6	1:155184310-155188338(+)	4029	1.24667	1.18174	1.05494
ENSMUST00000193059	ENSMUSG00000026470	Stx6	1:155158719-155201944(+)	934	2.54642	2.60749	0.976579
ENSMUST00000195693	ENSMUSG00000026470	Stx6	1:155187382-155202022(+)	870	0.686013	1.49783	0.458005
ENSMUST00000218050	ENSMUSG00000019998	Stx7	10:24149302-24155850(+)	723	4.88084	3.34458	1.45933
ENSMUST00000220041	ENSMUSG00000019998	Stx7	10:24149327-24190222(+)	3435	43.7664	41.4499	1.05589
ENSMUST00000020174	ENSMUSG00000019998	Stx7	10:24149317-24188961(+)	2502	17.1464	17.8263	0.96186
ENSMUST00000218643	ENSMUSG00000019998	Stx7	10:24149353-24177321(+)	362	0.549555	1.15094	0.477484
ENSMUST00000108675	ENSMUSG00000020903	Stx8	11:67966480-67974591(+)	1497	1.98735	1.55878	1.27494
ENSMUST00000021285	ENSMUSG00000020903	Stx8	11:67966193-68207148(+)	4394	2.33335	2.14535	1.08763
ENSMUST00000021286	ENSMUSG00000020903	Stx8	11:67966469-67987607(+)	1638	0.975814	1.03788	0.940199
ENSMUST00000129992	ENSMUSG00000020903	Stx8	11:67966490-68203770(+)	552	0.560214	2.23456	0.250704
ENSMUST00000163425	ENSMUSG00000039232	Stx11	10:12938212-12964259(-)	4032	0.344163	0.38477	0.894464
ENSMUST00000137109	ENSMUSG00000028879	Stx12	4:132857046-132863260(-)	662	1.7716	1.21554	1.45746
ENSMUST00000030698	ENSMUSG00000028879	Stx12	4:132853501-132884509(-)	2934	54.7881	55.0818	0.994668
ENSMUST00000087908	ENSMUSG00000027522	Stx16	2:174076922-174099771(+)	3865	9.50013	1.53985	6.16952
ENSMUST00000044638	ENSMUSG00000027522	Stx16	2:174077058-174099770(+)	3731	4.94517	12.4705	0.396549
ENSMUST00000107720	ENSMUSG00000061455	Stx17	4:48124926-48186507(+)	5770	5.08161	5.5964	0.908014
ENSMUST00000153502	ENSMUSG00000061455	Stx17	4:48124923-48159033(+)	618	1.34196	2.6681	0.502965
ENSMUST00000147667	ENSMUSG00000029125	Stx18	5:38120909-38128099(+)	506	1.75174	1.03688	1.68943
ENSMUST00000154929	ENSMUSG00000029125	Stx18	5:38039283-38136272(+)	900	1.95952	1.46647	1.33622
ENSMUST00000114126	ENSMUSG00000029125	Stx18	5:38038742-38137765(+)	3002	2.80228	2.30035	1.2182
ENSMUST00000042146	ENSMUSG00000029125	Stx18	5:38039251-38136823(+)	1473	1.30908	1.17721	1.11202
ENSMUST00000031008	ENSMUSG00000029125	Stx18	5:38039233-38136817(+)	1471	1.37434	1.36907	1.00385
ENSMUST00000201285	ENSMUSG00000029125	Stx18	5:38111042-38121299(+)	601	0.830447	1.3958	0.594961
ENSMUST00000141286	ENSMUSG00000029125	Stx18	5:38134395-38136435(+)	1081	0.187748	0.346728	0.541485
ENSMUST00000110098	ENSMUSG00000027273	Snap25	2:136713478-136781351(+)	1014	14.3784	12.7647	1.12642
ENSMUST00000125486	ENSMUSG00000027273	Snap25	2:136713454-136762909(+)	4880	2.19469	2.02101	1.08594
ENSMUST00000028727	ENSMUSG00000027273	Snap25	2:136713453-136782428(+)	2116	56.4228	55.7489	1.01209
ENSMUST00000032487	ENSMUSG00000030337	Vamp1	6:125215551-125222306(+)	2772	6.06922	6.20781	0.977675
ENSMUST00000100942	ENSMUSG00000030337	Vamp1	6:125215581-125222163(+)	3011	4.09091	4.21055	0.971586
ENSMUST00000159547	ENSMUSG00000030337	Vamp1	6:125231276-125245964(+)	5709	0.260509	0.310652	0.838588
ENSMUST00000149559	ENSMUSG00000020894	Vamp2	11:69088543-69090050(+)	918	3.0031	2.05485	1.46147
ENSMUST00000149780	ENSMUSG00000020894	Vamp2	11:69088522-69089675(+)	676	3.87616	2.86294	1.35391
ENSMUST00000021273	ENSMUSG00000020894	Vamp2	11:69088490-69092384(+)	2205	63.4225	65.4454	0.96909
ENSMUST00000146847	ENSMUSG00000020894	Vamp2	11:69089606-69090176(+)	485	1.82034	2.0502	0.887884
ENSMUST00000117780	ENSMUSG00000020894	Vamp2	11:69088510-69090690(+)	1113	1.81117	2.82283	0.641615
ENSMUST00000030797	ENSMUSG00000028955	Vamp3	4:151047300-151057953(-)	2120	17.292	15.9752	1.08243
ENSMUST00000125205	ENSMUSG00000028955	Vamp3	4:151055911-151057963(-)	423	0.993204	1.08727	0.913484
ENSMUST00000155446	ENSMUSG00000028955	Vamp3	4:151050409-151057946(-)	822	0.942524	1.58026	0.596436
ENSMUST00000132158	ENSMUSG00000026696	Vamp4	1:162570515-162599084(+)	2752	9.8101	4.53266	2.16431
ENSMUST00000135241	ENSMUSG00000026696	Vamp4	1:162570590-162595365(+)	1461	10.8003	11.6793	0.924739
ENSMUST00000128704	ENSMUSG00000026696	Vamp4	1:162570627-162582180(+)	682	0.918617	1.41877	0.647474
ENSMUST00000050010	ENSMUSG00000026696	Vamp4	1:162570828-162599078(+)	2532	0.00274515	5.09567	0.000538722
ENSMUST00000051100	ENSMUSG00000051412	Vamp7	GL456233.1:10738-39148(-)	2534	10.6045	10.8299	0.979187
ENSMUST00000042917	ENSMUSG00000037386	Rims2	15:39198363-39681764(+)	4719	8.91931	7.52564	1.18519
ENSMUST00000082054	ENSMUSG00000037386	Rims2	15:39198332-39681940(+)	4800	2.73466	3.21692	0.850086
ENSMUST00000132895	ENSMUSG00000032890	Rims3	4:120854816-120884444(+)	2099	2.32062	1.86052	1.2473
ENSMUST00000071093	ENSMUSG00000032890	Rims3	4:120854819-120896579(+)	6505	26.4508	26.3233	1.00484
ENSMUST00000106283	ENSMUSG00000032890	Rims3	4:120861777-120896579(+)	6437	0	0.751727	0
ENSMUST00000044734	ENSMUSG00000035226	Rims4	2:163859751-163918683(-)	4962	13.9345	14.516	0.959941
