# Supplementary material for: Mir125b-2 imprinted in human but not mouse brain regulates hippocampal function and circuit in mice
Source: Commun Biol. 2023 Mar 14;6:267. doi: 10.1038/s42003-023-04655-y (PMC10014956; doi:10.1038/s42003-023-04655-y)
Supplement: Supplementary file 6 — Supplementary Data 4 [file 42003_2023_4655_MOESM6_ESM.xlsx]

## Sheet: Human subjects
	Summary of this family trio (young adult's samples)
	Status	Sex	Age	Ethnicity	Disease	Tissues
	Daughter	F	17Y241D	Taiwanese	Right temporal ganglioglioma	Blood, temporal cortex (normal and tumor tissue)
	Father	M				Blood
	Mother	F				Blood
	Summary of this family quartet (adult's samples)
	Status	Lab ID	Study ID	Case ID	Tissues	Brain ID	Source	Primary Diag.	Sex	Age (y/o)	Ethnicity	Handed	Prim. Cause of Death	Sec. Cause of Death	PMI (hrs)
	Offspring with Autism	83539	1631002	AN12457	Prefrontal cortex (Brodmann area 8)	B-6640	Harvard-ATP	Autism	F	29	English-White	R	Status Epilepticus	Left Cerebellar Stroke	17.83
	Offspring without Autism	80074	1631022	AN09853	Prefrontal cortex (Brodmann area 10)	B-7827	Harvard-ATP	Epilepsy	F	32	English-White	R	Cardiac Arrest	Epilepsy	20.67
	Father	80073	1631011		Blood (cell line)
	Mother	80072	1631012		Blood
	Summary of this family quartet (young adults whose blood was used to generate hiPSC-derived cortical neurons)
	Status	Sex	Age	Ethnicity	Disease	Tissues
	2nd born twin brothers	M	16Y	Taiwanese	Autism	Blood
	1st born twin brothers	M	16Y	Taiwanese	Autism	Blood
	Father	M	63Y			Blood
	Mother	F	54Y			Blood
	Summary of this family duet (adult's adrenal gland samples)
	Status	Sex	Age (y/o)	Ethnicity	Disease	Tissues
	Daughter	F	45.5	Taiwanese	Aldosterone-producing adenoma	Blood, adrenal gland (normal and tumor tissue)
	Mother	F	75.4			Blood
