# Supplementary material for: Mir125b-2 imprinted in human but not mouse brain regulates hippocampal function and circuit in mice
Source: Commun Biol. 2023 Mar 14;6:267. doi: 10.1038/s42003-023-04655-y (PMC10014956; doi:10.1038/s42003-023-04655-y)
Supplement: Supplementary file 7 — Supplementary Data 5 [file 42003_2023_4655_MOESM7_ESM.xlsx]

## Sheet: Human primers
	Primer information
	Species	Gene (Transcript ID)	Primer Name	Primer Sequence		Product Size (bp)	Product Location (GRCh37 for micro RNA)
	Homo sapiens	miR-125b-2 (ENST00000385128.1)	miR125b2_1880	Forward	GCAATGTTCACACAATGGATCT	797	(16,591,880:16,592,676)
				Reverse	GCTGGTGTCAGAAAGGAGATG
	Homo sapiens	miR-125b-2 (ENST00000385128.1)	miR125b2_0167	Forward	AAGTCTAAGTGAACCCAACTGT	634	(16,590,167:16,590,800)
				Reverse	CATGTTATTTCTAGGCCTCAAGC
	PCR Protocal for all samples: Initial denaturation at 95°C for 30 s, followed by 35 cycles of 95°C for 15 s and 60°C for 30 s.

## Sheet: Genotyping
Genotying information	Species	Primer name	Primer strand	Sequence (5' to 3')	Product size (bp)	Genotyping detection	PCR cycling conditions
	Mus musculus	miR-125b-2 WT	Forward	TCCCAAGCTGTCCGTTTACCTGG	261	WT	initial denaturation at 95°C for 30 s followed by 35 cycles of 95°C for 15 s, and 60°C for 30 s.
			Reverse	GTTGTCATGGTGAAACCCTTGCTG
	Mus musculus	miR-125b-2 MT	Forward	CTTATGGGCGTATGGATGTACGG	496	KO
			Reverse	ATTTACTCCTTTCACATGGAGTCG

## Sheet: Primer information (Mir125b-2)
	Species	Gene (Transcript ID)	Primer Name	Primer Sequence		Product Size (bp)	Product Location	PCR Cycling Conditions
	Mus musculus	Mir125b-2 (precursor: NC_000082.7)	pri-miR-125b-2	Forward	TCTCCTGCATCACACGAGACT	135	(77443138:77443272)	B	A: Initial denaturation at 95°C for 10 min, followed by 40 cycles of 95°C for 15 s and 60°C for 1 min.
				Reverse	TGCCGAGAATCAATAAGGTCCC
	Mus musculus	B2m (NM_009735.3)	B2m	Forward	ATTCACCCCCACTGAGACTG	192		A
				Reverse	GCTATTTCTTTCTGCGTGCAT				B: Initial denaturation at 95°C for 10 min, followed by 40 cycles of 95°C for 15 s and 65°C for 1 min.
	Mus musculus	Gapdh (NM_008084)	Gapdh	Forward	GAGAAACCTGCCAAGTAT	123		A
				Reverse	GGAGTTGCTGTTGAAGTC

## Sheet: qPCR
Primer information	Gene	Transcript ID	Forward primer (5' to 3')	Reverse primer (5' to 3')	Covered exons	Product size (bp)
	Grin2a	NM_008170.4	CAGACAGAGAAGCCGGAGAC	CGGTCCTTATTCAGCACGAT	2-3	143
	Grin2b	NM_001363750.1	ATGTCTGACCGGAAGATCCA	GCCAAACTGGAAGAACATGG	3-4	177
	Grin1	NM_008169.3	ATCGTGGCTTCCTACACTGC	CCTGCCTCCGGAAGTAGATA	14-15	163
	Ache	NM_001290010.1	TCTTCCGATTTTCCTTCGTG	GGACCCCGTAAACCAGAAAG	2-3	150
