# Supplementary material for: Mir125b-2 imprinted in human but not mouse brain regulates hippocampal function and circuit in mice
Source: Commun Biol. 2023 Mar 14;6:267. doi: 10.1038/s42003-023-04655-y (PMC10014956; doi:10.1038/s42003-023-04655-y)
Supplement: Supplementary file 8 — Supplementary Data 6-7 [file 42003_2023_4655_MOESM8_ESM.xlsx]

## Sheet: Suppl Data 6. SNP information
	Single Nucleotide Polymorphism (SNP) information
	SNP site	Alleles	dbSNP rs# cluster ID
	426	G/T	rs185373731
	1798	T/A	N/A
	1886	T/C	rs145286994

## Sheet: Suppl Data 7. Behavior schedule
Gender	Weeks of age	Type	Test	Stress level
Male	7 - 8	Sensorimotor Tests	Catwalk	0
	8 - 9	Sensorimotor Tests	Rotarod	1
	9 - 10	Sensorimotor/anxiety	Openfield	0
	10 - 11	Learning and Memory	2-Object Novel Object Recognition(24h)	0
	11 - 12	Learning and Memory	2-Object Novel Object Recognition(2h)	0
	12 - 13	Learning and Memory	Y Maze Spontaneous Alternation	0
	13 - 14	Anxiety	Elevated plus maze	1
	15-16	Anxiety	Light/dark preference	0
	17-18	Learning and Memory	Y Maze Rewarded Alternation	0
	22-23	Depression	The Forced Swim Test	2
	25-26	Learning and Memory/Fear	Fear Conditioning	2
