# Supplementary material for: Mir125b-2 imprinted in human but not mouse brain regulates hippocampal function and circuit in mice
Source: Commun Biol. 2023 Mar 14;6:267. doi: 10.1038/s42003-023-04655-y (PMC10014956; doi:10.1038/s42003-023-04655-y)
Supplement: Supplementary file 9 — Supplementary Data 8 [file 42003_2023_4655_MOESM9_ESM.xlsx]

## Sheet: DNA construct
construct	sequence
EF1a-mir125b-2	gggcagagcgcacatcgcccacagtccccgagaagttggggggaggggtcggcaattgatccggtgcctagagaaggtggcgcggggtaaactgggaaagtgatgtcgtgtactggctccgcctttttcccgagggtgggggagaaccgtatataagtgcagtagtcgccgtgaacgttctttttcgcaacgggtttgccgccagaacacagggctagcAGAATGGGGTGATTCTTAAATGTCCATTGTCTGCTTTGTTTTTCATGCCCCACATTACTGTAAGTTCTGATCTATAGGTGGCCGTCCTGATTATTCAGCTCATCTTTGACTTTCATGTGTTACTTATGTTTCTGTCTGTGTGTTTCAATTAGTATTTAGAAGATTAAAAATAAATGAACC…
Grin2a 3’UTR	TAGACGTGTGTACAAGAAAATGCCTAGTATTGAATCTGATGTCTAAGATCTTCCATCAGTGTTTATCTATAAGGAAACATGTAGAATGGCCAACATTATAGAGGGTAAACGTTGGATGTCCAATAGCACCCTACTAGGAGGAAGAGGATATAGGGAGGTATTTTTTTGTTGGCTCTTTTGCACATGGCTCCATGCCATAATCTTCCACTCAAGGAATCTTATGAGGTATGTGCTGAGCACAGCACATACCAGATAGGTGAATCCTTAACCAAAAACAAATGAATACATGTGGGCAGGTCTCCCAGACATGGTGACTGGGTATGGCGGCAATAATGGTGCATCAGACGGTGATGGTTATATTGTGGTTGCCTATATTCCAAATTCCATGAAGATCAATCC…
Grin2a_mut	TAGACGTGTGTACAAGAAAATGCCTAGTATTGAATCTGATGTCTAAGATCTTCCATCAGTGTTTATCTATAAGGAAACATGTAGAATGGCCAACATTATAGAGGGTAAACGTTGGATGTCCAATAGCACCCTACTAGGAGGAAGAGGATATAGGGAGGTATTTTTTTGTTGGCTCTTTTGCACATGGCTCCATGCCATAATCTTCCACTCAAGGAATCTTATGAGGTATGTGCTGAGCACAGCACATACCAGATAGGTGAATCCTTAACCAAAAACAAATGAATACATGTGGGCAGGTCTCCCAGACATGGTGACTGGGTATGGCGGCAATAATGGTGCATCAGACGGTGATGGTTATATTGTGGTTGCCTATATTCCAAATTCCATGAAGATCAATCC…
