# Supplementary material for: Mir125b-2 imprinted in human but not mouse brain regulates hippocampal function and circuit in mice
Source: Commun Biol. 2023 Mar 14;6:267. doi: 10.1038/s42003-023-04655-y (PMC10014956; doi:10.1038/s42003-023-04655-y)
Supplement: Supplementary file 10 — Supplementary Data 9-13 [file 42003_2023_4655_MOESM10_ESM.xlsx]

## Sheet: Suppl Data 9. 
Source Data Figure 2
Panel b
Brain	Eye	Spleen	Colon	Heart	Testis	Lung	Stomach	Kidney	Adrenal gland	Small intestine	Liver
2.02217	1.71693	1.48143	3.01288	0.553535	0.620571	0.553447	0.171936	0.933749	0.558971	0.281024	0.0933528
2.47642	2.56343	1.33924	1.77089	1.15717	0.592619	0.963946	0.457293	0.0804078	0.419337	0.169635	0.00961568
0.586281	0.886471	4.2038	1.06202	0.754377	1.12269	0.699237	1.22446	0.538729	0.37368	0.530413	0.0178382
Panel c
P0	P7	P14	P21	P28	P49
1.89009	1.55535	1.33427	0.171557	0.384359	0.66437
4.43047	0.828619	0.132004	0.176697	0.246383	0.185827
3.52377	1.27038	0.545068	0.123274	0.331194	0.206317
1.61462	0.933301	0.798054	0.369698	0.9381	1.34623
1.51169	0.979877	1.65304	0.65804	0.709481	0.487871
1.77963	2.4602	0.173435	0.169802	1.28689	0.130046
Panel d
Cx	T&H	ST	CB	BS	OB	HP
2.5175	1.4946	0.869368	0.729468	0.788025	0.287043	0.313997
1.74481	1.81566	1.34633	0.371413	0.714702	0.316846	0.690246
0.645791	2.81718	1.67383	0.594817	0.638228	0.252844	0.377308
1.5601	1.43009	1.28073	0.427104	0.316589	1.54101	0.444374
1.25967	1.51153	0.618722	1.74713	0.558555	0.465146	0.839241
0.763994	1.51837	1.31733	1.36702	1.08612	0.622213	0.324943
2.44392	0.910498	0.963607	1.29765	0.701795	0.186699	0.495835
1.74907	1.46554	1.17792	0.801224	0.692578	0.586583	0.527088
2.02725	1.64538	1.23026	0.502122	0.458702	0.575151	0.561136
2.19251	1.5522	1.23683	0.850288	0.449169	0.258622	0.460371
2.7403	0.972603	1.554	0.584047	0.257677	0.502251	0.38912
1.58339	1.7184	1.00477	0.630746	0.718965	0.83951	0.504224
Panel h
WT	m-/p-
0.908573	0.0565882
1.43142	0.16802
1.6669	0.11103
1.4864	0.116433
0.143329
0.363378
Panel i
WT	m-/p-
30.43	26.68
32.68	28.07
28.94	33.46
34.65	34.81
30.63	29.03
32.4	34.23
28.67	31.04
27.32	34.45
37.12	30.79
31.49
27.48
28.5
Panel j
WT	m-/p-
0.4774	0.4553
0.4515	0.4381
0.4793	0.4488
0.4945	0.4747
0.4847	0.4829
0.5141	0.4588
0.4679	0.4735
0.495	0.4672
0.481	0.4478
0.4918
0.4492
0.4552
Panel k
WT	m+/p-	m-/p+
0.762968	0.492467	0.533381
0.534269	0.54413	0.759266
1.70276	0.834739	0.582041
1.47636	0.494196	0.527273
0.485636	0.547175	0.564317
1.41384	0.55404	0.374354
0.624167	0.609722	0.573598
0.679756	0.787585	0.586013
1.46345	0.841392
0.856799	0.866638
0.807728	0.47047
1.29961
1.21308
0.679581

## Sheet: Suppl Data 10
Source Data Figure 3
Panel a
Spontaneous	WT	m-/p-		Rewarded	WT	m-/p-
	44.8276	42.8571			100	50
	50	42.3077			70	60
	40	61.1111			60	60
	50	54.8387			70	30
	48.4848	55.1724			80	50
	62.5	57.1429			70	80
	55.8824	48.2759			70	60
	58.0645	54.8387			90	70
	51.7241	57.1429			90	90
	58.3333				50
	55.2632				90
	55.1724				70
Panel b
2 hr	Left				Right					24 hr	Left				Right
	WT		m-/p-		WT		m-/p-				WT		m-/p-		WT		m-/p-
	O1	O1	O1	O1	O1	O2	O1	O2			O1	O1	O1	O1	O1	O2	O1	O2
	85.75	86.88	32.94	34.81	58	135.25	62.69	123.44			33.44	38.44	50.69	62.44	38.75	74.06	42.06	53.75
	68.88	28.44	39.69	34.87	32.81	33.87	48.44	57.25			38.56	52.75	44	40.38	62.56	48.69	89.56	91.5
	7.25	13.5	19.19	30	10.56	17.69	43.56	38.25			19.13	17	56.88	59.06	21	38	25.31	68
	82.56	59.19	68.56	50.13	38.38	117.5	74.13	121.5			51.56	41.5	35.56	34.56	34.13	103.31	37	159.75
	59.06	64.13	26.38	19	89.75	149.62	28.81	61.06			58.81	57.75	71.87	67.19	47.06	114.12	34.44	120.87
	83.75	61.13	109.94	72.94	41.19	125.75	36.19	33			56.06	61.5	119	102.44	50.81	156	46.13	108.06
	71.81	73.13	53.75	102.44	42.81	134.31	34	82.44			83.38	85.94	49.06	55.81	35.87	137.19	44.81	129.69
	56.62	58.56	18.19	49.94	54.94	108.25	22.87	31.87			33.13	74.94	48.06	67.06	35.81	125.44	20.31	39.25
	98.81	63.63	70.69	69.75	31.87	36.19	25.75	24.19			38	52.5	31.5	80	37.94	107.94	66.62	109.75
	61.31	100.94			96.69	102					47.44	87.44			42.69	91.38
	26	41.12			64.56	115.19					53.5	47.63			35.06	108.75
	17.44	38.12			52.81	98.06					50.87	42.5			35.37	122.62
Panel c
WT	m-/p-
11	27
48	46
31	35
38	17
49	41
55	27
35	29
47	22
46	26
47
46
51
Panel d
WT	m-/p-
168	110.06
141.75	117.25
73.31	80.25
138.31	73.25
136.75	66.31
122.37	90.37
121.56	90.13
126.5	65.81
175	109.69
135.06
121.63
95.06

## Sheet: Suppl Data 11
Source Data Figure 4
panel b
inject current (pA)	Wild-type															m-/p-
10	0	0	0	0	0	0	0	0	0	0	0	0	0	0	0	0	0	0	0	0	0	0	0	0	0	0	0	0	0	0	0	0
20	0	0	0	0	0	0	0	0	0	0	0	0	0	0	0	0	0	0	0	0	0	0	0	0	0	0	0	0	0	0	0	0
30	0	0	0	0	0	0	0	0	0	0	0	0	0	0	0	0	0	0	0	1	0	0	0	0	0	0	0	0	0	0	0	0
40	0	0	1	0	0	0	0	0	0	0	0	0	0	0	0	0	1	0	0	6	0	0	6	0	0	0	1	0	0	0	0	0
50	0	2	2	0	0	0	0	1	2	2	0	0	0	0	0	0	7	0	0	11	0	0	11	0	0	0	2	0	0	0	0	0
60	2	4	5	0	0	0	0	2	5	6	0	0	0	1	0	0	12	1	0	18	0	0	14	0	0	1	6	0	0	0	3	0
70	4	5	7	1	0	1	3	3	10	8	0	2	0	2	0	2	17	7	1	22	3	0	17	0	0	3	8	0	0	1	6	0
80	4	6	10	0	3	3	5	3	11	11	0	4	0	6	5	5	21	11	6	27	5	0	22	0	3	7	9	0	0	6	11	0
90	5	8	16	0	7	4	7	5	13	12	3	7	0	11	10	9	26	16	10	30	8	0	20	1	3	8	16	1	4	14	17	2
100	5	10	18	0	12	4	10	6	17	14	4	10	1	12	13	15	26	21	15	33	10	0	19	1	8	10	16	1	6	15	20	5
110	5	13	16	2	16	6	11	7	21	17	6	12	2	13	16	15	26	24	20	34	13	0	18	1	13	13	17	4	8	16	22	7
120	7	15	18	3	20	6	13	7	23	19	8	15	7	17	18	21	25	27	22	38	18	3	19	4	21	16	17	5	14	22	26	11
130	7	17	21	7	22	6	14	9	25	23	10	18	12	19	20	25	21	31	27	37	19	4	19	7	24	16	18	8	19	27	29	15
140	7	19	20	10	25	6	15	9	26	23	11	21	14	20	22	28	20	33	28	38	22	7	18	8	26	19	20	9	19	31	30	17
150	8	19	24	12	26	7	18	11	26	25	11	22	15	21	23	35	18	25	31	40	30	15	17	9	35	21	21	11	21	34	31	18
160	8	22	26	17	29	7	20	13	26	26	14	24	17	22	27	38	18	25	35	41	29	23	14	11	36	21	22	16	23	35	34	24
170	11	23	30	18	32	9	21	14	26	27	16	25	21	27	30	41	16	20	37	40	32	31	15	16	45	23	23	18	26	38	36	27
180	10	24	30	20	32	10	22	15	29	28	17	27	26	28	32	45	16	22	40	41	33	43	16	18	49	23	24	20	32	38	38	29
190	12	27	31	24	34	10	24	17	29	29	19	29	28	28	33	47	14	18	40	40	37	47	16	20	51	26	24	23	35	38	39	29
200	13	28	31	27	36	11	26	17	29	31	20	31	30	31	35	39	14	16	43	42	38	51	15	23	56	28	24	25	37	38	41	30
panel d
	Wild-type															m-/p-
RMP (mV)	-83.7071	-78.3377	-84.5144	-85.0528	-85.9779	-75.861	-80.9339	-78.5107	-79.9361	-84.8953	-82.9759	-83.5737	-88.9142	-89.4931	-88.355	-84.2946	-88.3159	-86.6081	-83.103	-85.4079	-80.2317	-87.3252	-87.9045	-80.7516	-83.1875	-81.1178	-75.8841	-80.5595	-85.7317	-74.6584	-81.4232	-87.0072
Input Resistance (MΩ)	632.429	534.09	578.946	527.606	570.739	580.813	530.93	567.997	706.304	557.604	552.586	570.638	514.246	575.495	561.032	554.16	524.763	504.877	584.807	721.738	577.001	573.624	564.718	502.458	576.341	533.754	738.584	556.203	573.332	587.796	504.608	569.961
Input Constant (ms)	35.617	18.7183	19.8639	12.5866	15.3	27.5239	19.6873	18.0864	15.9879	13.7483	12.7467	26.025	13.9506	20.467	35.3806	25.2103	20.956	16.7837	20.1915	24.0556	23.5809	16.8694	20.0419	21.7928	10.1153	8.49903	32.5524	22.2177	14.4519	23.0711	31.5415	22.9353
Rheobase (pA)	39.3066	39.78	49.7749	51.0449	40.1292	50.8229	40.8823	53.8372	45.5832	35.4563	53.1549	56.8049	58.4852	39.5043	45.9497	38.0323	36.9135	49.5172	39.85	52.5966	34.74	46.4766	39.0346	45.4032	53.1357	46.2149	34.9577	55.4032	47.278	50.1057	54.1983	52.664
Threshold (mV)	-36.3289	-40.5798	-48.6494	-41.618	-41.0926	-37.2018	-35.0428	-44.4525	-39.8227	-36.0065	-31.1519	-38.926	-41.2852	-32.1433	-39.9222	-42.4819	-43.0849	-36.2424	-43.4977	-40.3287	-40.5759	-48.4455	-32.2032	-47.2828	-35.9684	-45.1487	-32.2134	-47.2828	-38.0639	-43.2898	-39.6332	-41.3718
1st Peak Potential Amplitude (mV)	79.9084	77.2923	66.4334	76.239	75.2953	79.747	50.4818	53.1633	70.9062	75.4117	51.4476	65.7273	89.3311	72.9635	75.8222	70.2903	65.622	89.6028	86.2732	89.5182	91.0672	95.9235	70.0008	90.8988	72.113	88.6993	60.6766	90.8925	84.1166	84.507	71.228	83.829
fAHP Amplitude (mV)	-11.6749	-12.9482	-8.79245	-9.33228	-11.4966	-12.172	-7.3185	-1.33621	-9.87382	-12.601	-3.57564	-2.5967	-10.675	-9.52547	-6.72296	-10.2456	-9.17657	-11.8376	-11.2915	-5.3304	-14.371	-9.14849	-11.2065	-8.86312	-7.78198	-9.75037	-11.5891	-8.86945	-13.1124	-9.79233	-7.50732	-7.5101
mAHP Amplitude (mV)	-5.707	-2.594	-2.441	-3.479	-3.082	-5.646	-5.707	-1.045	-4.7	-6.178	-3.51	-1.554	-3.662	-6.561	-1.815	-3.326	-1.923	-4.791	-1.831	-5.127	-2.991	-1.251	-7.355	-1.038	-4.059	-2.594	-5.646	-1.312	-5.554	-2.319	-5.371	-3.326
Half-width (ms)	1.27546	1.23493	1.773	1.3503	1.28904	1.23125	1.57213	1.54867	1.54998	1.57691	1.95994	1.99424	1.29051	1.47478	1.75779	1.55727	1.38878	1.29522	1.25396	1.3777	1.19806	1.08444	1.25647	1.39465	1.95199	1.25778	1.22558	1.39458	1.13203	1.36542	1.6551	1.48506
Maximum Rise Slope (mV/ms)	190.781	173.077	124.809	163.869	181.874	207.265	86.6646	121.712	129.731	150.092	74.1306	74.4356	259.579	131.258	147.985	155.372	134.838	210.012	234.127	233.445	230.934	270.98	130.872	204.76	129.387	209.948	111.722	204.76	204.823	187.672	125.42	166.361

## Sheet: Suppl Data 12
Source Data Figure 5
panel c
mEPSC
		Hz
Frequency	WT	0.62	0.24667	0.29	0.20667	0.33667	0.41333	0.47	0.35667	0.45667	0.53333	0.28	0.25667	0.31	0.19667
	m-/p-	0.47333	0.44667	0.30667	0.58	0.55	0.26333	0.96333	0.40333	0.5	0.61333	0.55667	0.72333	0.49333	0.93667	0.85	0.54667	0.72667	0.80333	0.49
panel e
mEPSC
		pA
Amplitude	WT	11.5649	13.2029	12.7097	12.5122	13.3394	9.85121	13.7907	11.3631	12.6334	14.9614	11.1777	8.50495	8.9805	12.0312
	m-/p-	10.5307	14.4254	11.8581	12.4553	13.7717	11.173	17.1491	16.256	14.3433	16.5292	21.388	13.9423	17.1625	13.3301	17.5637	10.8933	12.4775	8.55597	9.57495
panel i
mEPSC
		Hz
Frequency	WT	0.49667	0.48333	0.41333	0.46333	0.40667	0.37667	0.42333	0.34333	0.54667	0.45667	0.37	0.5	0.45333	0.30333	0.43667	0.37333	0.37333	0.29	0.3
	m-/p-	0.20333	0.25333	0.41	0.22333	0.36667	0.27667	0.48	0.44333	0.46	0.32	0.38333	0.41667	0.31667	0.37667	0.40667	0.36	0.26667	0.36333
panel k
mIPSC
		pA
Amplitude	WT	13.5424	13.4352	14.0298	16.238	11.8868	13.0106	14.0141	10.4175	13.1411	14.0024	12.876	18.0501	14.1869	15.9709	12.5455	16.7519	14.692	14.6179	15.9466
	m-/p-	10.6202	9.50875	11.9919	8.89118	11.7294	8.95682	13.4548	9.14638	12.8091	11.9863	8.90588	10.6027	17.2932	18.5302	11.952	14.8801	12.7105	13.3023

## Sheet: Suppl Data 13
Source Data Figure 6
panel d			panel e
WT	m-/p-			Grin2a	Grin2a	Grin2a∆125b-2
0.246652	1.09262		miR-125b-2	─	┼	┼
0.333732	1.98506			0.313187	0.24772	0.349022
0.381991	0.936081			0.384655	0.00982	0.337534
1.17261	1.78065			0.178244	0.272145	0.385387
0.269771	1.30423				0.00743665	0.361842
1.22266	1.27393				0.0293453	0.199187
					0.0121382	0.192744
panel f							panel i
P0	P7	P14	P21	P28			WT	m-/p-		WT	m-/p-
0.130445	0.697934	1.59065	1.84248	1.309			NMDA (pA)			AMPA (pA)
0.110003	0.692198	1.24723	1.3959	1.66334			-24.9529	-22.7208		-79.3457	-166.077
0.112324	0.525199	2.09547	1.73962	1.51645			-26.5374	-40.4735		-89.3457	-121.033
							-30.4871	-33.001		-83.6182	-128.113
panel j							-30.618	-43.3197		-104.604	-109.863
							-25.4552	-40.8207		-95.2148	-126.953
WT	m-/p-						-33.5617	-27.3403		-104.98	-138.855
AMPA:NMDA							-35.3989	-31.548		-95.2148	-151.55
3.17982	2.99042						-37.0777	-64.8084		-98.8769	-131.836
2.74274	3.88209						-37.7094	-70.5344		-108.643	-103.149
3.08983	2.5361							-74.0732			-133.057
3.74049	3.11002
3.12798	5.07878
2.68977	4.8038
2.66675	2.03424
2.88105	1.79628
1.98931	1.63054
	1.61525
